# Supplementary material for: Centromere protection requires strict mitotic inactivation of the Bloom syndrome helicase complex
Source: Nat Commun. 2025 Aug 22;16:7832. doi: 10.1038/s41467-025-62966-6 (PMC12373852; doi:10.1038/s41467-025-62966-6)
Supplement: Supplementary file 7 — Source data [file 41467_2025_62966_MOESM7_ESM.zip]

Archive with 44 entries (30 files):
- Source Data_July 2025/
- Source Data_July 2025/Figure 1/
- Source Data_July 2025/Figure 1/Fig 1. RPE1 siSGO1+BI_Sister-chromatid separation distance.xlsx
- Source Data_July 2025/Figure 1/Fig 1c. RPE1_siSGO1 vs UFBs.pzfx
- Source Data_July 2025/Figure 1/Fig 1d. RPE1 siSGO1+BI Sister separation distance.prism
- Source Data_July 2025/Figure 1/Fig 1e. RPE1 siSGO1+BI Sister separation distance.prism
- Source Data_July 2025/Figure 1/Fig 1f. RPE1_siSGO1_STB+ICRF+PLK1i(CyclinB).prism
- Source Data_July 2025/Figure 1/Fig.1a. Mitotic pulldowns BLM TOP3A PICH interaction in mitosis.xlsx
- Source Data_July 2025/Figure 2/
- Source Data_July 2025/Figure 2/Fig 2 deltaBLM-EGFPBLM N-term mutants_UFBs and PLK1i.prism
- Source Data_July 2025/Figure 2/Fig 2e. deltaBLM-EGFPBLM N-term mutants_PLK1i.xlsx
- Source Data_July 2025/Figure 3/
- Source Data_July 2025/Figure 3/Fig 3 HeLa CENPBmCRMI1 BLM (CEN system).prism
- Source Data_July 2025/Figure 3/Fig 3b. BTRR centromere dynamics (CEN system).xlsx
- Source Data_July 2025/Figure 4/
- Source Data_July 2025/Figure 4/Fig 4  EGFPBLM Kinases inhibition recruitment activation.prism
- Source Data_July 2025/Figure 4/Fig 4. EGFPBLM_Kinases_K-chromatin recruitment + CEN unwinding_updated.xlsx
- Source Data_July 2025/Figure 5/
- Source Data_July 2025/Figure 5/Fig 5_MS_supplementary_UA.xlsx
- Source Data_July 2025/Figure 6/
- Source Data_July 2025/Figure 6/Fig 6. RIF1 KO GFP RIF1 WT and PP1bs (and S7B_RIF1 intensity).xlsx
- Source Data_July 2025/Figure 6/Fig 6. RIF1_PLK1i_Cen Unwinding (and S7B_RIF1 intensity).pzfx
- Source Data_July 2025/Supplementary Figure 1/
- Source Data_July 2025/Supplementary Figure 1/Supplementary Fig 1b Average distances to CENPA.pzfx
- Source Data_July 2025/Supplementary Figure 1/Supplementary Fig.1a. Mitotic pulldowns BLM TOP3A PICH interaction in mitosis.xlsx
- Source Data_July 2025/Supplementary Figure 2/
- Source Data_July 2025/Supplementary Figure 2/Supplementary Fig 2 N-term mutants_UFBs and CENPB TOP3A.prism
- Source Data_July 2025/Supplementary Figure 2/Supplementary Fig 2a. N-term mutants_UFBs.xlsx
- Source Data_July 2025/Supplementary Figure 2/Supplementary Fig.2c CENPB-EGFP-BLM_positive for TOP3A.xlsx
- Source Data_July 2025/Supplementary Figure 3/
- Source Data_July 2025/Supplementary Figure 3/Supplementary Fig 3. siTOP3A, deltaBLM, siBLM_UFBs.pzfx
- Source Data_July 2025/Supplementary Figure 4/
- Source Data_July 2025/Supplementary Figure 4/Supplementary Fig 4a HeLa TebDBmCRMI1 BLM (Tel system).prism
- Source Data_July 2025/Supplementary Figure 4/Supplementary Fig 4_Mitotic pulldowns BLM TOP3A PICH interaction in mitosis.xlsx
- Source Data_July 2025/Supplementary Figure 5/
- Source Data_July 2025/Supplementary Figure 5/Supplementary Fig 5 HeLa CENPBmCRMI1 BLM_Kinase inhibition.pzfx
- Source Data_July 2025/Supplementary Figure 5/Supplementary Fig.5 HeLa CENPBmCRMI1 BLM_Kinases inhibition_Line Plot (CEN system).xlsx
- Source Data_July 2025/Supplementary Figure 6/
- Source Data_July 2025/Supplementary Figure 6/Supplementary Fig 6a. EGFPBLM Kinases inhibition recruitment activation.prism
- Source Data_July 2025/Supplementary Figure 6/Supplementary Fig 6b. SCEs_HAP1ΔBLM_WT and S144A.prism
- Source Data_July 2025/Supplementary Figure 6/Supplementary Fig. 6a_K chromatin recruitment.xlsx
- Source Data_July 2025/Supplementary Figure 7/
- Source Data_July 2025/Supplementary Figure 7/Supplementary Fig 7b.pzfx
- Source Data_July 2025/Uncropped Western blot images.pptx
