# Supplementary material for: Centromere protection requires strict mitotic inactivation of the Bloom syndrome helicase complex
Source: Nat Commun. 2025 Aug 22;16:7832. doi: 10.1038/s41467-025-62966-6 (PMC12373852; doi:10.1038/s41467-025-62966-6)
Supplement: Supplementary file 7 — Source data [file 41467_2025_62966_MOESM7_ESM.zip › Source Data_July 2025/Figure 1/Fig 1. RPE1 siSGO1+BI_Sister-chromatid separation distance.xlsx]

## Sheet: Fig 1d_siSGO1Exp1-23-02-2024
sister chromatids separation distance (um)
			Untreated						BI2536
	Cell	Image no	Max distance	RPA threads No.	SC separation feature			Image no	Max distance	RPA threads no.	SC separation feature
	1	1a	14		Disorganised			1	16.8		Disorganised
	2	1b	15.8		Disorganised			2	17.7		Anaphase-like
	3	3	16.5		Disorganised			3	19.2		Anaphase-like
	4	4a	17.5		Disorganised			4	18		Disorganised
	5	4b	12.9		Disorganised			5	19.5		Anaphase-like
	6	5	15.1		Early Anaphase-like			6	17.8		Disorganised
	7	6	15.6		Partial			7	20.6		Anaphase-like
	8	7	14		Partial			8	18		Disorganised
	9	8	14.5		Disorganised			9	15.1		Early Anaphase-like
	10	9	15.5		Early Anaphase-like			10	22.4		Anaphase-like
	11	10	17.2		Partial			11	20		Anaphase-like
	12	11	15.1		Partial			12	14.4		Disorganised
	13	12	14		Disorganised			13	15.6		Early Anaphase-like
	14	13	15		Disorganised			14	20.4		Anaphase-like
	15	14	13.6		Disorganised			15	18.6		partial
	16	15a	16.3		Disorganised			16	18		Anaphase-like
	17	15b	16.5		Disorganised			17	16.8		Anaphase-like
	18	16	15.3		Disorganised			18a	19.8		Disorganised
	19	17	12		Partial			18b	19		Disorganised
	20	18	15.7		Disorganised			19	15.8		partial
	21	19a	17.3		Anaphase-like			20	18.7		Disorganised
	22	19b	14.4		Partial			21	18.3		Disorganised
	23	20	13.4		Disorganised			22	16.1		Disorganised
	24	21	14		Partial			23	16.2		Disorganised
	25	22	16.2		Partial			24	21		Anaphase-like
	26	23	15.3		Disorganised			25	15.2		partial
	27	24	14.9		Disorganised			26	17.4		Anaphase-like
	28	25	15.9		Disorganised			27	17.3		Anaphase-like
	29	26	17		Disorganised			28	17.1		Anaphase-like
	30	27	13.5		Disorganised			30	14.2		Early Anaphase-like
	31	28	12.4		Partial			31	15.3		Early Anaphase-like
	32	29	14.6		Disorganised			32	17.9		Early Anaphase-like
	33	30	14.7		Partial			33	17.8		Disorganised
	34	31	17.6		Disorganised			34	20.9		Anaphase-like
	35	32a	15.5		Disorganised			35	16		Early Anaphase-like
	36	32b	15.2		Disorganised			36	16		Disorganised
	37	33	16.3		Partial			37	17.1		Early Anaphase-like
	38	34	17.5		Partial			38	16.4		Disorganised
	39	35a	16.7		Disorganised			39	17.5		Anaphase-like
	40	35b	15.7		Disorganised			40	19.3		partial
	41	36	16		Early Anaphase-like			41a	18.1		Anaphase-like
	42	37a	16.3		Disorganised			41b	17.3		Anaphase-like
	43	37b	17		Disorganised			42	20.5		Anaphase-like
	44	38	18		Disorganised			43	19.5		Anaphase-like
	45	39	15.9		Disorganised			44	18.5		partial
	46	40	14.4		Disorganised			45	15		partial
	47	41	13.8		Disorganised			46	17.5		Anaphase-like
	48	42	15.9		Partial			47	16		Disorganised
	49	43	15.8		Disorganised			48	18.4		Early Anaphase-like
	50	44	16		Disorganised			49	18.4		Early Anaphase-like
	51	45	15.2		Early Anaphase-like			50	17.6		Early Anaphase-like
	52	46	11.6		Disorganised			51	18.4		Partial
	53	47	14.7		Disorganised			52a	15		Disorganised
	54	48	18.7		Disorganised			52b	17.8		Disorganised
	55	49	19.2		Disorganised			53	15.7		Anaphase-like
	56	50	16.2		Disorganised			54	17.5		Disorganised
	57							55	17.3		Anaphase-like
	58							56	21		Anaphase-like
	59							57	17		Disorganised
	60							58	19.6		Anaphase-like
	61							59	19.8		Disorganised
	62							60	14.5		Early Anaphase-like
	63							61	18.5		Anaphase-like
			15.4446						17.7476
				Disorganised	38	0.678571				Disorganised	20	0.31746
				Partial	13	0.232143				Partial	7	0.111111
				Early anaphase-like	4	0.0714286				Early anaphase-like	11	0.174603
				Anaphase-like	1	0.0178571				Anaphase-like	25	0.396825
				Total	56	1				Total	63	1
					Untreated	BI2536
				Disorganised	0.603175	0.31746
				Partial	0.206349	0.111111
				Early anaphase-like	0.0634921	0.174603
				Anaphase-like	0.015873	0.396825

## Sheet: Fig 1d_siSGO1Exp2-01-03-2024
sister chromatids separation distance (um)
			Untreated							BI2536
	Cell	Image no	Max distance	RPA threads No.	SC separation feature				Image no	Max distance	RPA threads no.	SC separation feature
	1	1	12.1		Early Anaphase-like				1a	15.9		Early Anaphase-like
	2	2	13.7		Partial				1b	19.9		Anaphase-like
	3	3	15.1		Disorganised				1c	18.2		Disorganised
	4	4	12.1		Disorganised				2	16.4		Early Anaphase-like
	5	5	15.1		Disorganised				3	19.8		Partial
	6	6	14.6		Disorganised				4	14.8		Disorganised
	7	7	13.5		Partial				5	21.3		Partial
	8	8	13.3		Disorganised				6	19.3		Anaphase-like
	9	9	13.7		Partial				7	16.3		Disorganised
	10	10	13.3		Early Anaphase-like				8	18.3		Early Anaphase-like
	11	11	15.6		Disorganised				9	21.4		Anaphase-like
	12	12	11.6		Partial				10	17.9		Anaphase-like
	13	13	15.5		Disorganised				11	16.1		Anaphase-like
	14	14	16.4		Disorganised				12	12.4		Partial
	15	15	13.2		Disorganised				13	17.5		Disorganised
	16	16	15.3		Early Anaphase-like				14	16.3		Early Anaphase-like
	17	17	13.3		Partial				15	23.5		Anaphase-like
	18	18	15.8		Partial				16	10		Disorganised
	19	19	13.7		Disorganised				17	14.5		Disorganised
	20	20	12.9		Disorganised				18	14.4		Early Anaphase-like
	21	21	12		Disorganised				19	16.9		Anaphase-like
	22	22	14		Partial				20	18.9		Anaphase-like
	23	23	15.1		Disorganised				21	16.2		Partial
	24	24	15		Partial				22	15		Disorganised
	25	25	13.6		Disorganised				23	16.7		Early Anaphase-like
	26	26	14		Early Anaphase-like				24	19.2		Anaphase-like
	27	27	12.8		Early Anaphase-like				25	15.2		Disorganised
	28	28a	16.2		Disorganised				26	14.2		Partial
	29	28b	12.7		Disorganised				27	16.9		Early Anaphase-like
	30	29	13.8		Partial				28a	16.7		Partial
	31	30	15.7		Early Anaphase-like				28b	20.7		Anaphase-like
	32	31	15.5		Disorganised				29	14.2		Disorganised
	33	32	15.4		Disorganised				30	20.1		Anaphase-like
	34	33	13.5		Disorganised				31	20.6		Anaphase-like
	35	34	16.2		Disorganised				32	14.6		Partial
	36	35	13.1		Disorganised				33	14.5		Partial
	37	36	15.3		Partial				34	13.9		Disorganised
	38	37	13.4		Disorganised				35	18.5		Early Anaphase-like
	39	38	15.5		Early Anaphase-like				36	14.8		Partial
	40	39	12.6		Partial				37	17.9		Disorganised
	41	40	15.8		Early Anaphase-like				38	18.5		Anaphase-like
	42	41	13.6		Partial				39	18.6		Anaphase-like
	43	42	12.5		Disorganised				40	16.2		Early Anaphase-like
	44	43	15.2		Early Anaphase-like				41	17.5		Disorganised
	45	44	14.9		Disorganised				42	16.2		Disorganised
	46	45	13.4		Partial				43	17.4		Anaphase-like
	47	46	12		Partial				44	15.2		Early Anaphase-like
	48	47	13.3		Disorganised				45	12.2		Partial
	49	48	11.2		Partial				46	14.1		Partial
	50	49	14.7		Disorganised				48	18.1		Partial
	51	50	13.1		Early Anaphase-like				49	16.1		Early Anaphase-like
	52	51	15.7		Disorganised				50	17		Early Anaphase-like
	53	52	12.6		Disorganised				51	17.2		Partial
	54	53	13.8		Disorganised				52	17		Anaphase-like
	55	54	11.5		Disorganised				53	19.7		Anaphase-like
	56	55	15.1		Disorganised				54a	14.4		Disorganised
	57	56	13.6		Partial				54b	18.5		Partial
	58	57	14.3		Partial				54c	14.2		Early Anaphase-like
	59	58	13.2		Disorganised				55	14.4		Disorganised
	60	59	12.8		Early Anaphase-like				56	19		Anaphase-like
	61	60	13.8		Early Anaphase-like				57	20.2		Anaphase-like
	62								58	15.9		Partial
	63								59	14.7		Disorganised
	64								60	17.7		Early Anaphase-like
	65								61	15.3		Disorganised
	66								62	15.6		Early Anaphase-like
			13.9557						average	16.8303
				Disorganised	32	0.52459					Disorganised	17	0.257576
				Partial	17	0.278689					Partial	15	0.227273
				Early anaphase-like	12	0.196721					Early anaphase-like	15	0.227273
				Anaphase-like	0	0					Anaphase-like	19	0.287879
				Total	61						Total	66
					Untreated	BI2536
				Disorganised	0.52459	0.269841
				Partial	0.278689	0.238095
				Early anaphase-like	0.196721	0.238095
				Anaphase-like	0	0.301587

## Sheet: Fig 1d_siSGO1 Exp3-23-03-2024
sister chromatids separation distance (um)
			Untreated							BI2536
	Cell	Image no	Max distance	RPA threads No.	SC separation feature				Image no	Max distance	RPA threads no.	SC separation feature
	1	1a	14.3		Disorganised				1	17.6		Disorganised
	2	1b	12.5		Partial				2	21.4		Anaphase-like
	3	2	12.7		Partial				3	14.9		Partial
	4	3	14.8		Disorganised				4	19.1		Early Anaphase-like
	5	4	13.3		Partial				5	15.7		Disorganised
	6	5	19.4		Disorganised				6	21.7		Anaphase-like
	7	6	17.1		Disorganised				7	16.6		Early Anaphase-like
	8	7	13.4		Disorganised				8	18.3		Disorganised
	9	8	13.1		Partial				9	18		Disorganised
	10	9	14.3		Partial				10	14.9		Disorganised
	11	10	14.8		Partial				11	18.9		Early Anaphase-like
	12	11	15		Early Anaphase-like				12	19.3		Disorganised
	13	12	12.3		Partial				13	17.9		Disorganised
	14	13	14		Partial				14	17.3		Early Anaphase-like
	15	14	21.2		Disorganised				15	21.9		Disorganised
	16	15	14.5		Disorganised				15A	21.9		Anaphase-like
	17	16	14.4		Partial				16	19.8		Anaphase-like
	18	17a	13		Partial				17	17.5		Early Anaphase-like
	19	17b	16.5		Disorganised				17A	20		Anaphase-like
	20	18	17.3		Disorganised				18	18.7		Early Anaphase-like
	21	19	14.8		Disorganised				19	18.3		Early Anaphase-like
	22	20	15.5		Disorganised				20	17.8		Disorganised
	23	21	15.1		Disorganised				21	17.2		Disorganised
	24	22	16.1		Disorganised				22	20.5		Disorganised
	25	23	11.7		Partial				23	17.4		Disorganised
	26	24	16.6		Disorganised				24	19.7		Disorganised
	27	25	16		Disorganised				25	21.8		Anaphase-like
	28	26	13		Partial				26	20.5		Anaphase-like
	29	26A	13.8		Partial				27	18.4		Disorganised
	30	27	14.1		Disorganised				28	20		Disorganised
	31	28	17.8		Early Anaphase-like				29	18.1		Disorganised
	32	29	17.2		Disorganised				30	21.2		Early Anaphase-like
	33	30	12.4		Partial				31	17.4		Disorganised
	34	31	13.2		Disorganised				32	14.4		Partial
	35	32	15.2		Disorganised				33	20.4		Disorganised
	36	33	15.2		Partial				34	19.1		Partial
	37	34	15.1		Disorganised				34A	22.9		Anaphase-like
	38	35	15.4		Disorganised				35	17.9		Early Anaphase-like
	39	36	15.2		Disorganised				36a	15.5		Partial
	40	37	15.4		Disorganised				36b	16.3		Disorganised
	41	38a	14.2		Disorganised				37	20.3		Partial
	42	38b	16.7		Disorganised				38	16.5		Disorganised
	43	39	16.7		Disorganised				40	17		Partial
	44	40	11		Partial				41	17.5		Partial
	45	41	12.6		Partial				42	23.9		Anaphase-like
	46	42a	9.3		Partial				43	18.2		Disorganised
	47	42b	15.1		Disorganised				44	18		Disorganised
	48	42A	15.2		Disorganised				44A	22.2		Early Anaphase-like
	49	43	14.3		Disorganised				45	21		Anaphase-like
	50	44	13.2		Disorganised				46	20		Disorganised
	51	45	14.3		Disorganised				47	18.9		Early Anaphase-like
	52	46	15.3		Disorganised				48	19.3		Early Anaphase-like
	53	46A	15.2		Disorganised				49	14.3		Disorganised
	54	47	15.5		Early Anaphase-like				50	18.3		Early Anaphase-like
	55	48	12.8		Disorganised				50A	23.8		Anaphase-like
	56	49	13.7		Partial				51	19.6		Disorganised
	57	50a	18.2		Disorganised				52	15.9		Partial
	58	50A	15.9		Disorganised				53	16.4		Disorganised
	59	51	14		Disorganised				54	19.9		Early Anaphase-like
	60	52	17.9		Early Anaphase-like				55	20.7		Disorganised
	61	53	14.1		Partial				58	14.6		Disorganised
	62	54	15.4		Disorganised				59	14		Partial
	63	55A	17.5		Disorganised				60a	16.2		Disorganised
	64	56	13.1		Partial				60b	22.8		Anaphase-like
	65								61a	15.2		Disorganised
	66								61b	18.8		Anaphase-like
			14.8109							18.6797
				Disorganised	39	0.609375					Disorganised	30	0.454545
				Partial	21	0.328125					Partial	9	0.136364
				Early anaphase-like	4	0.0625					Early anaphase-like	14	0.212121
				Anaphase-like	0	0					Anaphase-like	13	0.19697
				Total	64	1					Total	66	1
					Untreated	BI2536
				Disorganised	0.609375	0.454545
				Partial	0.328125	0.136364
				Early anaphase-like	0.0625	0.212121
				Anaphase-like	0	0.19697

## Sheet: Fig 1e_percentages (summary)
Untreated
	Exp1	Exp2	Exp3	mean	SD
Disorganised	0.678571	0.52459	0.609375	0.604179	0.077122
Partial	0.232143	0.278689	0.328125	0.279652	0.0479983
Early anaphase-like	0.0714286	0.196721	0.0625	0.110217	0.0750482
Anaphase-like	0.0178571	0	0	0.00595238	0.0103098
	1	1	1
BI2536
	Exp1	Exp2	Exp3	mean	SD
Disorganised	0.31746	0.257576	0.454545	0.343194	0.100975
Partial	0.111111	0.227273	0.136364	0.158249	0.0610951
Early anaphase-like	0.174603	0.227273	0.212121	0.204666	0.0271147
Anaphase-like	0.396825	0.287879	0.19697	0.293891	0.100063
	1	1	1
