# Supplementary material for: Centromere protection requires strict mitotic inactivation of the Bloom syndrome helicase complex
Source: Nat Commun. 2025 Aug 22;16:7832. doi: 10.1038/s41467-025-62966-6 (PMC12373852; doi:10.1038/s41467-025-62966-6)
Supplement: Supplementary file 7 — Source data [file 41467_2025_62966_MOESM7_ESM.zip › Source Data_July 2025/Figure 1/Fig.1a. Mitotic pulldowns BLM TOP3A PICH interaction in mitosis.xlsx]

## Sheet: Fig.1a_RPE1 PICHmClover IP BLM
Figure 1a
			IP:𝛼GFP
(Prometaphase arrest)	Exp1		PICHmClover	BLM	TOP3A	BLM/PICH	TOP3A/PICH	BLM/PICH	TOP3A/PICH
		NOC	13314.2	2992.97	2991.54	0.224795	0.224687	1	1
		NOC+PLK1i	17927.8	8623.49	6335.64	0.481011	0.353397	2.13978	1.57284
			IP: 𝛼BLM
(Metaphase arrest)	Exp1		BLM	PICHmClover	TOP3A	PICH/BLM	TOP3A/BLM	PICH/BLM	TOP3A/BLM
		MG132	70169.1	22287.4	32712.8	0.317624	0.466199	1	1
		MG132 + PLK1i	66165.2	56966.5	54757.5	0.860974	0.827588	2.71067	1.77518
