# Supplementary material for: Centromere protection requires strict mitotic inactivation of the Bloom syndrome helicase complex
Source: Nat Commun. 2025 Aug 22;16:7832. doi: 10.1038/s41467-025-62966-6 (PMC12373852; doi:10.1038/s41467-025-62966-6)
Supplement: Supplementary file 7 — Source data [file 41467_2025_62966_MOESM7_ESM.zip › Source Data_July 2025/Figure 2/Fig 2e. deltaBLM-EGFPBLM N-term mutants_PLK1i.xlsx]

## Sheet: Fig 2e Q and -term BI2536_RPA 
		Exp1	Positive threads	Negative	N	Percentage		Exp2	Positive threads	Negative	N	Percentage		Exp3	Positive threads	Negative	N	Percentage		Total number of cells
		WT	35	22	57	61.4035		WT	80	45	125	64		WT	63	25	87	72.4138		269
		Q672R	0	47	47	0		Q672R	0	60	60	0		Q672R	0	75	75	0		182
		delta51	0	43	43	0		delta51	0	55	55	0		delta51	0	81	81	0		179
		delta13	0	42	42	0		delta13	0	57	57	0		delta13	0	84	84	0		183
		NN	0	45	45	0		NN	0	59	59	0		NN	0	80	80	0		184
			Exp1	Exp2	Exp3	mean	SD
		WT	61.4035	64	72.4138	65.9391	5.75558
		Q672R	0	0	0	0	0
		delta51	0	0	0	0	0
		delta13	0	0	0	0	0
		NN	0	0	0	0	0
										182

## Sheet: Fig 2e CEN-TEL BI2536
	Exp1							Exp2							Exp3
	deltaBLM EGFP-BLM_STB-Rel_60nM BI2536_CEN-TEL							deltaBLM EGFP-BLM_STB-Rel_60nM BI2536_CEN-TEL Exp2							deltaBLM EGFP-BLM_STB-Rel_60nM BI2536_CEN-TEL Exp2
	Broken chromosomes per spread									Broken chromosomes per spread							Broken chromosomes per spread
	WT	Q672R	delta51	delta13	N7A,N8A			WT	Q672R	delta51	delta13	N7A,N8A			WT	Q672R	delta51	delta13	N7A,N8A
1	8	2	0	0	0		1	51	1	2	2	0		1	4	1	0	1	0
2	0	0	0	0	0		2	7	6	0	1	0		2	0	2	0	0	0
3	12	0	1	2	0		3	0	2	0	1	0		3	3	0	1	0	0
4	39	0	0	0	0		4	11	0		0	0		4	42	1	2	2	1
5	22	0	0	0	2		5	78	0	0	0	1		5	14	0	0	1	0
6	61	0	0	0	0		6	1	0	0	0	1		6	6	0	1	1	0
7	1	0	1	0	0		7	0	0	0	1	0		7	3	0	0	0	0
8	8	0	0	0	0		8	25	0	0	0	0		8	15	0	2	0	2
9	9	0	0	0	0		9	39	0	0	0	0		9	32	0	1	0	0
10	0	1	0	0	0		10	0	0	0	0	0		10	0	2	3	1	0
11	20	0	1	0	0		11	68	1	0	0	0		11	0	1	0	0	1
12	36	0	1	0	0		12	9	0	1	0	1		12	0	0	0	0	0
13	7	1	0	0	0		13	2	0	1	2	0		13	76	0	0	1	0
14	9	0	0	0	0		14	8	0	0	0	0		14	34	2	0	0	0
15	76	0	0	0	1		15	7	0	0	0	0		15	10	1	0	1	1
16	26	0	0	0	0		16	5	2	1	0	0		16	1	0	0	0	0
17	13	0	0	0	0		17	27	1	0	0	0		17	3	2	0	4	0
18	0	0	0	0	0		18	5	1	0	0	0		18	12	0	2	0	0
19	6	0	0	0	1		19	0	0	1	0	0		19	2	0	0	0	0
20	92	0	0	0	1		20	0	1	0	0	0		20	2	0	0	0	0
21	2	0	2	1	0		21	15	1	2	3	0		21	9	1	0	1	1
22	13	0	0	0	0		22	3	0	1	0	0		22	13	0	0	1	0
23	2	0	0	2	0		23	0	0	0	0	0		23	0	1	0	0	0
24	30	0	0	0	0		24	19	0	0	0	3		24	4	0	0	0	0
25	21	0	0	0	0		25	95	0	0	0	1		25	2	0	2	2	0
26	9	0	0	0	0		26	5	0	0	0	0		26	1	0	0	0	0
27	1	3	0	0	0		27	20	1	0	0	0		27	3	0	0	0	1
28	64	0	0	0	0		28	0	1	0	0	0		28	26	0	0	0	0
29	7	0	0	0	0		29	0	0	0	1	0		29	41	0	0	0	0
30	35	0	0	0	0		30	4	0	0	1	0		30	0	0	1	0	0
31	0	1	0	0	1		31	44	0	0	1	0		31	16	0		0
32	2	0	0	1	0		32	6	0	0	0	0		32	1	0
33	17	2	0	0	0		33	10	0	0	0	0		33	28
34	0	0	0	0	1		34	15		0		0		34	11
35	90	0	0	0	1		35	6		0		0		35	23
36	4	0	0	0	0		36	5						36	34
37	2	0	1	0	0		37	40						37	0
38	12	0	0	0	0		38	1						38	81
39	14	0	0	0	0		39	5						39	2
40	0	3	0	0	0		40	3						40	1
41	33	2	0	0	0		41	38						41	0
42	2	0	0	0	0		42	14						42	7
43	0	0	2	0	0		43	3						43	62
44	2	0	0	0	0		44	0						44	3
45	12	0	0	0	0		45	0						45	42
46	6	2	0	0	0		46	0						46	0
47	7	0	0	0	0		47	37
48	42	2	0	0	0		48	1
49	4	0	0	0	0		49	8
50	2	0	0	0	0		50	56
51	8	0	1	0	1		51	7
52	35	0	0	0	0		52	8
53	24	0	0	0	0
54	0	0	0	0	0
55	0	2	0	0	0
56	8	1	0	2	0
57	4	0	2	2	0
58	0	0	0	3	0
59	48	0	0	0	0
60	12	0	0	0	0
61	32	1	0	2	0
62	0	1	0	0	1
63	34	0	1	0	0
64	50	1	1	0	0
65	0	0	0	0	0
66	69	0	0	0	1
67	0	1	0	0	0
68	54	2	0	0	0
69	0	1	0	1	0
70	41	0	0	1	0
71	35	0	0	0	0
72	50	0	2	0	0
73	19	0	0	0	0
74	4	2	1	0	0
75	81	0	0	0	0
76	4	2	0	0	0
77	61	0	0	0	0
78	2	0	0	0	0
79	45	0	0	0	0
80	2	0		0
81	72	0		0
82		0		0
83				0
84				0
AVG	20.6667	0.402439	0.21519	0.202381	0.139241			15.5962	0.545455	0.264706	0.393939	0.2			14.5435	0.4375	0.5	0.516129	0.233333
