# Supplementary material for: Centromere protection requires strict mitotic inactivation of the Bloom syndrome helicase complex
Source: Nat Commun. 2025 Aug 22;16:7832. doi: 10.1038/s41467-025-62966-6 (PMC12373852; doi:10.1038/s41467-025-62966-6)
Supplement: Supplementary file 7 — Source data [file 41467_2025_62966_MOESM7_ESM.zip › Source Data_July 2025/Figure 3/Fig 3b. BTRR centromere dynamics (CEN system).xlsx]

## Sheet: Fig 3b-CENPB-mCherry-RMI1
													Average
	G2(A)	G2(B)	G2(C)	Prophase	Prometaphase	Metaphase	Anaphase	Telophase	G1(A)	G2(B)	G2(C)			G2(A)	G2(B)	G2(C)	Prophase	Prometaphase	Metaphase	Anaphase	Telophase	G1(A)	G1(B)	G1(C)
5A	1	1.1595	1.24897	1.1013	1.26673	1.02119	0.8291	0.979518	0.895745	1.01925	0.894201		5A	1	1.1595	1.24897	1.1013	1.26673	0.957411	0.921223	0.979518	0.895745	1.01925	0.894201
						0.886498	1.01335						5B	1	1.10639	1.10961	1.09283	1.04067	0.814358	0.76356	0.795913	0.862702	0.863464	0.939184
						0.964543							7A	1	0.907837	0.967424	0.851648	0.740837	0.792472	0.562251	0.753623	0.891674	0.895315	0.972284
5B	1	1.10639	1.10961	1.09283	1.04067	0.927948	0.623477	0.795913	0.862702	0.863464	0.939184		7B	1	0.895108	0.816431	0.778629	0.669661	0.709351	0.7382	0.738294	0.735161	0.693836	0.733478
						0.876646	0.903643						10B	1	0.909924	0.866264	0.917533	0.990283	0.824729	0.981057	0.806884	0.79115	0.579094	0.632841
						0.828809							14A	1	1.099	1.02691	0.95877	0.821015	0.581456	0.485427	0.551314	0.727396	0.722096	0.722117
						0.787165							14C	1	0.973341	0.991347	0.969328	0.858778	0.785356	1.17777	1.46971	1.36237	1.34574	1.27055
						0.79976							8A	1	0.994239	1.17695	1.09136	1.01521	1.05399	1.14782	1.05879	0.931493	1.07526	0.998432
						0.702558							8B	1	1.03682	1.08644	1.12052	1.15766	0.997316	1.17369	1.13336	1.11223	1.07819	1.05935
						0.777622							12A	1	0.99503	0.979972	0.975922	1.12466	0.99467	0.993458	1.08772	1.11536	1.08507	1.07429
7A	1	0.907837	0.967424	0.851648	0.740837	0.822765	0.497415	0.753623	0.891674	0.895315	0.972284		12B	1	1.0251	1.05812	0.88398	0.967977	0.803991	0.872565	1.30868	1.72941	1.71005	1.4775
						0.790271	0.627088						16A	1	1.02613	0.932748	0.919241	1.06566	1.13198	1.17632	1.36755	1.60869	1.58527	1.56589
						0.764379							16B	1	1.01151	1.00413	1.16119	1.18496	0.995395	0.823943	0.758492	1.0784	1.02436	1.0925
													16C	1	0.993757	1.04582	1.06273	0.909461	0.991882	1.14568	0.705234	0.641607	1.46988	1.15588
7B	1	0.895108	0.816431	0.778629	0.669661	0.766292	0.7382	0.738294	0.735161	0.693836	0.733478		16D	1	1.00976	0.98781	0.968364	0.966919	0.845809	0.835545	0.831502	1.1372	0.89161	0.873517
						0.784882							16E	1	0.961142	0.967765	0.90036	0.969489	0.852585	0.789981	0.94265	0.914017	0.849209	0.862467
						0.576879							Mean	1	1.00654	1.01667	0.984607	0.984373	0.883297	0.911781	0.955577	1.03341	1.05548	1.02028
10B	1	0.909924	0.866264	0.917533	0.990283	0.952164	0.880451	0.806884	0.79115	0.579094	0.632841		SEM	0	0.0181085	0.0268784	0.0273728	0.0401899	0.0354883	0.0546681	0.0656738	0.0773766	0.0808801	0.0642384
						0.805983	1.08166
						0.71604
14A	1	1.099	1.02691	0.95877	0.821015	0.719603	0.500427	0.551314	0.727396	0.722096	0.722117
						0.617951	0.470426
						0.406813
14C	1	0.973341	0.991347	0.969328	0.858778	0.769958	0.99609	1.46971	1.36237	1.34574	1.27055
						0.712251	1.35946
						0.876683
						0.739682
						0.8372
						0.776364
8A	1	0.994239	1.17695	1.09136	1.08994	1.05399	0.936177	1.05879	0.931493	1.07526	0.998432
					0.940473
8B	1	1.03682	1.08644	1.12052	1.15766	0.997316	1.20878	1.13336	1.11223	1.07819	1.05935
							1.13861
12A	1	0.99503	0.979972	0.975922	1.12466	0.938894	0.993458	1.08772	1.11536	1.08507	1.07429
						1.07952
						0.964945
						0.995325
12B	1	1.0251	1.05812	0.88398	0.901893	0.931278	0.872565	1.30868	1.72941	1.71005	1.4775
					1.03406	0.656429
						0.824266
16A	1	1.02613	0.932748	0.919241	1.06566	1.12175	1.17632	1.36755	1.60869	1.58527	1.56589
						1.48103
						1.05547
						1.07007
						1.11484
						0.948701
16B	1	1.01151	1.00413	1.16119	1.18496	1.00035	0.823943	0.758492	1.0784	1.02436	1.0925
						0.990439
16C	1	0.993757	1.04582	1.06273	0.909461	1.00822	1.14568	0.705234	0.641607	1.46988	1.15588
						0.975549
16D	1	1.00976	0.98781	0.968364	0.935861	0.927268	0.835545	0.831502	1.1372	0.89161	0.873517
					0.997977	1.08194
						0.840585
						0.729713
						0.730673
						0.764678
16E	1	0.961142	0.967765	0.90036	0.969489	1.01955	0.789981	0.94265	0.914017	0.849209	0.862467
						0.999983
						0.711784
						0.679025
	5A	5B	7A	7B	10B	14A	14C	8A	8B	12A	12B	16A	16B	16C	16D	16E	mean	SEM
G2(A)	1	1	1	1	1	1	1	1	1	1	1	1	1	1	1	1	1	0
G2(B)	1.1595	1.10639	0.907837	0.895108	0.909924	1.099	0.973341	0.994239	1.03682	0.99503	1.0251	1.02613	1.01151	0.993757	1.00976	0.961142	1.00654	0.0181085
G2(C)	1.24897	1.10961	0.967424	0.816431	0.866264	1.02691	0.991347	1.17695	1.08644	0.979972	1.05812	0.932748	1.00413	1.04582	0.98781	0.967765	1.01667	0.0268784
Prophase	1.1013	1.09283	0.851648	0.778629	0.917533	0.95877	0.969328	1.09136	1.12052	0.975922	0.88398	0.919241	1.16119	1.06273	0.968364	0.90036	0.984607	0.0273728
Prometaphase	1.26673	1.04067	0.740837	0.669661	0.990283	0.821015	0.858778	1.01521	1.15766	1.12466	0.967977	1.06566	1.18496	0.909461	0.966919	0.969489	0.984373	0.0401899
Metaphase	0.957411	0.814358	0.792472	0.709351	0.824729	0.581456	0.785356	1.05399	0.997316	0.99467	0.803991	1.13198	0.995395	0.991882	0.845809	0.852585	0.883297	0.0354883
Anaphase	0.921223	0.76356	0.562251	0.7382	0.981057	0.485427	1.17777	1.14782	1.17369	0.993458	0.872565	1.17632	0.823943	1.14568	0.835545	0.789981	0.911781	0.0546681
Telophase	0.979518	0.795913	0.753623	0.738294	0.806884	0.551314	1.46971	1.05879	1.13336	1.08772	1.30868	1.36755	0.758492	0.705234	0.831502	0.94265	0.955577	0.0656738
G1(A)	0.895745	0.862702	0.891674	0.735161	0.79115	0.727396	1.36237	0.931493	1.11223	1.11536	1.72941	1.60869	1.0784	0.641607	1.1372	0.914017	1.03341	0.0773766
G2(B)	1.01925	0.863464	0.895315	0.693836	0.579094	0.722096	1.34574	1.07526	1.07819	1.08507	1.71005	1.58527	1.02436	1.46988	0.89161	0.849209	1.05548	0.0808801
G2(C)	0.894201	0.939184	0.972284	0.733478	0.632841	0.722117	1.27055	0.998432	1.05935	1.07429	1.4775	1.56589	1.0925	1.15588	0.873517	0.862467	1.02028	0.0642384

## Sheet: Fig 3b-CENPB-mCherry-BLM(Q672R)
Absolute intensity values. X-axis = cell cycle phase																				Relative values. X-axis = cell cycle phase
CENPB-mCherry-BLM Q672R intensity																		CENPB-mCherry-BLM Q672R intensity
	Scene 10	Scene 17A	Scene 17B	Scene 20A	Scene 3A	Scene 3B	Scene 7	Scene 16	Scene 9New	Scene 11New	Scene 16New	Scene 21New	Scene 23New	Scene 24New	Scene 30New	Scene 38CNew			Scene 10	Scene 17A	Scene 17B	Scene 20A	Scene 3A	Scene 3B	Scene 7	Scene 16	Scene 9New	Scene 11New	Scene 16New	Scene 21New	Scene 23New	Scene 24New	Scene 30New	Scene 38CNew
G2 (A)	133.404	98.0865	74.6095	132.722	670.806	363.886	593.329	378.477		1072.83	433.422	617.572	321.035	210.951		246.785		G2 (A)
G2 (A)	146.596	110.629	86.6666	134.7	584.985	351.865	375.458	534.551	332.203	1061.88	471.876	570.557	337.809	252.57	259.245	342.163		G2 (A)	1	1	1	1	1	1	1	1	1	1	1	1	1	1	1	1
G2 (B)	139.648	140.016	75.8813	162.373	607.874	374.312	376.205	579.998	396.072	1477.38	396.918	627.448	416.478	232.072	472.281	344.153		G2 (B)	0.952604	1.26563	0.875553	1.20544	1.03913	1.06379	1.00199	1.08502	1.19226	1.39129	0.841147	1.09971	1.23288	0.918845	1.82175	1.00582
G2 (C)	169.44	101.82	70.7548	132.677	617.049	336.305	289.645	463.374	345.753	1345.91	399.074	648.056	435.398	241.618	445.082	392.856		G2 (C)	1.15583	0.920373	0.816402	0.984979	1.05481	0.955777	0.771445	0.866847	1.04079	1.26748	0.845717	1.13583	1.28889	0.95664	1.71684	1.14816
Prophase	86.0312	99.8414	73.9452	148.462	676.749	301.08	311.757	401.888	358.46	1741.91	294.258	449.814	469.184	258.024	407.734	369.717		Prophase	0.586861	0.902485	0.853214	1.10216	1.15686	0.855668	0.830337	0.751823	1.07904	1.64041	0.623592	0.788376	1.3889	1.02159	1.57277	1.08053
Prometaphase	96.0595	114.216	67.2475	103.111	521.905	325.604	259.603	524.985	415.82	1382.14	469.432	723.581	577.428	241.451	445.19	323.434		Prometaphase	0.655268	1.03242	0.775933	0.765483	0.892168	0.925366	0.69143	0.982104	1.25171	1.3016	0.994819	1.2682	1.70933	0.955976	1.71726	0.945262
Metaphase	137.431	162.417	76.515	140.196	493.95	381.457	315.122	705.555	589.396	1621.88	684.982	1106.54	740.537	302.336	784.118	709.732		Metaphase	0.937487	1.46811	0.882866	1.0408	0.84438	1.0841	0.839301	1.3199	1.77421	1.52737	1.45161	1.93941	2.19218	1.19704	3.02462	2.07425
Anaphase	175.076	129.262	70.422	97.6195	420.535	295.864	220.066	546.689	653.713	1968.66	497.882	1189.52	924.415	276.217	788.739	701.301		Anaphase	1.19428	1.16842	0.812562	0.724716	0.718882	0.840845	0.586127	1.02271	1.96781	1.85394	1.05511	2.08483	2.7365	1.09363	3.04245	2.04961
Telophase	83.9674	105.494	36.445	113.07	256.077	219.823	247.173	407.492	464.446	1927.46	337.077	437.699	595.382	201.944	366.479	686.754		Telophase	0.572782	0.953578	0.420519	0.839416	0.43775	0.624736	0.658323	0.762307	1.39808	1.81514	0.714333	0.767142	1.76248	0.799556	1.41364	2.0071
G1 (A)	78.4064	88.7169	46.2123	87.4719	281.148	213.699	166.953	330.916	473.056	1423.16	297.035	677.956	575.971	220.304	221.602	471.002		G1 (A)	0.534848	0.801929	0.533219	0.649381	0.480607	0.607333	0.444665	0.619054	1.424	1.34023	0.629476	1.18823	1.70502	0.87225	0.854797	1.37654
G1 (B)	71.4686	106.674	49.8033	78.879	227.105	250.294	184.43	279.845	447.68	1415.34	288.704	495.764	519.762	221.503	348.464	417.636		G1 (B)	0.487522	0.964244	0.574654	0.585589	0.388224	0.711335	0.491215	0.523513	1.34761	1.33287	0.61182	0.868913	1.53863	0.876997	1.34415	1.22058
G1 (C)	47.1861	74.6424	56.2697	90.7104	272.745	199.989	182.129	335.766	384.061	1056.01	310.667	468.951	403.547	194.784	250.793	425.916		G1 (C)	0.321879	0.674707	0.649266	0.673424	0.466242	0.568369	0.485085	0.628126	1.15611	0.994473	0.658366	0.821918	1.1946	0.77121	0.967398	1.24478
G1 (D)	57.1204	89.4448	48.218	89.8635	265.317	209.845	189.138	253.681	457.475	1218.39		442.796		192.727	370.153			G1 (D)
Absolute intensity values. X-axis = cell cycle phase																				Relative values. X-axis = cell cycle phase
GFP-TOP3A intensity																		GFP-TOP3A intensity
	Scene 10	Scene 17A	Scene 17B	Scene 20A	Scene 3A	Scene 3B	Scene 7	Scene 16	Scene 9New	Scene 11New	Scene 16New	Scene 21New	Scene 23New	Scene 24New	Scene 30New	Scene 38CNew			Scene 10	Scene 17A	Scene 17B	Scene 20A	Scene 3A	Scene 3B	Scene 7	Scene 16	Scene 9New	Scene 11New	Scene 16New	Scene 21New	Scene 23New	Scene 24New	Scene 30New	Scene 38CNew
G2 (A)	194.15	80.4726	242.846	204.823	1200.62	1091.73	630.385	305.429		240.752	302.248	505.416	628.19	668.203		440.535		G2 (A)
G2 (A)	236.482	61.7546	239.908	178.117	823.146	1146.99	340.979	405.144	1147.17	238.652	327.105	494.554	717.572	672.382	151.535	557.234		G2 (A)	1	1	1	1	1	1	1	1	1	1	1	1	1	1	1	1
G2 (B)	229.099	116.708	230.905	166.949	758.963	932.44	313.155	442.904	1209.93	342.418	361.2	498.641	697.251	748.705	382.857	246.559		G2 (B)	0.968779	1.88987	0.962473	0.937299	0.922027	0.812942	0.918399	1.0932	1.05471	1.4348	1.10423	1.00826	0.97168	1.11351	2.52652	0.44247
G2 (C)	282.714	73.4731	250.854	227.55	863.208	1186.8	318.599	294.711	882.212	302.998	312.331	269.432	611.608	702.635	288.648	428.044		G2 (C)	1.1955	1.18976	1.04563	1.27753	1.04867	1.0347	0.934365	0.727424	0.769032	1.26962	0.954836	0.544798	0.85233	1.04499	1.90482	0.768159
Prophase	0	75.9642	220.434	168.765	630.393	1115.68	191.68	167.822	646.275	355.714	0	410.868	634.947	859.627	297.829	368.271		Prophase	0	1.2301	0.918827	0.947494	0.765834	0.972702	0.562148	0.414227	0.563364	1.49051	0	0.830785	0.884854	1.27848	1.96541	0.660891
Prometaphase	26.2136	10.7523	127.706	2.65225	214.971	136	12.239	80.0097	427.527	134.134	0	136.195	563.855	108.14	184.531	0		Prometaphase	0.110848	0.174113	0.532312	0.0148905	0.261158	0.118571	0.0358937	0.197485	0.372679	0.56205	0	0.27539	0.785781	0.160832	1.21774	0
Metaphase	59.1073	40.2813	39.904	35.3368	298.689	479.065	61.107	103.708	166.626	144.46	53.2317	156.424	155.574	186.85	145.229	200.863		Metaphase	0.249944	0.65228	0.16633	0.198391	0.362863	0.41767	0.17921	0.255978	0.14525	0.605317	0.162736	0.316293	0.216806	0.277893	0.958381	0.360464
Anaphase	250.116	127.09	185.738	63.9045	487.859	1875.32	77.284	283.159	294.582	348.691	276.276	634.276	557.052	473.189	410.892	240.476		Anaphase	1.05765	2.05798	0.774207	0.358778	0.592676	1.63498	0.226653	0.69891	0.25679	1.46109	0.844612	1.28252	0.776301	0.70375	2.71153	0.431552
Telophase	230.117	92.0678	156.683	193.804	737.623	1721.33	265.362	469.963	779.85	427.742	275.711	658.222	643.469	457.836	383.993	597.501		Telophase	0.973081	1.49087	0.653096	1.08807	0.896102	1.50073	0.778236	1.15999	0.679802	1.79233	0.842885	1.33094	0.89673	0.680916	2.53401	1.07226
G1 (A)	253.177	103.811	191.491	154.568	596.293	1912.57	188.864	435.347	1180.33	253.664	227.201	597.758	632.966	476.03	208.101	534.387		G1 (A)	1.07059	1.68102	0.798186	0.867787	0.724408	1.66746	0.553886	1.07455	1.0289	1.0629	0.694583	1.20868	0.882094	0.707976	1.37328	0.959001
G1 (B)	232.059	98.8415	173.835	132.088	421.284	1376.99	240.534	311.531	1137.97	289.842	203.595	823.453	614.33	500.651	236.274	668.282		G1 (B)	0.981293	1.60055	0.724591	0.741579	0.511798	1.20052	0.705423	0.768939	0.991975	1.2145	0.622415	1.66504	0.856123	0.744594	1.5592	1.19928
G1 (C)	89.3342	71.009	153.095	221.49	668.373	1202.12	293.176	309.836	1100.14	275.393	356.134	458.251	625.928	518.072	299.503	903.533		G1 (C)	0.377762	1.14986	0.63814	1.24351	0.811973	1.04806	0.859808	0.764757	0.959003	1.15395	1.08875	0.926594	0.872286	0.770503	1.97645	1.62146
G1 (D)	85.3276	95.8802	219.165	74.6158	481.559	1227.91	308.683	215.362	1099.76	261.966		595.96		302.674	236.696			G1 (D)
																	Ratio	GFP-TOP3A/CENPB-mCherry-Q672R
																			Scene 10	Scene 17A	Scene 17B	Scene 20A	Scene 3A	Scene 3B	Scene 7	Scene 16	Scene 9New	Scene 11New	Scene 16New	Scene 21New	Scene 23New	Scene 24New	Scene 30New	Scene 38CNew		Mean	SEM
																		G2 (A)	1	1	1	1	1	1	1	1	1	1	1	1	1	1	1	1		1	0
																		G2 (B)	1.01698	1.49323	1.09927	0.777558	0.887309	0.764192	0.916574	1.00754	0.884627	1.03128	1.31277	0.916844	0.788138	1.21186	1.38686	0.439911		0.995934	0.0661474
																		G2 (C)	1.03432	1.29269	1.28077	1.29701	0.994177	1.08257	1.21119	0.839161	0.738893	1.00169	1.12902	0.479648	0.66129	1.09236	1.10949	0.669038		0.994583	0.062287
																		Prophase	0	1.36301	1.0769	0.859667	0.661991	1.13677	0.677011	0.550964	0.522098	0.908625	0	1.05379	0.637088	1.25146	1.24964	0.611635		0.785041	0.102158
																		Prometaphase	0.169164	0.168646	0.686028	0.0194524	0.292723	0.128134	0.0519122	0.201083	0.297736	0.431814	0	0.21715	0.4597	0.168239	0.709121	0		0.250057	0.0554376
																		Metaphase	0.26661	0.444298	0.188398	0.190614	0.429738	0.385269	0.213524	0.193938	0.0818674	0.396314	0.112107	0.163088	0.0988998	0.23215	0.31686	0.17378		0.242966	0.0295317
																		Anaphase	0.885599	1.76133	0.952797	0.495061	0.824441	1.94445	0.386696	0.683393	0.130495	0.7881	0.800495	0.615167	0.283684	0.643502	0.891232	0.210553		0.768562	0.123426
																		Telophase	1.69887	1.56344	1.55307	1.29623	2.04707	2.40218	1.18215	1.52168	0.48624	0.987435	1.17996	1.73493	0.508789	0.851618	1.79254	0.534235		1.33378	0.140383
																		G1 (A)	2.00168	2.09622	1.49692	1.33633	1.50728	2.74555	1.24563	1.7358	0.722543	0.793077	1.10343	1.01721	0.51735	0.811666	1.60656	0.696673		1.33962	0.151173
																		G1 (B)	2.01282	1.6599	1.26092	1.26638	1.31831	1.68769	1.43608	1.4688	0.736099	0.911192	1.01732	1.91623	0.55642	0.849026	1.15999	0.982554		1.26498	0.104559
																		G1 (C)	1.17362	1.70423	0.982864	1.84655	1.74153	1.84398	1.77249	1.21752	0.829512	1.16037	1.65371	1.12736	0.730189	0.999082	2.04306	1.30261		1.38304	0.103126
