# Supplementary material for: Centromere protection requires strict mitotic inactivation of the Bloom syndrome helicase complex
Source: Nat Commun. 2025 Aug 22;16:7832. doi: 10.1038/s41467-025-62966-6 (PMC12373852; doi:10.1038/s41467-025-62966-6)
Supplement: Supplementary file 7 — Source data [file 41467_2025_62966_MOESM7_ESM.zip › Source Data_July 2025/Figure 4/Fig 4. EGFPBLM_Kinases_K-chromatin recruitment + CEN unwinding_updated.xlsx]

## Sheet: Fig4b.Kinase inhibition_EGFPBLM
		PLK1i	CDK1i	MPS1i	AurAi	AurBi
		BI2536 100nM	RO3306 7.5-9µM	Reversine 1µM	MLN8237 50nM	AZD1152 100nM
deltaBLM + GFP-BLM
Fig 4b		BLM recruitment to CEN
	deltaBLM + GFP-BLM_STB_Rel_MG132_+Kinases inhibitor (20-30min)
Percentages		DMSO	PLK1i	CDK1i	MPS1i	AurAi	AurBi
	Exp1	0	0.968254	0.971429	0.0461538	0.015873	0.0178571
	Exp2	0.016129	0.984848	0.972973	0.0178571	0.0338983	0.0192308
	Exp3	0	1	0.984848	0	0	0
TOTAL NUMBER OF CELLS PER EXPERIMENT	deltaBLM + GFP-BLM_STB_Rel_MG132_+Kinases inhibitor (20-30min)
		DMSO	PLK1i	CDK1i	MPS1i	AurAi	AurBi
	Exp1	54	63	70	65	63	56
	Exp2	62	66	74	56	59	52
	Exp3	59	72	66	49	55	46
	total n of cells	175	201	210	170	177	154

## Sheet: Figure 4c
Fig 4c		Centromere dislocation (RPA positive threads)
	deltaBLM + GFP-BLM_STB_Rel_MG132_+Kinases inhibitor (20-30min)
Percentages		DMSO	PLK1i	CDK1i	CDK1i + MPS1i	CDK1i+ AurAi	CDK1i+AurBi
	Exp0	0	0.673077	0.0666667
	Exp1	0	0.816667	0.0352941
	Exp2	0	0.569231	0.0757576
	Exp3	0	0.7125	0.0958904	0.488372
	Exp4	0	0.555556	0.0666667	0.466667	0.05	0.0338983
	Exp5	0	0.661765	0.04	0.388889	0.031746	0.0416667
	Exp6	0	0.721519	0.0227273	0.207792	0.0410959	0.028169
TOTAL NUMBER OF CELLS PER EXPERIMENT		DMSO	PLK1i	CDK1i	CDK1i + MPS1i	CDK1i+ AurAi	CDK1i+AurBi
	Exp0	56	52	45
	Exp1	56	60	85
	Exp2	56	65	66
	Exp3	69	80	73	43
	Exp4	75	72	60	60	80	59
	Exp5	49	68	75	72	63	48
	Exp6	45	79	44	77	73	71
	total n of cells	406	476	448	252	216	178

## Sheet: Fig.4d
	Fig 4d		Centromere dislocation (RPA positive threads)
	WT vs S144A	deltaBLM + GFP-BLM/S144A_STB_Rel_MG132_+Kinases inhibitor (20-30min)
			GFP-BLM WT				GFP-BLM S144A			GFP-BLM S144E
Percentages			DMSO	PLK1i	CDK1i	DMSO	PLK1i	CDK1i	DMSO	PLK1i	CDK1i
		Exp1	0	0.816667	0.0352941	0.0208333	0.548387	0.538462
		Exp2	0	0.569231	0.0909091	0.0188679	0.809524	0.6
		Exp3	0	0.7125	0.109589	0	0.672414	0.714286
		Exp7			0.192771			0.768421	0	0.785714	0.301887
		Exp8			0.222222				0	0.646154	0.210526
		Exp9			0.127273			0.666667	0	0.625	0.365385
			GFP-BLM WT				GFP-BLM S144A			GFP-BLM S144E
TOTAL NUMBER OF CELLS PER EXPERIMENT			DMSO	PLK1i	CDK1i	DMSO	PLK1i	CDK1i	DMSO	PLK1i	CDK1i
		Exp1	72	60	85	48	62	65
		Exp2	56	65	66	53	63	60
		Exp3	69	80	73	64	58	63
		Exp7			83			95	53	56	53
		Exp8			90				40	65	76
		Exp9			55			45	42	72	52
		total n of cells	197	205	452	165	183	328	135	193	181

## Sheet: Fig.4f
	Fig 4E	deltaBLM +EGFPphosphomutants_STB_Rel_MG132_+Kinases inhibitor (20-30min)
	WT vs 12A3E, 12A, 6A		GFP-BLM WT				GFP-BLM 12A3E		GFP-BLM 12A			GFP-BLM 6A-1			GFP-BLM 6A-2
			DMSO	CDK1i		DMSO	CDK1i		DMSO	CDK1i		DMSO	CDK1i		DMSO	CDK1i
		Exp1	0	0.132075		0	0.569767
Percentages		Exp2	0	0.0327869		0	0.655914
		Exp3	0	0.0571429		0	0.57
		Exp4	0	0.107143		0	0.607143		0	0.716049		0	0.52
		Exp5	0	0.0759494					0	0.517857		0	0.551724
		Exp6	0	0.0961538					0	0.614583		0	0.604938
		Exp7		0.192982											0	0.414634
		Exp8		0.222222									0.727273		0	0.384615
		Exp9		0.127273											0	0.333333
		Exp10		0.08
		Exp11		0.177778
		Exp12		0.111111												0.24
			GFP-BLM WT				GFP-BLM 12A3E		GFP-BLM 12A			GFP-BLM 6A-1			GFP-BLM 6A-2
			DMSO	CDK1i		DMSO	CDK1i		DMSO	CDK1i		DMSO	CDK1i		DMSO	CDK1i
TOTAL NUMBER OF CELLS PER EXPERIMENT		Exp1	58	53		60	86
		Exp2	64	61		58	93
		Exp3	59	70		66	100
		Exp4	62	56		53	84		72	81		67	50
		Exp5	52	79					70	112		80	87
		Exp6	53	52					67	96		54	81
		Exp7		57											55	82
		Exp8		36									44		48	65
		Exp9		55											65	60
		Exp10		50
		Exp11		45
		Exp12		36												50
		total n of cells	348	650		237	363		209	289		201	262		168	257
