# Supplementary material for: Centromere protection requires strict mitotic inactivation of the Bloom syndrome helicase complex
Source: Nat Commun. 2025 Aug 22;16:7832. doi: 10.1038/s41467-025-62966-6 (PMC12373852; doi:10.1038/s41467-025-62966-6)
Supplement: Supplementary file 7 — Source data [file 41467_2025_62966_MOESM7_ESM.zip › Source Data_July 2025/Figure 5/Fig 5_MS_supplementary_UA.xlsx]

## Sheet: BLM 1-83, peptides
	Checked	Confidence	Annotated Sequence	Modifications	# Protein Groups	# Proteins	# PSMs	Master Protein Accessions	Positions in Master Proteins	Modifications in Master Proteins	# Missed Cleavages	Theo. MH+ [Da]	Contaminant	Abundance Ratio: (PLK1-1h) / (none)	Abundance Ratio: (PLK1-2h) / (none)	Abundance Ratio Variability [%]: (PLK1-1h) / (none)	Abundance Ratio Variability [%]: (PLK1-2h) / (none)	Abundances (Grouped): none	Abundances (Grouped): PLK1-1h	Abundances (Grouped): PLK1-2h	Abundances (Grouped) CV [%]: none	Abundances (Grouped) CV [%]: PLK1-1h	Abundances (Grouped) CV [%]: PLK1-2h	Quan Info	Found in Sample: F173: Sample, 1, none	Found in Sample: F174: Sample, 2, none	Found in Sample: F175: Sample, 1, PLK1-1h	Found in Sample: F176: Sample, 2, PLK1-1h	Found in Sample: F177: Sample, 1, PLK1-2h	Found in Sample: F178: Sample, 2, PLK1-2h	Confidence (by Search Engine): Sequest HT	XCorr (by Search Engine): Sequest HT	Top Apex RT [min]
		Checked	Confidence	Identifying Node	PSM Ambiguity	Annotated Sequence	Modifications	# Proteins	Master Protein Accessions	Protein Accessions	# Missed Cleavages	Charge	DeltaScore	DeltaCn	Rank	Search Engine Rank	m/z [Da]	Contaminant	MH+ [Da]	Theo. MH+ [Da]	DeltaM [ppm]	Deltam/z [Da]	Activation Type	NCE [%]	MS Order	Isolation Interference [%]	Comp. Voltage [V]	Ion Inject Time [ms]	RT [min]	First Scan	Spectrum File	File ID	Quan Info	XCorr	# Protein Groups	Precursor Abundance	Apex RT [min]	PhosphoRS: Best Site Probabilities
		FALSE	High	Sequest HT (A2)	Unambiguous	[K].TSSDNNVSVtNVSVAKtPVLR.[N]	T10(Phospho); T17(Phospho)	1	P54132	P54132	1	3	0.3464	0	1	1	783.367	FALSE	2348.09	2348.09	-0.8	-0.00063	HCD (High Energy Collision Dissociation)	30	MS2	2.98864	-45	40	41.4476	29357	SAMPLE5_83-5_06_04_2025.raw	F177		5.37	1	573403	41.46	T10(Phospho): 50; S13(Phospho): 50; T17(Phospho): 100
		FALSE	High	Sequest HT (A2)	Unambiguous	[K].TSSDNNVSVtNVSVAKtPVLR.[N]	T10(Phospho); T17(Phospho)	1	P54132	P54132	1	3	0.2346	0	1	1	783.369	FALSE	2348.09	2348.09	1.11	0.00087	HCD (High Energy Collision Dissociation)	30	MS2	0	-45	40	41.5103	28064	SAMPLE6_83-6_06_04_2025.raw	F178		4.39	1	729250	41.54	S13(Phospho): 100; T17(Phospho): 100
		FALSE	High	Sequest HT (A2)	Unambiguous	[K].TSSDNNVSVtNVSVAKtPVLR.[N]	T10(Phospho); T17(Phospho)	1	P54132	P54132	1	3	0.2655	0	1	1	783.368	FALSE	2348.09	2348.09	-0.22	-0.00017	HCD (High Energy Collision Dissociation)	30	MS2	0	-45	40	41.4418	28293	SAMPLE3_83-3_06_04_2025.raw	F175		4.03	1	451074	41.43	S13(Phospho): 100; T17(Phospho): 100
		FALSE	High	Sequest HT (A2)	Unambiguous	[K].TSSDNNVSVtNVSVAKtPVLR.[N]	T10(Phospho); T17(Phospho)	1	P54132	P54132	1	3	0.21	0	1	1	783.367	FALSE	2348.09	2348.09	-1.03	-0.00081	HCD (High Energy Collision Dissociation)	30	MS2	15.1636	-45	40	41.4307	27487	SAMPLE4_83-4_06_04_2025.raw	F176		3.19	1	452516	41.45	T10(Phospho): 99.11; T17(Phospho): 100
	FALSE	High	[K].TSSDNNVSVTNVSVAKTPVLR.[N]	3xPhospho [S8(98.7); S13(100); T17(100)]	1	1	1	P54132	P54132 [174-194]	P54132 3xPhospho [S181(98.7); S186(100); T190(100)]	1	2428.06	FALSE											No Quan Values	n/a	n/a	n/a	n/a	n/a	High	High	1.65
		Checked	Confidence	Identifying Node	PSM Ambiguity	Annotated Sequence	Modifications	# Proteins	Master Protein Accessions	Protein Accessions	# Missed Cleavages	Charge	DeltaScore	DeltaCn	Rank	Search Engine Rank	m/z [Da]	Contaminant	MH+ [Da]	Theo. MH+ [Da]	DeltaM [ppm]	Deltam/z [Da]	Activation Type	NCE [%]	MS Order	Isolation Interference [%]	Comp. Voltage [V]	Ion Inject Time [ms]	RT [min]	First Scan	Spectrum File	File ID	Quan Info	XCorr	# Protein Groups	Precursor Abundance	Apex RT [min]	PhosphoRS: Best Site Probabilities
		FALSE	High	Sequest HT (A2)	Unambiguous	[R].NKDVNVTEDFsFSEPLPNTTNQ.[-]	S11(Phospho)	1	P54132	P54132	1	3	0.0401	0	1	1	859.376	FALSE	2576.11	2576.12	-2.61	-0.00224	HCD (High Energy Collision Dissociation)	30	MS2	0	-45	40	55.1555	41943	SAMPLE6_83-6_06_04_2025.raw	F178		3.24	1	1661627	54.97	S11(Phospho): 99.99
		FALSE	High	Sequest HT (A2)	Unambiguous	[R].NKDVNVTEDFsFSEPLPNTTNQ.[-]	S11(Phospho)	1	P54132	P54132	1	3	0.0619	0	1	1	859.378	FALSE	2576.12	2576.12	0.59	0.0005	HCD (High Energy Collision Dissociation)	30	MS2	0	-45	40	55.6878	42475	SAMPLE6_83-6_06_04_2025.raw	F178		3.23	1	1661627	54.97	S11(Phospho): 100
		FALSE	High	Sequest HT (A2)	Unambiguous	[R].NKDVNVTEDFsFSEPLPNTTNQ.[-]	S11(Phospho)	1	P54132	P54132	1	3	0.0346	0	1	1	859.379	FALSE	2576.12	2576.12	1.44	0.00124	HCD (High Energy Collision Dissociation)	30	MS2	0.722525	-45	40	56.1931	42978	SAMPLE6_83-6_06_04_2025.raw	F178		2.6	1			S11(Phospho): 99.53
		FALSE	High	Sequest HT (A2)	Unambiguous	[R].NKDVNVTEDFsFSEPLPNTTNQ.[-]	S11(Phospho)	1	P54132	P54132	1	3	0.0722	0	1	1	859.377	FALSE	2576.12	2576.12	-1.4	-0.0012	HCD (High Energy Collision Dissociation)	30	MS2	0	-45	40	54.6334	41490	SAMPLE6_83-6_06_04_2025.raw	F178		2.77	1	1661627	54.97	S11(Phospho): 100
		FALSE	High	Sequest HT (A2)	Unambiguous	[R].NKDVNVTEDFsFSEPLPNTTNQ.[-]	S11(Phospho)	1	P54132	P54132	1	3	0.0589	0	1	1	859.378	FALSE	2576.12	2576.12	0.23	0.0002	HCD (High Energy Collision Dissociation)	30	MS2	0	-45	6.254	54.1123	41128	SAMPLE6_83-6_06_04_2025.raw	F178		4.92	1	40990128	54	S11(Phospho): 100
		FALSE	High	Sequest HT (A2)	Unambiguous	[R].NKDVNVtEDFSFSEPLPNTTNQ.[-]	T7(Phospho)	1	P54132	P54132	1	3	0.0059	0	1	1	859.378	FALSE	2576.12	2576.12	0.71	0.00061	HCD (High Energy Collision Dissociation)	30	MS2	0	-45	40	55.3413	42409	SAMPLE3_83-3_06_04_2025.raw	F175		1.7	1	952050	54.92	S11(Phospho): 50; S13(Phospho): 50
		FALSE	High	Sequest HT (A2)	Unambiguous	[R].NKDVNVtEDFSFSEPLPNTTNQ.[-]	T7(Phospho)	1	P54132	P54132	1	3	0.2721	0	1	1	859.379	FALSE	2576.12	2576.12	1.36	0.00117	HCD (High Energy Collision Dissociation)	30	MS2	23.9847	-45	40	53.67	39977	SAMPLE4_83-4_06_04_2025.raw	F176		4.19	1	64600688	53.88	T7(Phospho): 100
		FALSE	High	Sequest HT (A2)	Unambiguous	[R].NKDVNVTEDFSFsEPLPNTTNQ.[-]	S13(Phospho)	1	P54132	P54132	1	3	0.1358	0	1	1	859.377	FALSE	2576.12	2576.12	-0.78	-0.00067	HCD (High Energy Collision Dissociation)	30	MS2	0	-45	40	55.8835	42960	SAMPLE3_83-3_06_04_2025.raw	F175		1.62	1	952050	54.92	S11(Phospho): 50; S13(Phospho): 50
		FALSE	High	Sequest HT (A2)	Unambiguous	[R].NKDVNVTEDFsFSEPLPNTTNQ.[-]	S11(Phospho)	1	P54132	P54132	1	3	0.0448	0	1	1	859.379	FALSE	2576.12	2576.12	1.15	0.00098	HCD (High Energy Collision Dissociation)	30	MS2	0.261086	-45	13.72	54.1932	40506	SAMPLE4_83-4_06_04_2025.raw	F176		4.46	1	64600688	53.88	S11(Phospho): 100
		FALSE	High	Sequest HT (A2)	Unambiguous	[R].NKDVNVTEDFsFSEPLPNTTNQ.[-]	S11(Phospho)	1	P54132	P54132	1	3	0.1303	0	1	1	859.379	FALSE	2576.12	2576.12	1.22	0.00105	HCD (High Energy Collision Dissociation)	30	MS2	0	-45	40	54.7164	40894	SAMPLE4_83-4_06_04_2025.raw	F176		3.07	1	64600688	53.88	S11(Phospho): 100
		FALSE	High	Sequest HT (A2)	Unambiguous	[R].NKDVNVTEDFSFsEPLPNTTNQ.[-]	S13(Phospho)	1	P54132	P54132	1	3	0.1346	0	1	1	859.378	FALSE	2576.12	2576.12	-0.06	-5e-05	HCD (High Energy Collision Dissociation)	30	MS2	0	-45	40	55.2588	41356	SAMPLE4_83-4_06_04_2025.raw	F176		3.64	1	1.57443e+06	54.92	S11(Phospho): 99.48
		FALSE	High	Sequest HT (A2)	Unambiguous	[R].NKDVNVTEDFsFSEPLPNTTNQ.[-]	S11(Phospho)	1	P54132	P54132	1	3	0.1346	0	1	2	859.378	FALSE	2576.12	2576.12	-0.06	-5e-05	HCD (High Energy Collision Dissociation)	30	MS2	0	-45	40	55.2588	41356	SAMPLE4_83-4_06_04_2025.raw	F176		3.64	1	1.57443e+06	54.92	S11(Phospho): 99.48
		FALSE	High	Sequest HT (A2)	Unambiguous	[R].NKDVNVTEDFsFSEPLPNTTNQ.[-]	S11(Phospho)	1	P54132	P54132	1	3	0.075	0	1	1	859.378	FALSE	2576.12	2576.12	0.64	0.00055	HCD (High Energy Collision Dissociation)	30	MS2	0.706816	-45	40	54.2078	41463	SAMPLE3_83-3_06_04_2025.raw	F175		5.73	1	32815258	53.84	S11(Phospho): 100
		FALSE	High	Sequest HT (A2)	Unambiguous	[R].NKDVNVTEDFsFSEPLPNTTNQ.[-]	S11(Phospho)	1	P54132	P54132	1	3	0.1358	0	1	2	859.377	FALSE	2576.12	2576.12	-0.78	-0.00067	HCD (High Energy Collision Dissociation)	30	MS2	0	-45	40	55.8835	42960	SAMPLE3_83-3_06_04_2025.raw	F175		1.62	1	952050	54.92	S11(Phospho): 50; S13(Phospho): 50
		FALSE	High	Sequest HT (A2)	Unambiguous	[R].NKDVNVTEDFSFsEPLPNTTNQ.[-]	S13(Phospho)	1	P54132	P54132	1	3	0.0037	0	1	1	859.379	FALSE	2576.12	2576.12	1.5	0.00129	HCD (High Energy Collision Dissociation)	30	MS2	1.02694	-45	40	55.7868	41886	SAMPLE4_83-4_06_04_2025.raw	F176		2.7	1			S11(Phospho): 99.5
		FALSE	High	Sequest HT (A2)	Unambiguous	[R].NKDVNVTEDFsFSEPLPNTTNQ.[-]	S11(Phospho)	1	P54132	P54132	1	3	0.0739	0	1	1	859.38	FALSE	2576.12	2576.12	2.21	0.0019	HCD (High Energy Collision Dissociation)	30	MS2	0	-45	1.349	53.9574	42251	SAMPLE5_83-5_06_04_2025.raw	F177		4.87	1	63550548	54	S11(Phospho): 100
		FALSE	High	Sequest HT (A2)	Unambiguous	[R].NKDVNVtEDFSFSEPLPNTTNQ.[-]	T7(Phospho)	1	P54132	P54132	1	3	0.117	0	1	1	859.377	FALSE	2576.12	2576.12	-1.48	-0.00127	HCD (High Energy Collision Dissociation)	30	MS2	0	-45	40	54.4601	42682	SAMPLE5_83-5_06_04_2025.raw	F177		1.71	1	63550548	54	T7(Phospho): 49.86; S11(Phospho): 49.86
		FALSE	High	Sequest HT (A2)	Unambiguous	[R].NKDVNVTEDFsFSEPLPNTTNQ.[-]	S11(Phospho)	1	P54132	P54132	1	3	0.117	0	1	2	859.377	FALSE	2576.12	2576.12	-1.48	-0.00127	HCD (High Energy Collision Dissociation)	30	MS2	0	-45	40	54.4601	42682	SAMPLE5_83-5_06_04_2025.raw	F177		1.71	1	63550548	54	T7(Phospho): 49.86; S11(Phospho): 49.86
		FALSE	High	Sequest HT (A2)	Unambiguous	[R].NKDVNVtEDFSFSEPLPNTTNQ.[-]	T7(Phospho)	1	P54132	P54132	1	3	0.3675	0	1	1	859.377	FALSE	2576.12	2576.12	-1.13	-0.00097	HCD (High Energy Collision Dissociation)	30	MS2	26.2421	-45	40	54.4617	42684	SAMPLE5_83-5_06_04_2025.raw	F177		1.66	1	63550548	54	S11(Phospho): 50; S13(Phospho): 50
		FALSE	High	Sequest HT (A2)	Unambiguous	[R].NKDVNVTEDFSFsEPLPNTTNQ.[-]	S13(Phospho)	1	P54132	P54132	1	3	0.3675	0	1	2	859.377	FALSE	2576.12	2576.12	-1.13	-0.00097	HCD (High Energy Collision Dissociation)	30	MS2	26.2421	-45	40	54.4617	42684	SAMPLE5_83-5_06_04_2025.raw	F177		1.66	1	63550548	54	S11(Phospho): 50; S13(Phospho): 50
		FALSE	High	Sequest HT (A2)	Unambiguous	[R].NKDVNVTEDFsFSEPLPNTTNQ.[-]	S11(Phospho)	1	P54132	P54132	1	3	0.3675	0	1	3	859.377	FALSE	2576.12	2576.12	-1.13	-0.00097	HCD (High Energy Collision Dissociation)	30	MS2	26.2421	-45	40	54.4617	42684	SAMPLE5_83-5_06_04_2025.raw	F177		1.66	1	63550548	54	S11(Phospho): 50; S13(Phospho): 50
		FALSE	High	Sequest HT (A2)	Unambiguous	[R].NKDVNVTEDFSFSEPLPNtTNQ.[-]	T19(Phospho)	1	P54132	P54132	1	3	0.0107	0	1	1	859.378	FALSE	2576.12	2576.12	-0.06	-5e-05	HCD (High Energy Collision Dissociation)	30	MS2	0	-45	40	54.8517	42968	SAMPLE5_83-5_06_04_2025.raw	F177		1.87	1	1691307	54.91	S11(Phospho): 49.69; S13(Phospho): 49.69
		FALSE	High	Sequest HT (A2)	Unambiguous	[R].NKDVNVTEDFSFSEPLPNTtNQ.[-]	T20(Phospho)	1	P54132	P54132	1	3	0.0107	0	1	2	859.378	FALSE	2576.12	2576.12	-0.06	-5e-05	HCD (High Energy Collision Dissociation)	30	MS2	0	-45	40	54.8517	42968	SAMPLE5_83-5_06_04_2025.raw	F177		1.87	1	1691307	54.91	S11(Phospho): 49.69; S13(Phospho): 49.69
		FALSE	High	Sequest HT (A2)	Unambiguous	[R].NKDVNVTEDFSFsEPLPNTTNQ.[-]	S13(Phospho)	1	P54132	P54132	1	3	0.0857	0	1	1	859.376	FALSE	2576.11	2576.12	-1.84	-0.00158	HCD (High Energy Collision Dissociation)	30	MS2	12.2163	-45	40	54.9309	43033	SAMPLE5_83-5_06_04_2025.raw	F177		2.1	1	1691307	54.91	T7(Phospho): 33.33; S11(Phospho): 33.33; S13(Phospho): 33.33
		FALSE	High	Sequest HT (A2)	Unambiguous	[R].NKDVNVTEDFsFSEPLPNTTNQ.[-]	S11(Phospho)	1	P54132	P54132	1	3	0.0857	0	1	2	859.376	FALSE	2576.11	2576.12	-1.84	-0.00158	HCD (High Energy Collision Dissociation)	30	MS2	12.2163	-45	40	54.9309	43033	SAMPLE5_83-5_06_04_2025.raw	F177		2.1	1	1691307	54.91	T7(Phospho): 33.33; S11(Phospho): 33.33; S13(Phospho): 33.33
		FALSE	High	Sequest HT (A2)	Unambiguous	[R].NKDVNVTEDFsFSEPLPNTTNQ.[-]	S11(Phospho)	1	P54132	P54132	1	3	0.0831	0	1	1	859.376	FALSE	2576.11	2576.12	-1.98	-0.0017	HCD (High Energy Collision Dissociation)	30	MS2	0	-45	40	54.9683	43063	SAMPLE5_83-5_06_04_2025.raw	F177		3.49	1	1691307	54.91	S11(Phospho): 99.99
		FALSE	High	Sequest HT (A2)	Unambiguous	[R].NKDVNVTEDFsFSEPLPNTTNQ.[-]	S11(Phospho)	1	P54132	P54132	1	3	0.0662	0	1	1	859.379	FALSE	2576.12	2576.12	1.72	0.00147	HCD (High Energy Collision Dissociation)	30	MS2	0.384519	-45	40	55.4887	43577	SAMPLE5_83-5_06_04_2025.raw	F177		2.87	1			S11(Phospho): 100
		FALSE	High	Sequest HT (A2)	Unambiguous	[R].NKDVNVTEDFsFSEPLPNTTNQ.[-]	S11(Phospho)	1	P54132	P54132	1	3	0.042	0	1	1	859.378	FALSE	2576.12	2576.12	0.37	0.00031	HCD (High Energy Collision Dissociation)	30	MS2	0	-45	40	56.0246	44117	SAMPLE5_83-5_06_04_2025.raw	F177		2.62	1			S11(Phospho): 99.63
		FALSE	High	Sequest HT (A2)	Unambiguous	[R].NKDVNVtEDFSFSEPLPNTTNQ.[-]	T7(Phospho)	1	P54132	P54132	1	3	0.234	0	1	1	859.379	FALSE	2576.12	2576.12	1.21	0.00104	HCD (High Energy Collision Dissociation)	30	MS2	21.9826	-45	40	53.6623	40905	SAMPLE3_83-3_06_04_2025.raw	F175		5	1	32815258	53.84	T7(Phospho): 100
	FALSE	High	[R].NKDVNVTEDFSFSEPLPNTTNQ.[-]	2xPhospho [T7(100); S11(100)]	1	1	6	P54132	P54132 [195-216]	P54132 2xPhospho [T201(100); S205(100)]	1	2656.09	FALSE	100	100	0	0		174.2	125.8		17.19	101.39		n/a	n/a	High	High	High	Peak Found	High	3.65	61.31
		Checked	Confidence	Identifying Node	PSM Ambiguity	Annotated Sequence	Modifications	# Proteins	Master Protein Accessions	Protein Accessions	# Missed Cleavages	Charge	DeltaScore	DeltaCn	Rank	Search Engine Rank	m/z [Da]	Contaminant	MH+ [Da]	Theo. MH+ [Da]	DeltaM [ppm]	Deltam/z [Da]	Activation Type	NCE [%]	MS Order	Isolation Interference [%]	Comp. Voltage [V]	Ion Inject Time [ms]	RT [min]	First Scan	Spectrum File	File ID	Quan Info	XCorr	# Protein Groups	Precursor Abundance	Apex RT [min]	PhosphoRS: Best Site Probabilities
		FALSE	High	Sequest HT (A2)	Unambiguous	[K].TSSDNNVSVTNVSVAKtPVLR.[N]	T17(Phospho)	1	P54132	P54132	1	3	0.0909	0	1	1	756.711	FALSE	2268.12	2268.12	-2.18	-0.00164	HCD (High Energy Collision Dissociation)	30	MS2	0	-65	40	36.3922	23072	SAMPLE2_83-2_06_04_2025.raw	F174		2.53	1	98211.9	36.41	T17(Phospho): 99.62
		FALSE	High	Sequest HT (A2)	Unambiguous	[K].TSSDNNVSVTNVSVAKtPVLR.[N]	T17(Phospho)	1	P54132	P54132	1	3	0.1838	0	1	1	756.711	FALSE	2268.12	2268.12	-1.95	-0.00147	HCD (High Energy Collision Dissociation)	30	MS2	0	-65	37.788	36.4139	23261	SAMPLE3_83-3_06_04_2025.raw	F175		6.04	1	2.14431e+06	36.45	T17(Phospho): 100
		FALSE	High	Sequest HT (A2)	Unambiguous	[K].TSSDNNVSVTNVSVAKtPVLR.[N]	T17(Phospho)	1	P54132	P54132	1	3	0.1413	0	1	1	756.712	FALSE	2268.12	2268.12	-0.62	-0.00047	HCD (High Energy Collision Dissociation)	30	MS2	0	-65	40	36.4746	22928	SAMPLE6_83-6_06_04_2025.raw	F178		6.37	1	1.91581e+06	36.51	T17(Phospho): 100
		FALSE	High	Sequest HT (A2)	Unambiguous	[K].TSSDNNVSVTNVSVAKtPVLR.[N]	T17(Phospho)	1	P54132	P54132	1	3	0.1903	0	1	1	756.712	FALSE	2268.12	2268.12	-0.76	-0.00057	HCD (High Energy Collision Dissociation)	30	MS2	0	-65	40	36.4519	24291	SAMPLE5_83-5_06_04_2025.raw	F177		6.78	1	2.76814e+06	36.5	T17(Phospho): 100
		FALSE	High	Sequest HT (A2)	Unambiguous	[K].TSSDNNVSVTNVSVAKtPVLR.[N]	T17(Phospho)	1	P54132	P54132	1	3	0.1541	0	1	1	756.712	FALSE	2268.12	2268.12	-1.35	-0.00102	HCD (High Energy Collision Dissociation)	30	MS2	0	-65	28.751	36.4059	22490	SAMPLE4_83-4_06_04_2025.raw	F176		5.71	1	2.51803e+06	36.43	T17(Phospho): 100
	FALSE	High	[K].TSSDNNVSVTNVSVAKTPVLR.[N]	2xPhospho [T17(100); T/S]	1	1	4	P54132	P54132 [174-194]	P54132 2xPhospho [T190(100); T/S]	1	2348.09	FALSE	100	100	0	0		124.8	175.2		2.18	25.07		n/a	n/a	High	High	High	High	High	5.37	41.47
		Checked	Confidence	Identifying Node	PSM Ambiguity	Annotated Sequence	Modifications	# Proteins	Master Protein Accessions	Protein Accessions	# Missed Cleavages	Charge	DeltaScore	DeltaCn	Rank	Search Engine Rank	m/z [Da]	Contaminant	MH+ [Da]	Theo. MH+ [Da]	DeltaM [ppm]	Deltam/z [Da]	Activation Type	NCE [%]	MS Order	Isolation Interference [%]	Comp. Voltage [V]	Ion Inject Time [ms]	RT [min]	First Scan	Spectrum File	File ID	Quan Info	XCorr	# Protein Groups	Precursor Abundance	Apex RT [min]	PhosphoRS: Best Site Probabilities
		FALSE	High	Sequest HT (A2)	Unambiguous	[K].KTSSDNNVsVTNVSVAK.[T]	S9(Phospho)	1	P54132	P54132	1	3	0.0838	0	1	1	610.626	FALSE	1829.86	1829.86	-0.47	-0.00029	HCD (High Energy Collision Dissociation)	30	MS2	0.132334	-65	13.095	24.8955	11385	SAMPLE6_83-6_06_04_2025.raw	F178		3.7	1			S9(Phospho): 100
		FALSE	High	Sequest HT (A2)	Unambiguous	[K].KTSSDNNVsVTNVSVAK.[T]	S9(Phospho)	1	P54132	P54132	1	3	0.0368	0	1	1	610.626	FALSE	1829.86	1829.86	-0.27	-0.00017	HCD (High Energy Collision Dissociation)	30	MS2	0.0547196	-65	18.122	24.8898	11769	SAMPLE3_83-3_06_04_2025.raw	F175		4.08	1	1.75066e+06	24.88	S9(Phospho): 100
		FALSE	High	Sequest HT (A2)	Unambiguous	[K].KTSSDNNVsVTNVSVAK.[T]	S9(Phospho)	1	P54132	P54132	1	3	0.1253	0	1	1	610.626	FALSE	1829.86	1829.86	-0.12	-7e-05	HCD (High Energy Collision Dissociation)	30	MS2	0	-65	17.716	24.922	12735	SAMPLE5_83-5_06_04_2025.raw	F177		4.79	1	2.87018e+06	24.95	S9(Phospho): 100
		FALSE	High	Sequest HT (A2)	Unambiguous	[K].KTSSDNNVsVTNVSVAK.[T]	S9(Phospho)	1	P54132	P54132	1	3	0.1057	0	1	1	610.626	FALSE	1829.86	1829.86	-0.84	-0.00051	HCD (High Energy Collision Dissociation)	30	MS2	0	-65	19.966	24.9103	11135	SAMPLE4_83-4_06_04_2025.raw	F176		4.07	1	1.90176e+06	24.94	S9(Phospho): 100
	FALSE	High	[K].KTSSDNNVSVTNVSVAK.[T]	2xPhospho [S9(100); S14(100)]	1	1	4	P54132	P54132 [173-189]	P54132 2xPhospho [S181(100); S186(100)]	1	1909.83	FALSE	100	100	0	0		91	209		29.15	43.35		n/a	n/a	High	High	High	High	High	4.33	28.64
		Checked	Confidence	Identifying Node	PSM Ambiguity	Annotated Sequence	Modifications	# Proteins	Master Protein Accessions	Protein Accessions	# Missed Cleavages	Charge	DeltaScore	DeltaCn	Rank	Search Engine Rank	m/z [Da]	Contaminant	MH+ [Da]	Theo. MH+ [Da]	DeltaM [ppm]	Deltam/z [Da]	Activation Type	NCE [%]	MS Order	Isolation Interference [%]	Comp. Voltage [V]	Ion Inject Time [ms]	RT [min]	First Scan	Spectrum File	File ID	Quan Info	XCorr	# Protein Groups	Precursor Abundance	Apex RT [min]	PhosphoRS: Best Site Probabilities
		FALSE	High	Sequest HT (A2)	Unambiguous	[K].TSSDNNVsVTNVSVAK.[T]	S8(Phospho)	1	P54132	P54132	0	2	0.0552	0	1	1	851.388	FALSE	1701.77	1701.77	0.22	0.00019	HCD (High Energy Collision Dissociation)	30	MS2	0.28182	-45	40	31.6459	18105	SAMPLE6_83-6_06_04_2025.raw	F178		3.62	1	18181098	31.45	S8(Phospho): 100
		FALSE	High	Sequest HT (A2)	Unambiguous	[K].TSSDNNVSVTNVsVAK.[T]	S13(Phospho)	1	P54132	P54132	0	2	0.2071	0	1	1	851.388	FALSE	1701.77	1701.77	-0.07	-6e-05	HCD (High Energy Collision Dissociation)	30	MS2	0	-45	40	31.1239	17572	SAMPLE6_83-6_06_04_2025.raw	F178		4.2	1	18181098	31.45	S13(Phospho): 100
		FALSE	High	Sequest HT (A2)	Unambiguous	[K].TSSDNNVSVTNVsVAK.[T]	S13(Phospho)	1	P54132	P54132	0	3	0.2274	0	1	1	567.927	FALSE	1701.77	1701.77	-1.78	-0.00101	HCD (High Energy Collision Dissociation)	30	MS2	32.0824	-45	40	31.0209	17144	SAMPLE4_83-4_06_04_2025.raw	F176		2.99	1	645662	31.04	S13(Phospho): 100
		FALSE	High	Sequest HT (A2)	Unambiguous	[K].TSSDNNVSVTNVsVAK.[T]	S13(Phospho)	1	P54132	P54132	0	3	0.147	0	1	1	567.928	FALSE	1701.77	1701.77	0.75	0.00042	HCD (High Energy Collision Dissociation)	30	MS2	7.68782	-45	27.355	31.1196	17567	SAMPLE6_83-6_06_04_2025.raw	F178		3.13	1	1.00658e+06	31.13	S13(Phospho): 100
		FALSE	High	Sequest HT (A2)	Unambiguous	[K].TSSDNNVsVTNVSVAK.[T]	S8(Phospho)	1	P54132	P54132	0	2	0.0239	0	1	1	851.389	FALSE	1701.77	1701.77	0.92	0.00078	HCD (High Energy Collision Dissociation)	30	MS2	0.881781	-45	40	31.5984	17738	SAMPLE4_83-4_06_04_2025.raw	F176		2.09	1	6.4802e+06	31.33	S8(Phospho): 99.65
		FALSE	High	Sequest HT (A2)	Unambiguous	[K].TSSDNNVsVTNVSVAK.[T]	S8(Phospho)	1	P54132	P54132	0	2	0.1123	0	1	1	851.388	FALSE	1701.77	1701.77	0.06	5e-05	HCD (High Energy Collision Dissociation)	30	MS2	0.622421	-45	40	31.603	19409	SAMPLE5_83-5_06_04_2025.raw	F177		2.76	1	12517956	31.41	S8(Phospho): 100
		FALSE	High	Sequest HT (A2)	Unambiguous	[K].TSSDNNVSVTNVsVAK.[T]	S13(Phospho)	1	P54132	P54132	0	2	0.1718	0	1	1	851.386	FALSE	1701.76	1701.77	-2.45	-0.00208	HCD (High Energy Collision Dissociation)	30	MS2	0	-45	40	31.0885	18876	SAMPLE5_83-5_06_04_2025.raw	F177		2.91	1	12517956	31.41	S13(Phospho): 100
		FALSE	High	Sequest HT (A2)	Unambiguous	[K].TSSDNNVSVTNVsVAK.[T]	S13(Phospho)	1	P54132	P54132	0	3	0.1846	0	1	1	567.928	FALSE	1701.77	1701.77	-0.52	-0.00029	HCD (High Energy Collision Dissociation)	30	MS2	12.9298	-45	40	31.0763	18862	SAMPLE5_83-5_06_04_2025.raw	F177		3.63	1	658193	31.11	S13(Phospho): 100
		FALSE	High	Sequest HT (A2)	Unambiguous	[K].TSSDNNVSVTNVsVAK.[T]	S13(Phospho)	1	P54132	P54132	0	2	0.2365	0	1	1	851.388	FALSE	1701.77	1701.77	-0.38	-0.00032	HCD (High Energy Collision Dissociation)	30	MS2	0	-45	40	31.024	17866	SAMPLE3_83-3_06_04_2025.raw	F175		3.51	1	6837909	31.3	S13(Phospho): 100
		FALSE	High	Sequest HT (A2)	Unambiguous	[K].TSSDNNVsVTNVSVAK.[T]	S8(Phospho)	1	P54132	P54132	0	2	0.0534	0	1	1	851.389	FALSE	1701.77	1701.77	0.91	0.00078	HCD (High Energy Collision Dissociation)	30	MS2	0	-45	40	31.5441	18404	SAMPLE3_83-3_06_04_2025.raw	F175		2.06	1	6837909	31.3	S8(Phospho): 100
	FALSE	High	[K].TSSDNNVSVTNVSVAK.[T]	2xPhospho [S8(100); S13(100)]	1	1	4	P54132	P54132 [174-189]	P54132 2xPhospho [S181(100); S186(100)]	0	1781.74	FALSE	100	100	0	0		92.4	207.6		33.54	35.54		n/a	n/a	High	High	High	High	High	3.27	36.73
		Checked	Confidence	Identifying Node	PSM Ambiguity	Annotated Sequence	Modifications	# Proteins	Master Protein Accessions	Protein Accessions	# Missed Cleavages	Charge	DeltaScore	DeltaCn	Rank	Search Engine Rank	m/z [Da]	Contaminant	MH+ [Da]	Theo. MH+ [Da]	DeltaM [ppm]	Deltam/z [Da]	Activation Type	NCE [%]	MS Order	Isolation Interference [%]	Comp. Voltage [V]	Ion Inject Time [ms]	RT [min]	First Scan	Spectrum File	File ID	Quan Info	XCorr	# Protein Groups	Precursor Abundance	Apex RT [min]	PhosphoRS: Best Site Probabilities
		FALSE	High	Sequest HT (A2)	Unambiguous	[R].GIPTLLLFKNGEVAATK.[V]		1	P54132	P54132	1	3	1	0	1	1	591.349	FALSE	1772.03	1772.03	-0.21	-0.00013	HCD (High Energy Collision Dissociation)	30	MS2	10.8796	-65	40	46.6307	29629	SAMPLE1_83-1_06_04_2025.raw	F173		2.42	1	106752	46.64
		FALSE	High	Sequest HT (A2)	Unambiguous	[R].GIPTLLLFKNGEVAATK.[V]		1	P54132	P54132	1	3	1	0	1	1	591.349	FALSE	1772.03	1772.03	1.27	0.00075	HCD (High Energy Collision Dissociation)	30	MS2	18.1398	-65	40	46.45	33246	SAMPLE2_83-2_06_04_2025.raw	F174		3.91	1	699794	46.5
		FALSE	High	Sequest HT (A2)	Unambiguous	[R].GIPTLLLFKNGEVAATK.[V]		1	P54132	P54132	1	3	1	0	1	1	591.349	FALSE	1772.03	1772.03	-0.07	-4e-05	HCD (High Energy Collision Dissociation)	30	MS2	66.3853	-65	40	46.4371	33449	SAMPLE3_83-3_06_04_2025.raw	F175		4.05	1	1693920	46.48
		FALSE	High	Sequest HT (A2)	Unambiguous	[R].GIPTLLLFKNGEVAATK.[V]		1	P54132	P54132	1	3	1	0	1	1	591.349	FALSE	1772.03	1772.03	0.37	0.00022	HCD (High Energy Collision Dissociation)	30	MS2	62.5448	-65	40	46.2955	32992	SAMPLE6_83-6_06_04_2025.raw	F178		4.23	1	1.27442e+06	46.35
		FALSE	High	Sequest HT (A2)	Unambiguous	[R].GIPTLLLFKNGEVAATK.[V]		1	P54132	P54132	1	3	1	0	1	1	591.349	FALSE	1772.03	1772.03	0.05	3e-05	HCD (High Energy Collision Dissociation)	30	MS2	0	-65	17.258	46.4046	32568	SAMPLE4_83-4_06_04_2025.raw	F176		4.17	1	3.10917e+06	46.45
		FALSE	High	Sequest HT (A2)	Unambiguous	[R].GIPTLLLFKNGEVAATK.[V]		1	P54132	P54132	1	3	1	0	1	1	591.35	FALSE	1772.03	1772.03	1.65	0.00097	HCD (High Energy Collision Dissociation)	30	MS2	45.6972	-65	31.468	46.3858	34368	SAMPLE5_83-5_06_04_2025.raw	F177		3.87	1	2992005	46.44
	FALSE	High	[K].GQLKEFLDANLAGSLEVLFQGPHMVMAAVPQNNLQEQLER.[H]	2xOxidation [M24; M26]	1	1	3	P54132	P54132 [109-148]		1	4467.24	FALSE	100	100	0	0		196.5	103.5		125.45	93.13		n/a	n/a	Peak Found	High	High	Peak Found	High	5.47	64.67
		Checked	Confidence	Identifying Node	PSM Ambiguity	Annotated Sequence	Modifications	# Proteins	Master Protein Accessions	Protein Accessions	# Missed Cleavages	Charge	DeltaScore	DeltaCn	Rank	Search Engine Rank	m/z [Da]	Contaminant	MH+ [Da]	Theo. MH+ [Da]	DeltaM [ppm]	Deltam/z [Da]	Activation Type	NCE [%]	MS Order	Isolation Interference [%]	Comp. Voltage [V]	Ion Inject Time [ms]	RT [min]	First Scan	Spectrum File	File ID	Quan Info	XCorr	# Protein Groups	Precursor Abundance	Apex RT [min]	PhosphoRS: Best Site Probabilities
		FALSE	High	Sequest HT (A2)	Unambiguous	[R].NKDVNVTEDFSFSEPLPNTTNQ.[-]		1	P54132	P54132	1	3	0.817	0	1	1	832.723	FALSE	2496.16	2496.15	1.07	0.00089	HCD (High Energy Collision Dissociation)	30	MS2	85.1398	-45	40	56.8825	42916	SAMPLE4_83-4_06_04_2025.raw	F176		3.06	1
		FALSE	High	Sequest HT (A2)	Unambiguous	[R].NKDVNVTEDFSFSEPLPNTTNQ.[-]		1	P54132	P54132	1	3	0.8121	0	1	1	832.722	FALSE	2496.15	2496.15	-0.61	-0.00051	HCD (High Energy Collision Dissociation)	30	MS2	3.10862	-45	40	57.3984	43427	SAMPLE4_83-4_06_04_2025.raw	F176		2.82	1	1.6345e+06	57.71
		FALSE	High	Sequest HT (A2)	Unambiguous	[R].NKDVNVTEDFSFSEPLPNTTNQ.[-]		1	P54132	P54132	1	3	0.8447	0	1	1	832.723	FALSE	2496.15	2496.15	0.85	0.00071	HCD (High Energy Collision Dissociation)	30	MS2	1.96092	-45	40	57.8993	43931	SAMPLE4_83-4_06_04_2025.raw	F176		4.25	1	1.6345e+06	57.71
		FALSE	High	Sequest HT (A2)	Unambiguous	[R].NKDVNVTEDFSFSEPLPNTTNQ.[-]		1	P54132	P54132	1	3	0.8742	0	1	1	832.724	FALSE	2496.16	2496.15	1.51	0.00126	HCD (High Energy Collision Dissociation)	30	MS2	1.91888	-45	40	58.4379	44453	SAMPLE4_83-4_06_04_2025.raw	F176		4.61	1	1.63283e+06	58.74
		FALSE	High	Sequest HT (A2)	Unambiguous	[R].NKDVNVTEDFSFSEPLPNTTNQ.[-]		1	P54132	P54132	1	3	0.7778	0	1	1	832.723	FALSE	2496.16	2496.15	1.07	0.00089	HCD (High Energy Collision Dissociation)	30	MS2	2.05296	-45	40	58.9695	44955	SAMPLE4_83-4_06_04_2025.raw	F176		3.78	1	1.63283e+06	58.74
		FALSE	High	Sequest HT (A2)	Unambiguous	[R].NKDVNVTEDFSFSEPLPNTTNQ.[-]		1	P54132	P54132	1	3	0.8618	0	1	1	832.724	FALSE	2496.16	2496.15	1.51	0.00126	HCD (High Energy Collision Dissociation)	30	MS2	1.56149	-45	40	59.4943	45460	SAMPLE4_83-4_06_04_2025.raw	F176		3.04	1	1.63283e+06	58.74
		FALSE	High	Sequest HT (A2)	Unambiguous	[R].NKDVNVTEDFSFSEPLPNTTNQ.[-]		1	P54132	P54132	1	3	0.8989	0	1	1	832.725	FALSE	2496.16	2496.15	3.05	0.00254	HCD (High Energy Collision Dissociation)	30	MS2	0.800106	-45	40	60.0197	45960	SAMPLE4_83-4_06_04_2025.raw	F176		2.77	1	993729	60.42
		FALSE	High	Sequest HT (A2)	Unambiguous	[R].NKDVNVTEDFSFSEPLPNTTNQ.[-]		1	P54132	P54132	1	3	0.9033	0	1	1	832.721	FALSE	2496.15	2496.15	-1.15	-0.00096	HCD (High Energy Collision Dissociation)	30	MS2	0.835541	-45	40	65.0571	51744	SAMPLE6_83-6_06_04_2025.raw	F178		4.24	1	2.15523e+06	65.15
		FALSE	High	Sequest HT (A2)	Unambiguous	[R].NKDVNVTEDFSFSEPLPNTTNQ.[-]		1	P54132	P54132	1	3	0.8167	0	1	1	832.722	FALSE	2496.15	2496.15	-0.25	-0.00021	HCD (High Energy Collision Dissociation)	30	MS2	1.24551	-45	40	60.5682	46494	SAMPLE4_83-4_06_04_2025.raw	F176		3	1	993729	60.42
		FALSE	High	Sequest HT (A2)	Unambiguous	[R].NKDVNVTEDFSFSEPLPNTTNQ.[-]		1	P54132	P54132	1	3	0.8576	0	1	1	832.724	FALSE	2496.16	2496.15	2.25	0.00187	HCD (High Energy Collision Dissociation)	30	MS2	4.93588	-45	40	61.5948	47369	SAMPLE4_83-4_06_04_2025.raw	F176		3.02	1	974082	61.22
		FALSE	High	Sequest HT (A2)	Unambiguous	[R].NKDVNVTEDFSFSEPLPNTTNQ.[-]		1	P54132	P54132	1	3	0.8786	0	1	1	832.723	FALSE	2496.16	2496.15	1.37	0.00114	HCD (High Energy Collision Dissociation)	30	MS2	3.23794	-45	40	62.1479	47898	SAMPLE4_83-4_06_04_2025.raw	F176		3.87	1
		FALSE	High	Sequest HT (A2)	Unambiguous	[R].NKDVNVTEDFSFSEPLPNTTNQ.[-]		1	P54132	P54132	1	3	0.7341	0	1	1	832.722	FALSE	2496.15	2496.15	-0.54	-0.00045	HCD (High Energy Collision Dissociation)	30	MS2	88.8437	-45	40	56.3707	42461	SAMPLE4_83-4_06_04_2025.raw	F176		3.31	1
		FALSE	High	Sequest HT (A2)	Unambiguous	[R].NKDVNVTEDFSFSEPLPNTTNQ.[-]		1	P54132	P54132	1	3	0.7931	0	1	1	832.722	FALSE	2496.15	2496.15	-0.39	-0.00033	HCD (High Energy Collision Dissociation)	30	MS2	0	-45	40	62.6632	48401	SAMPLE4_83-4_06_04_2025.raw	F176		2.61	1	1107286	62.73
		FALSE	High	Sequest HT (A2)	Unambiguous	[R].NKDVNVTEDFSFSEPLPNTTNQ.[-]		1	P54132	P54132	1	3	0.822	0	1	1	832.722	FALSE	2496.15	2496.15	-0.69	-0.00057	HCD (High Energy Collision Dissociation)	30	MS2	0	-45	40	63.7102	49437	SAMPLE4_83-4_06_04_2025.raw	F176		2.64	1
		FALSE	High	Sequest HT (A2)	Unambiguous	[R].NKDVNVTEDFSFSEPLPNTTNQ.[-]		1	P54132	P54132	1	3	0.886	0	1	1	832.721	FALSE	2496.15	2496.15	-1.27	-0.00106	HCD (High Energy Collision Dissociation)	30	MS2	1.61192	-45	40	64.2175	49957	SAMPLE4_83-4_06_04_2025.raw	F176		3.07	1
		FALSE	High	Sequest HT (A2)	Unambiguous	[R].NKDVNVTEDFSFSEPLPNTTNQ.[-]		1	P54132	P54132	1	3	1	0	1	1	832.723	FALSE	2496.15	2496.15	0.41	0.00034	HCD (High Energy Collision Dissociation)	30	MS2	4.22498	-45	40	64.7217	50471	SAMPLE4_83-4_06_04_2025.raw	F176		2.48	1	3911137	65.1
		FALSE	High	Sequest HT (A2)	Unambiguous	[R].NKDVNVTEDFSFSEPLPNTTNQ.[-]		1	P54132	P54132	1	3	0.8685	0	1	1	832.722	FALSE	2496.15	2496.15	-0.25	-0.00021	HCD (High Energy Collision Dissociation)	30	MS2	2.51227	-45	40	65.2266	50981	SAMPLE4_83-4_06_04_2025.raw	F176		4.03	1	3911137	65.1
		FALSE	High	Sequest HT (A2)	Unambiguous	[R].NKDVNVTEDFSFSEPLPNTTNQ.[-]		1	P54132	P54132	1	3	0.8205	0	1	1	832.722	FALSE	2496.15	2496.15	-0.17	-0.00014	HCD (High Energy Collision Dissociation)	30	MS2	36.1497	-45	40	65.7386	51493	SAMPLE4_83-4_06_04_2025.raw	F176		2.34	1	3911137	65.1
		FALSE	High	Sequest HT (A2)	Unambiguous	[R].NKDVNVTEDFSFSEPLPNTTNQ.[-]		1	P54132	P54132	1	3	1	0	1	1	832.723	FALSE	2496.15	2496.15	0.59	0.00049	HCD (High Energy Collision Dissociation)	30	MS2	22.8023	-45	40	40.8999	28797	SAMPLE5_83-5_06_04_2025.raw	F177		2.64	1	297902	40.92
		FALSE	High	Sequest HT (A2)	Unambiguous	[R].NKDVNVTEDFSFSEPLPNTTNQ.[-]		1	P54132	P54132	1	3	0.9379	0	1	1	832.72	FALSE	2496.15	2496.15	-2.86	-0.00238	HCD (High Energy Collision Dissociation)	30	MS2	5.60657	-45	40	41.858	29775	SAMPLE5_83-5_06_04_2025.raw	F177		3.22	1
		FALSE	High	Sequest HT (A2)	Unambiguous	[R].NKDVNVTEDFSFSEPLPNTTNQ.[-]		1	P54132	P54132	1	3	0.8493	0	1	1	832.721	FALSE	2496.15	2496.15	-1.1	-0.00092	HCD (High Energy Collision Dissociation)	30	MS2	88.3379	-45	40	48.6998	36756	SAMPLE5_83-5_06_04_2025.raw	F177		4.71	1	1187538560	49.03
		FALSE	High	Sequest HT (A2)	Unambiguous	[R].NKDVNVTEDFSFSEPLPNTTNQ.[-]		1	P54132	P54132	1	4	0.8676	0	1	1	624.791	FALSE	2496.14	2496.15	-4.36	-0.00272	HCD (High Energy Collision Dissociation)	30	MS2	78.9279	-45	31.347	48.9	36963	SAMPLE5_83-5_06_04_2025.raw	F177		4.91	1	9646154	49.02
		FALSE	High	Sequest HT (A2)	Unambiguous	[R].NKDVNVTEDFSFSEPLPNTTNQ.[-]		1	P54132	P54132	1	3	1	0	1	1	832.724	FALSE	2496.16	2496.15	1.69	0.0014	HCD (High Energy Collision Dissociation)	30	MS2	0	-45	0.776	49.2174	37290	SAMPLE5_83-5_06_04_2025.raw	F177		6.1	1
		FALSE	High	Sequest HT (A2)	Unambiguous	[R].NKDVNVTEDFSFSEPLPNTTNQ.[-]		1	P54132	P54132	1	3	0.8386	0	1	1	832.722	FALSE	2496.15	2496.15	-0.25	-0.00021	HCD (High Energy Collision Dissociation)	30	MS2	8.82563	-45	40	63.1806	48910	SAMPLE4_83-4_06_04_2025.raw	F176		2.85	1	1107286	62.73
		FALSE	High	Sequest HT (A2)	Unambiguous	[R].NKDVNVTEDFSFSEPLPNTTNQ.[-]		1	P54132	P54132	1	3	1	0	1	1	832.723	FALSE	2496.15	2496.15	0.44	0.00037	HCD (High Energy Collision Dissociation)	30	MS2	0.199683	-45	2.467	49.7189	37815	SAMPLE5_83-5_06_04_2025.raw	F177		5.15	1	1187538560	49.03
		FALSE	High	Sequest HT (A2)	Unambiguous	[R].NKDVNVTEDFSFSEPLPNTTNQ.[-]		1	P54132	P54132	1	3	0.7945	0	1	1	832.724	FALSE	2496.16	2496.15	1.95	0.00163	HCD (High Energy Collision Dissociation)	30	MS2	14.6714	-45	40	55.3095	41407	SAMPLE4_83-4_06_04_2025.raw	F176		3.65	1
		FALSE	High	Sequest HT (A2)	Unambiguous	[R].NKDVNVTEDFSFSEPLPNTTNQ.[-]		1	P54132	P54132	1	3	1	0	1	1	832.724	FALSE	2496.16	2496.15	1.82	0.00151	HCD (High Energy Collision Dissociation)	30	MS2	4.6081	-45	40	61.7056	48552	SAMPLE3_83-3_06_04_2025.raw	F175		2.67	1	534263	61.27
		FALSE	High	Sequest HT (A2)	Unambiguous	[R].NKDVNVTEDFSFSEPLPNTTNQ.[-]		1	P54132	P54132	1	3	0.8489	0	1	1	832.722	FALSE	2496.15	2496.15	-0.46	-0.00038	HCD (High Energy Collision Dissociation)	30	MS2	14.3579	-45	40	62.2154	49060	SAMPLE3_83-3_06_04_2025.raw	F175		2.25	1	539643	62.16
		FALSE	High	Sequest HT (A2)	Unambiguous	[R].NKDVNVTEDFSFSEPLPNTTNQ.[-]		1	P54132	P54132	1	3	0.8441	0	1	1	832.722	FALSE	2496.15	2496.15	0.13	0.00011	HCD (High Energy Collision Dissociation)	30	MS2	1.46115	-45	40	62.7619	49602	SAMPLE3_83-3_06_04_2025.raw	F175		2.95	1
		FALSE	High	Sequest HT (A2)	Unambiguous	[R].NKDVNVTEDFSFSEPLPNTTNQ.[-]		1	P54132	P54132	1	3	0.7736	0	1	1	832.722	FALSE	2496.15	2496.15	-0.38	-0.00032	HCD (High Energy Collision Dissociation)	30	MS2	23.5869	-45	40	63.2775	50122	SAMPLE3_83-3_06_04_2025.raw	F175		1.59	1
		FALSE	High	Sequest HT (A2)	Unambiguous	[R].NKDVNVTEDFSFSEPLPNTTNQ.[-]		1	P54132	P54132	1	3	0.7778	0	1	1	832.722	FALSE	2496.15	2496.15	-0.68	-0.00056	HCD (High Energy Collision Dissociation)	30	MS2	0	-45	40	63.788	50634	SAMPLE3_83-3_06_04_2025.raw	F175		2.07	1
		FALSE	High	Sequest HT (A2)	Unambiguous	[R].NKDVNVTEDFSFSEPLPNTTNQ.[-]		1	P54132	P54132	1	3	0.9057	0	1	1	832.72	FALSE	2496.15	2496.15	-2.44	-0.00203	HCD (High Energy Collision Dissociation)	30	MS2	1.89581	-45	40	64.3358	51197	SAMPLE3_83-3_06_04_2025.raw	F175		2.12	1
		FALSE	High	Sequest HT (A2)	Unambiguous	[R].NKDVNVTEDFSFSEPLPNTTNQ.[-]		1	P54132	P54132	1	3	1	0	1	1	832.723	FALSE	2496.15	2496.15	0.94	0.00078	HCD (High Energy Collision Dissociation)	30	MS2	3.11447	-45	40	64.8402	51712	SAMPLE3_83-3_06_04_2025.raw	F175		2.69	1	1.92283e+06	65.02
		FALSE	High	Sequest HT (A2)	Unambiguous	[R].NKDVNVTEDFSFSEPLPNTTNQ.[-]		1	P54132	P54132	1	3	0.8786	0	1	1	832.715	FALSE	2496.13	2496.15	-8.53	-0.0071	HCD (High Energy Collision Dissociation)	30	MS2	21.4867	-45	40	65.3506	52235	SAMPLE3_83-3_06_04_2025.raw	F175		1.73	1
		FALSE	High	Sequest HT (A2)	Unambiguous	[R].NKDVNVTEDFSFSEPLPNTTNQ.[-]		1	P54132	P54132	1	3	1	0	1	1	832.723	FALSE	2496.15	2496.15	0.34	0.00028	HCD (High Energy Collision Dissociation)	30	MS2	34.0846	-45	40	40.9826	27033	SAMPLE4_83-4_06_04_2025.raw	F176		3.41	1	359400	41
		FALSE	High	Sequest HT (A2)	Unambiguous	[R].NKDVNVTEDFSFSEPLPNTTNQ.[-]		1	P54132	P54132	1	3	0.9082	0	1	1	832.72	FALSE	2496.14	2496.15	-3.11	-0.00259	HCD (High Energy Collision Dissociation)	30	MS2	20.4342	-45	40	41.8576	27926	SAMPLE4_83-4_06_04_2025.raw	F176		1.96	1
		FALSE	High	Sequest HT (A2)	Unambiguous	[R].NKDVNVTEDFSFSEPLPNTTNQ.[-]		1	P54132	P54132	1	3	1	0	1	1	832.726	FALSE	2496.16	2496.15	4.08	0.0034	HCD (High Energy Collision Dissociation)	30	MS2	2.76021	-45	40	43.5592	29665	SAMPLE4_83-4_06_04_2025.raw	F176		2.96	1	311546	43.55
		FALSE	High	Sequest HT (A2)	Unambiguous	[R].NKDVNVTEDFSFSEPLPNTTNQ.[-]		1	P54132	P54132	1	3	0.7721	0	1	1	832.723	FALSE	2496.15	2496.15	0.19	0.00016	HCD (High Energy Collision Dissociation)	30	MS2	72.9273	-45	40	48.268	34477	SAMPLE4_83-4_06_04_2025.raw	F176		2.15	1	1307779328	49.05
		FALSE	High	Sequest HT (A2)	Unambiguous	[R].NKDVNVTEDFSFSEPLPNTTNQ.[-]		1	P54132	P54132	1	4	0.8603	0	1	1	624.792	FALSE	2496.15	2496.15	-2.99	-0.00187	HCD (High Energy Collision Dissociation)	30	MS2	84.5555	-45	33.167	48.883	35098	SAMPLE4_83-4_06_04_2025.raw	F176		4.51	1	10429247	49.05
		FALSE	High	Sequest HT (A2)	Unambiguous	[R].NKDVNVTEDFSFSEPLPNTTNQ.[-]		1	P54132	P54132	1	3	0.8849	0	1	1	832.724	FALSE	2496.16	2496.15	2.39	0.00199	HCD (High Energy Collision Dissociation)	30	MS2	0.32022	-45	1.543	49.4782	35693	SAMPLE4_83-4_06_04_2025.raw	F176		5.04	1
		FALSE	High	Sequest HT (A2)	Unambiguous	[R].NKDVNVTEDFSFSEPLPNTTNQ.[-]		1	P54132	P54132	1	3	0.8459	0	1	1	832.722	FALSE	2496.15	2496.15	-0.25	-0.00021	HCD (High Energy Collision Dissociation)	30	MS2	0.172045	-45	3.456	49.9881	36220	SAMPLE4_83-4_06_04_2025.raw	F176		5.45	1	1307779328	49.05
		FALSE	High	Sequest HT (A2)	Unambiguous	[R].NKDVNVTEDFSFSEPLPNTTNQ.[-]		1	P54132	P54132	1	3	0.8502	0	1	1	832.723	FALSE	2496.15	2496.15	0.85	0.00071	HCD (High Energy Collision Dissociation)	30	MS2	0.176808	-45	5.321	50.5211	36759	SAMPLE4_83-4_06_04_2025.raw	F176		5.54	1	1307779328	49.05
		FALSE	High	Sequest HT (A2)	Unambiguous	[R].NKDVNVTEDFSFSEPLPNTTNQ.[-]		1	P54132	P54132	1	3	0.8475	0	1	1	832.722	FALSE	2496.15	2496.15	-0.54	-0.00045	HCD (High Energy Collision Dissociation)	30	MS2	0.105362	-45	4.43	51.054	37301	SAMPLE4_83-4_06_04_2025.raw	F176		4.72	1
		FALSE	High	Sequest HT (A2)	Unambiguous	[R].NKDVNVTEDFSFSEPLPNTTNQ.[-]		1	P54132	P54132	1	3	0.878	0	1	1	832.72	FALSE	2496.15	2496.15	-2.52	-0.0021	HCD (High Energy Collision Dissociation)	30	MS2	0	-45	12.791	51.563	37822	SAMPLE4_83-4_06_04_2025.raw	F176		5.74	1
		FALSE	High	Sequest HT (A2)	Unambiguous	[R].NKDVNVTEDFSFSEPLPNTTNQ.[-]		1	P54132	P54132	1	3	1	0	1	1	832.723	FALSE	2496.16	2496.15	1.15	0.00095	HCD (High Energy Collision Dissociation)	30	MS2	2.22401	-45	14.874	52.11	38382	SAMPLE4_83-4_06_04_2025.raw	F176		5.13	1
		FALSE	High	Sequest HT (A2)	Unambiguous	[R].NKDVNVTEDFSFSEPLPNTTNQ.[-]		1	P54132	P54132	1	3	0.8778	0	1	1	832.723	FALSE	2496.15	2496.15	0.49	0.00041	HCD (High Energy Collision Dissociation)	30	MS2	0.116243	-45	15.295	52.6554	38945	SAMPLE4_83-4_06_04_2025.raw	F176		4.91	1
		FALSE	High	Sequest HT (A2)	Unambiguous	[R].NKDVNVTEDFSFSEPLPNTTNQ.[-]		1	P54132	P54132	1	3	1	0	1	1	832.724	FALSE	2496.16	2496.15	1.73	0.00144	HCD (High Energy Collision Dissociation)	30	MS2	84.9017	-45	10.019	53.248	39549	SAMPLE4_83-4_06_04_2025.raw	F176		3.96	1
		FALSE	High	Sequest HT (A2)	Unambiguous	[R].NKDVNVTEDFSFSEPLPNTTNQ.[-]		1	P54132	P54132	1	3	1	0	1	1	832.724	FALSE	2496.16	2496.15	1.44	0.0012	HCD (High Energy Collision Dissociation)	30	MS2	1.83675	-45	33.776	53.7623	40069	SAMPLE4_83-4_06_04_2025.raw	F176		4.66	1	4.86785e+06	53.95
		FALSE	High	Sequest HT (A2)	Unambiguous	[R].NKDVNVTEDFSFSEPLPNTTNQ.[-]		1	P54132	P54132	1	3	1	0	1	1	832.723	FALSE	2496.16	2496.15	1.37	0.00114	HCD (High Energy Collision Dissociation)	30	MS2	2.12144	-45	2.335	48.7818	34995	SAMPLE4_83-4_06_04_2025.raw	F176		6.03	1
		FALSE	High	Sequest HT (A2)	Unambiguous	[R].NKDVNVTEDFSFSEPLPNTTNQ.[-]		1	P54132	P54132	1	3	1	0	1	1	832.723	FALSE	2496.15	2496.15	0.28	0.00023	HCD (High Energy Collision Dissociation)	30	MS2	4.03701	-45	40	61.1699	48034	SAMPLE3_83-3_06_04_2025.raw	F175		2.52	1	534263	61.27
		FALSE	High	Sequest HT (A2)	Unambiguous	[R].NKDVNVTEDFSFSEPLPNTTNQ.[-]		1	P54132	P54132	1	3	1	0	1	1	832.723	FALSE	2496.15	2496.15	0.44	0.00037	HCD (High Energy Collision Dissociation)	30	MS2	0.2428	-45	4.711	50.2541	38377	SAMPLE5_83-5_06_04_2025.raw	F177		5.1	1	1187538560	49.03
		FALSE	High	Sequest HT (A2)	Unambiguous	[R].NKDVNVTEDFSFSEPLPNTTNQ.[-]		1	P54132	P54132	1	3	1	0	1	1	832.723	FALSE	2496.15	2496.15	0.29	0.00024	HCD (High Energy Collision Dissociation)	30	MS2	0.332934	-45	6.213	51.2751	39447	SAMPLE5_83-5_06_04_2025.raw	F177		5.45	1
		FALSE	High	Sequest HT (A2)	Unambiguous	[R].NKDVNVTEDFSFSEPLPNTTNQ.[-]		1	P54132	P54132	1	4	0.818	0	1	1	624.793	FALSE	2496.15	2496.15	-1.48	-0.00092	HCD (High Energy Collision Dissociation)	30	MS2	38.3244	-45	33.408	49.1075	35925	SAMPLE6_83-6_06_04_2025.raw	F178		4.12	1
		FALSE	High	Sequest HT (A2)	Unambiguous	[R].NKDVNVTEDFSFSEPLPNTTNQ.[-]		1	P54132	P54132	1	3	0.8602	0	1	1	832.724	FALSE	2496.16	2496.15	1.56	0.0013	HCD (High Energy Collision Dissociation)	30	MS2	0	-45	1.57	49.5815	36416	SAMPLE6_83-6_06_04_2025.raw	F178		5.08	1
		FALSE	High	Sequest HT (A2)	Unambiguous	[R].NKDVNVTEDFSFSEPLPNTTNQ.[-]		1	P54132	P54132	1	3	1	0	1	1	832.723	FALSE	2496.15	2496.15	0.75	0.00063	HCD (High Energy Collision Dissociation)	30	MS2	0.116781	-45	3.689	50.0817	36939	SAMPLE6_83-6_06_04_2025.raw	F178		5.6	1	839219072	49.07
		FALSE	High	Sequest HT (A2)	Unambiguous	[R].NKDVNVTEDFSFSEPLPNTTNQ.[-]		1	P54132	P54132	1	3	1	0	1	1	832.723	FALSE	2496.16	2496.15	1.27	0.00105	HCD (High Energy Collision Dissociation)	30	MS2	0.119083	-45	5.043	50.5881	37467	SAMPLE6_83-6_06_04_2025.raw	F178		5.45	1
		FALSE	High	Sequest HT (A2)	Unambiguous	[R].NKDVNVTEDFSFSEPLPNTTNQ.[-]		1	P54132	P54132	1	3	0.8822	0	1	1	832.722	FALSE	2496.15	2496.15	-0.86	-0.00072	HCD (High Energy Collision Dissociation)	30	MS2	0.269269	-45	5.755	51.1234	38029	SAMPLE6_83-6_06_04_2025.raw	F178		5.35	1
		FALSE	High	Sequest HT (A2)	Unambiguous	[R].NKDVNVTEDFSFSEPLPNTTNQ.[-]		1	P54132	P54132	1	3	0.8681	0	1	1	832.719	FALSE	2496.14	2496.15	-3.58	-0.00297	HCD (High Energy Collision Dissociation)	30	MS2	0	-45	10.129	51.6674	38598	SAMPLE6_83-6_06_04_2025.raw	F178		5.08	1
		FALSE	High	Sequest HT (A2)	Unambiguous	[R].NKDVNVTEDFSFSEPLPNTTNQ.[-]		1	P54132	P54132	1	3	1	0	1	1	832.723	FALSE	2496.15	2496.15	0.68	0.00057	HCD (High Energy Collision Dissociation)	30	MS2	0.591536	-45	13.063	52.1698	39121	SAMPLE6_83-6_06_04_2025.raw	F178		5.3	1
		FALSE	High	Sequest HT (A2)	Unambiguous	[R].NKDVNVTEDFSFSEPLPNTTNQ.[-]		1	P54132	P54132	1	3	0.8743	0	1	1	832.723	FALSE	2496.15	2496.15	0.31	0.00026	HCD (High Energy Collision Dissociation)	30	MS2	0.233856	-45	13.699	52.7132	39689	SAMPLE6_83-6_06_04_2025.raw	F178		5.49	1
		FALSE	High	Sequest HT (A2)	Unambiguous	[R].NKDVNVTEDFSFSEPLPNTTNQ.[-]		1	P54132	P54132	1	3	0.8487	0	1	1	832.722	FALSE	2496.15	2496.15	-0.35	-0.00029	HCD (High Energy Collision Dissociation)	30	MS2	0.408375	-45	5.867	53.2186	40213	SAMPLE6_83-6_06_04_2025.raw	F178		3.37	1
		FALSE	High	Sequest HT (A2)	Unambiguous	[R].NKDVNVTEDFSFSEPLPNTTNQ.[-]		1	P54132	P54132	1	3	1	0	1	1	832.723	FALSE	2496.15	2496.15	0.46	0.00038	HCD (High Energy Collision Dissociation)	30	MS2	1.37125	-45	20.85	53.7571	40762	SAMPLE6_83-6_06_04_2025.raw	F178		4.84	1
		FALSE	High	Sequest HT (A2)	Unambiguous	[R].NKDVNVTEDFSFSEPLPNTTNQ.[-]		1	P54132	P54132	1	3	0.8529	0	1	1	832.722	FALSE	2496.15	2496.15	-1.01	-0.00084	HCD (High Energy Collision Dissociation)	30	MS2	14.9117	-45	40	55.1768	41968	SAMPLE6_83-6_06_04_2025.raw	F178		1.7	1	3.43034e+06	54.96
		FALSE	High	Sequest HT (A2)	Unambiguous	[R].NKDVNVTEDFSFSEPLPNTTNQ.[-]		1	P54132	P54132	1	3	1	0	1	1	832.724	FALSE	2496.16	2496.15	2	0.00166	HCD (High Energy Collision Dissociation)	30	MS2	23.3077	-45	40	55.5876	42371	SAMPLE6_83-6_06_04_2025.raw	F178		3.67	1
		FALSE	High	Sequest HT (A2)	Unambiguous	[R].NKDVNVTEDFSFSEPLPNTTNQ.[-]		1	P54132	P54132	1	3	1	0	1	1	832.721	FALSE	2496.15	2496.15	-1.96	-0.00163	HCD (High Energy Collision Dissociation)	30	MS2	84.7042	-45	40	56.6431	43418	SAMPLE6_83-6_06_04_2025.raw	F178		2.37	1
		FALSE	High	Sequest HT (A2)	Unambiguous	[R].NKDVNVTEDFSFSEPLPNTTNQ.[-]		1	P54132	P54132	1	3	0.8745	0	1	1	832.724	FALSE	2496.16	2496.15	1.93	0.0016	HCD (High Energy Collision Dissociation)	30	MS2	0.0142304	-45	0.319	49.058	35872	SAMPLE6_83-6_06_04_2025.raw	F178		4.86	1
		FALSE	High	Sequest HT (A2)	Unambiguous	[R].NKDVNVTEDFSFSEPLPNTTNQ.[-]		1	P54132	P54132	1	3	0.8121	0	1	1	832.724	FALSE	2496.16	2496.15	2.15	0.00179	HCD (High Energy Collision Dissociation)	30	MS2	5.34301	-45	40	57.1699	43920	SAMPLE6_83-6_06_04_2025.raw	F178		3.14	1
		FALSE	High	Sequest HT (A2)	Unambiguous	[R].NKDVNVTEDFSFSEPLPNTTNQ.[-]		1	P54132	P54132	1	3	0.8433	0	1	1	832.722	FALSE	2496.15	2496.15	0.09	8e-05	HCD (High Energy Collision Dissociation)	30	MS2	6.1189	-45	40	58.261	45025	SAMPLE6_83-6_06_04_2025.raw	F178		2.68	1
		FALSE	High	Sequest HT (A2)	Unambiguous	[R].NKDVNVTEDFSFSEPLPNTTNQ.[-]		1	P54132	P54132	1	3	1	0	1	1	832.724	FALSE	2496.16	2496.15	2.15	0.00179	HCD (High Energy Collision Dissociation)	30	MS2	4.77507	-45	40	58.805	45568	SAMPLE6_83-6_06_04_2025.raw	F178		2.96	1
		FALSE	High	Sequest HT (A2)	Unambiguous	[R].NKDVNVTEDFSFSEPLPNTTNQ.[-]		1	P54132	P54132	1	3	1	0	1	1	832.723	FALSE	2496.15	2496.15	0.24	0.0002	HCD (High Energy Collision Dissociation)	30	MS2	1.46444	-45	40	59.3445	46111	SAMPLE6_83-6_06_04_2025.raw	F178		2.75	1
		FALSE	High	Sequest HT (A2)	Unambiguous	[R].NKDVNVTEDFSFSEPLPNTTNQ.[-]		1	P54132	P54132	1	3	0.7248	0	1	1	832.724	FALSE	2496.16	2496.15	1.63	0.00136	HCD (High Energy Collision Dissociation)	30	MS2	4.64615	-45	40	59.8556	46611	SAMPLE6_83-6_06_04_2025.raw	F178		2.18	1	753287	60.34
		FALSE	High	Sequest HT (A2)	Unambiguous	[R].NKDVNVTEDFSFSEPLPNTTNQ.[-]		1	P54132	P54132	1	3	0.7796	0	1	1	832.723	FALSE	2496.16	2496.15	1.12	0.00093	HCD (High Energy Collision Dissociation)	30	MS2	6.34509	-45	40	60.3958	47151	SAMPLE6_83-6_06_04_2025.raw	F178		2.45	1	753287	60.34
		FALSE	High	Sequest HT (A2)	Unambiguous	[R].NKDVNVTEDFSFSEPLPNTTNQ.[-]		1	P54132	P54132	1	3	0.7043	0	1	1	832.723	FALSE	2496.15	2496.15	0.53	0.00044	HCD (High Energy Collision Dissociation)	30	MS2	59.2846	-45	40	61.433	48054	SAMPLE6_83-6_06_04_2025.raw	F178		2.57	1	676204	61.35
		FALSE	High	Sequest HT (A2)	Unambiguous	[R].NKDVNVTEDFSFSEPLPNTTNQ.[-]		1	P54132	P54132	1	3	0.8533	0	1	1	832.722	FALSE	2496.15	2496.15	-0.27	-0.00023	HCD (High Energy Collision Dissociation)	30	MS2	10.41	-45	40	61.9568	48564	SAMPLE6_83-6_06_04_2025.raw	F178		2.25	1	670523	62.7
		FALSE	High	Sequest HT (A2)	Unambiguous	[R].NKDVNVTEDFSFSEPLPNTTNQ.[-]		1	P54132	P54132	1	3	0.8131	0	1	1	832.721	FALSE	2496.15	2496.15	-1.15	-0.00096	HCD (High Energy Collision Dissociation)	30	MS2	11.0441	-45	40	62.4709	49083	SAMPLE6_83-6_06_04_2025.raw	F178		2.14	1	670523	62.7
		FALSE	High	Sequest HT (A2)	Unambiguous	[R].NKDVNVTEDFSFSEPLPNTTNQ.[-]		1	P54132	P54132	1	3	0.823	0	1	1	832.722	FALSE	2496.15	2496.15	-0.71	-0.00059	HCD (High Energy Collision Dissociation)	30	MS2	4.9231	-45	40	62.9975	49614	SAMPLE6_83-6_06_04_2025.raw	F178		2.26	1	670523	62.7
		FALSE	High	Sequest HT (A2)	Unambiguous	[R].NKDVNVTEDFSFSEPLPNTTNQ.[-]		1	P54132	P54132	1	3	0.7438	0	1	1	832.721	FALSE	2496.15	2496.15	-1.3	-0.00108	HCD (High Energy Collision Dissociation)	30	MS2	3.78429	-45	40	63.5225	50148	SAMPLE6_83-6_06_04_2025.raw	F178		1.6	1	670523	62.7
		FALSE	High	Sequest HT (A2)	Unambiguous	[R].NKDVNVTEDFSFSEPLPNTTNQ.[-]		1	P54132	P54132	1	3	0.8566	0	1	1	832.723	FALSE	2496.15	2496.15	0.24	0.0002	HCD (High Energy Collision Dissociation)	30	MS2	12.418	-45	40	64.0169	50654	SAMPLE6_83-6_06_04_2025.raw	F178		2.79	1
		FALSE	High	Sequest HT (A2)	Unambiguous	[R].NKDVNVTEDFSFSEPLPNTTNQ.[-]		1	P54132	P54132	1	3	1	0	1	1	832.723	FALSE	2496.15	2496.15	0.68	0.00057	HCD (High Energy Collision Dissociation)	30	MS2	33.9108	-45	40	64.5467	51210	SAMPLE6_83-6_06_04_2025.raw	F178		2.3	1	2.15523e+06	65.15
		FALSE	High	Sequest HT (A2)	Unambiguous	[R].NKDVNVTEDFSFSEPLPNTTNQ.[-]		1	P54132	P54132	1	3	0.8419	0	1	1	832.724	FALSE	2496.16	2496.15	1.41	0.00118	HCD (High Energy Collision Dissociation)	30	MS2	2.88555	-45	40	57.7204	44482	SAMPLE6_83-6_06_04_2025.raw	F178		3.29	1
		FALSE	High	Sequest HT (A2)	Unambiguous	[R].NKDVNVTEDFSFSEPLPNTTNQ.[-]		1	P54132	P54132	1	3	1	0	1	1	832.723	FALSE	2496.15	2496.15	0.95	0.00079	HCD (High Energy Collision Dissociation)	30	MS2	6.02611	-45	4.94	50.7533	38896	SAMPLE5_83-5_06_04_2025.raw	F177		5.38	1
		FALSE	High	Sequest HT (A2)	Unambiguous	[R].NKDVNVTEDFSFSEPLPNTTNQ.[-]		1	P54132	P54132	1	3	0.6963	0	1	1	832.724	FALSE	2496.16	2496.15	2	0.00166	HCD (High Energy Collision Dissociation)	30	MS2	20.4683	-45	40	49.034	35849	SAMPLE6_83-6_06_04_2025.raw	F178		3.82	1
		FALSE	High	Sequest HT (A2)	Unambiguous	[R].NKDVNVTEDFSFSEPLPNTTNQ.[-]		1	P54132	P54132	1	3	0.8706	0	1	1	832.722	FALSE	2496.15	2496.15	-0.15	-0.00012	HCD (High Energy Collision Dissociation)	30	MS2	0.22267	-45	11.173	51.8144	40013	SAMPLE5_83-5_06_04_2025.raw	F177		5.41	1
		FALSE	High	Sequest HT (A2)	Unambiguous	[R].NKDVNVTEDFSFSEPLPNTTNQ.[-]		1	P54132	P54132	1	3	0.8702	0	1	1	832.722	FALSE	2496.15	2496.15	0.07	6e-05	HCD (High Energy Collision Dissociation)	30	MS2	0.805631	-45	13.421	52.3131	40538	SAMPLE5_83-5_06_04_2025.raw	F177		5.24	1
		FALSE	High	Sequest HT (A2)	Unambiguous	[R].NKDVNVTEDFSFSEPLPNTTNQ.[-]		1	P54132	P54132	1	3	1	0	1	1	832.723	FALSE	2496.15	2496.15	0.88	0.00073	HCD (High Energy Collision Dissociation)	30	MS2	0.186599	-45	17.637	52.8491	41104	SAMPLE5_83-5_06_04_2025.raw	F177		5.28	1
		FALSE	High	Sequest HT (A2)	Unambiguous	[R].NKDVNVTEDFSFSEPLPNTTNQ.[-]		1	P54132	P54132	1	3	0.8648	0	1	1	832.723	FALSE	2496.15	2496.15	0.22	0.00018	HCD (High Energy Collision Dissociation)	30	MS2	3.79048	-45	7.512	53.3441	41620	SAMPLE5_83-5_06_04_2025.raw	F177		3.92	1
		FALSE	High	Sequest HT (A2)	Unambiguous	[R].NKDVNVTEDFSFSEPLPNTTNQ.[-]		1	P54132	P54132	1	3	0.8799	0	1	1	832.724	FALSE	2496.16	2496.15	2.49	0.00207	HCD (High Energy Collision Dissociation)	30	MS2	1.61217	-45	30.282	53.863	42154	SAMPLE5_83-5_06_04_2025.raw	F177		4.83	1
		FALSE	High	Sequest HT (A2)	Unambiguous	[R].NKDVNVTEDFSFSEPLPNTTNQ.[-]		1	P54132	P54132	1	3	0.8392	0	1	1	832.725	FALSE	2496.16	2496.15	3.3	0.00275	HCD (High Energy Collision Dissociation)	30	MS2	15.3065	-45	40	55.393	43483	SAMPLE5_83-5_06_04_2025.raw	F177		3.98	1
		FALSE	High	Sequest HT (A2)	Unambiguous	[R].NKDVNVTEDFSFSEPLPNTTNQ.[-]		1	P54132	P54132	1	3	0.7984	0	1	1	832.722	FALSE	2496.15	2496.15	-0.81	-0.00067	HCD (High Energy Collision Dissociation)	30	MS2	86.8705	-45	25.384	56.5198	44595	SAMPLE5_83-5_06_04_2025.raw	F177		2.43	1
		FALSE	High	Sequest HT (A2)	Unambiguous	[R].NKDVNVTEDFSFSEPLPNTTNQ.[-]		1	P54132	P54132	1	3	0.8746	0	1	1	832.724	FALSE	2496.16	2496.15	2.2	0.00183	HCD (High Energy Collision Dissociation)	30	MS2	3.70605	-45	40	57.0327	45070	SAMPLE5_83-5_06_04_2025.raw	F177		3.11	1
		FALSE	High	Sequest HT (A2)	Unambiguous	[R].NKDVNVTEDFSFSEPLPNTTNQ.[-]		1	P54132	P54132	1	3	1	0	1	1	832.724	FALSE	2496.16	2496.15	1.54	0.00128	HCD (High Energy Collision Dissociation)	30	MS2	3.17352	-45	40	57.5682	45601	SAMPLE5_83-5_06_04_2025.raw	F177		3.9	1
		FALSE	High	Sequest HT (A2)	Unambiguous	[R].NKDVNVTEDFSFSEPLPNTTNQ.[-]		1	P54132	P54132	1	3	1	0	1	1	832.725	FALSE	2496.16	2496.15	2.86	0.00238	HCD (High Energy Collision Dissociation)	30	MS2	2.61398	-45	40	58.0992	46128	SAMPLE5_83-5_06_04_2025.raw	F177		3.48	1
		FALSE	High	Sequest HT (A2)	Unambiguous	[R].NKDVNVTEDFSFSEPLPNTTNQ.[-]		1	P54132	P54132	1	3	0.8532	0	1	1	832.722	FALSE	2496.15	2496.15	0.07	6e-05	HCD (High Energy Collision Dissociation)	30	MS2	5.76063	-45	40	58.6307	46649	SAMPLE5_83-5_06_04_2025.raw	F177		3.61	1
		FALSE	High	Sequest HT (A2)	Unambiguous	[R].NKDVNVTEDFSFSEPLPNTTNQ.[-]		1	P54132	P54132	1	4	0.8806	0	1	1	624.791	FALSE	2496.14	2496.15	-3.73	-0.00233	HCD (High Energy Collision Dissociation)	30	MS2	82.9951	-45	30.924	48.9788	35790	SAMPLE6_83-6_06_04_2025.raw	F178		4.44	1
		FALSE	High	Sequest HT (A2)	Unambiguous	[R].NKDVNVTEDFSFSEPLPNTTNQ.[-]		1	P54132	P54132	1	3	1	0	1	1	832.724	FALSE	2496.16	2496.15	1.76	0.00146	HCD (High Energy Collision Dissociation)	30	MS2	7.16437	-45	40	59.1599	47164	SAMPLE5_83-5_06_04_2025.raw	F177		2.55	1
		FALSE	High	Sequest HT (A2)	Unambiguous	[R].NKDVNVTEDFSFSEPLPNTTNQ.[-]		1	P54132	P54132	1	3	0.8464	0	1	1	832.723	FALSE	2496.16	2496.15	1.1	0.00092	HCD (High Energy Collision Dissociation)	30	MS2	4.77558	-45	40	60.2561	48220	SAMPLE5_83-5_06_04_2025.raw	F177		3.19	1	793831	60.42
		FALSE	High	Sequest HT (A2)	Unambiguous	[R].NKDVNVTEDFSFSEPLPNTTNQ.[-]		1	P54132	P54132	1	3	0.7857	0	1	1	832.723	FALSE	2496.16	2496.15	1.03	0.00085	HCD (High Energy Collision Dissociation)	30	MS2	21.3527	-45	40	61.3093	49111	SAMPLE5_83-5_06_04_2025.raw	F177		3.36	1	745188	61.29
		FALSE	High	Sequest HT (A2)	Unambiguous	[R].NKDVNVTEDFSFSEPLPNTTNQ.[-]		1	P54132	P54132	1	3	1	0	1	1	832.724	FALSE	2496.16	2496.15	1.98	0.00165	HCD (High Energy Collision Dissociation)	30	MS2	4.07082	-45	40	61.8227	49600	SAMPLE5_83-5_06_04_2025.raw	F177		2.11	1	706084	62.28
		FALSE	High	Sequest HT (A2)	Unambiguous	[R].NKDVNVTEDFSFSEPLPNTTNQ.[-]		1	P54132	P54132	1	3	0.7904	0	1	1	832.723	FALSE	2496.15	2496.15	0.59	0.00049	HCD (High Energy Collision Dissociation)	30	MS2	4.49909	-45	40	62.3243	50100	SAMPLE5_83-5_06_04_2025.raw	F177		2.72	1	706084	62.28
		FALSE	High	Sequest HT (A2)	Unambiguous	[R].NKDVNVTEDFSFSEPLPNTTNQ.[-]		1	P54132	P54132	1	3	0.8231	0	1	1	832.722	FALSE	2496.15	2496.15	0.15	0.00012	HCD (High Energy Collision Dissociation)	30	MS2	0.91432	-45	40	62.848	50622	SAMPLE5_83-5_06_04_2025.raw	F177		2.94	1
		FALSE	High	Sequest HT (A2)	Unambiguous	[R].NKDVNVTEDFSFSEPLPNTTNQ.[-]		1	P54132	P54132	1	3	0.8551	0	1	1	832.721	FALSE	2496.15	2496.15	-1.47	-0.00122	HCD (High Energy Collision Dissociation)	30	MS2	3.80498	-45	40	63.3765	51151	SAMPLE5_83-5_06_04_2025.raw	F177		2.07	1
		FALSE	High	Sequest HT (A2)	Unambiguous	[R].NKDVNVTEDFSFSEPLPNTTNQ.[-]		1	P54132	P54132	1	3	0.8609	0	1	1	832.722	FALSE	2496.15	2496.15	-0.22	-0.00018	HCD (High Energy Collision Dissociation)	30	MS2	5.08998	-45	40	63.8722	51656	SAMPLE5_83-5_06_04_2025.raw	F177		3.02	1
		FALSE	High	Sequest HT (A2)	Unambiguous	[R].NKDVNVTEDFSFSEPLPNTTNQ.[-]		1	P54132	P54132	1	3	0.7769	0	1	1	832.722	FALSE	2496.15	2496.15	-0.88	-0.00073	HCD (High Energy Collision Dissociation)	30	MS2	4.90139	-45	40	64.3936	52201	SAMPLE5_83-5_06_04_2025.raw	F177		2.42	1
		FALSE	High	Sequest HT (A2)	Unambiguous	[R].NKDVNVTEDFSFSEPLPNTTNQ.[-]		1	P54132	P54132	1	3	0.908	0	1	1	832.723	FALSE	2496.15	2496.15	0.81	0.00067	HCD (High Energy Collision Dissociation)	30	MS2	0.572513	-45	40	64.8881	52715	SAMPLE5_83-5_06_04_2025.raw	F177		2.5	1	2665274	65.14
		FALSE	High	Sequest HT (A2)	Unambiguous	[R].NKDVNVTEDFSFSEPLPNTTNQ.[-]		1	P54132	P54132	1	3	0.8494	0	1	1	832.722	FALSE	2496.15	2496.15	-0.37	-0.00031	HCD (High Energy Collision Dissociation)	30	MS2	1.731	-45	40	65.3989	53243	SAMPLE5_83-5_06_04_2025.raw	F177		3.52	1	2665274	65.14
		FALSE	High	Sequest HT (A2)	Unambiguous	[R].NKDVNVTEDFSFSEPLPNTTNQ.[-]		1	P54132	P54132	1	3	1	0	1	1	832.724	FALSE	2496.16	2496.15	1.41	0.00118	HCD (High Energy Collision Dissociation)	30	MS2	30.6963	-45	40	41.005	27538	SAMPLE6_83-6_06_04_2025.raw	F178		1.62	1
		FALSE	High	Sequest HT (A2)	Unambiguous	[R].NKDVNVTEDFSFSEPLPNTTNQ.[-]		1	P54132	P54132	1	3	0.8775	0	1	1	832.722	FALSE	2496.15	2496.15	-0.35	-0.00029	HCD (High Energy Collision Dissociation)	30	MS2	0	-45	40	41.9092	28474	SAMPLE6_83-6_06_04_2025.raw	F178		2.04	1	326856	41.92
		FALSE	High	Sequest HT (A2)	Unambiguous	[R].NKDVNVTEDFSFSEPLPNTTNQ.[-]		1	P54132	P54132	1	3	1	0	1	1	832.724	FALSE	2496.16	2496.15	1.76	0.00146	HCD (High Energy Collision Dissociation)	30	MS2	2.21306	-45	40	59.7058	47696	SAMPLE5_83-5_06_04_2025.raw	F177		2.01	1	793831	60.42
		FALSE	High	Sequest HT (A2)	Unambiguous	[R].NKDVNVTEDFSFSEPLPNTTNQ.[-]		1	P54132	P54132	1	3	0.8232	0	1	1	832.722	FALSE	2496.15	2496.15	-0.38	-0.00032	HCD (High Energy Collision Dissociation)	30	MS2	10.5995	-45	40	60.6411	47643	SAMPLE3_83-3_06_04_2025.raw	F175		1.98	1
		FALSE	High	Sequest HT (A2)	Unambiguous	[R].NKDVNVTEDFSFSEPLPNTTNQ.[-]		1	P54132	P54132	1	3	0.6562	0	1	1	832.722	FALSE	2496.15	2496.15	-0.42	-0.00035	HCD (High Energy Collision Dissociation)	30	MS2	45.6737	-45	40	65.5661	52274	SAMPLE6_83-6_06_04_2025.raw	F178		1.6	1	2.15523e+06	65.15
		FALSE	High	Sequest HT (A2)	Unambiguous	[R].NKDVNVTEDFSFSEPLPNTTNQ.[-]		1	P54132	P54132	1	3	0.8233	0	1	1	832.723	FALSE	2496.16	2496.15	1.06	0.00089	HCD (High Energy Collision Dissociation)	30	MS2	4.52262	-45	40	58.4447	44990	SAMPLE2_83-2_06_04_2025.raw	F174		2.66	1	773624	58.23
		FALSE	High	Sequest HT (A2)	Unambiguous	[R].NKDVNVTEDFSFSEPLPNTTNQ.[-]		1	P54132	P54132	1	3	1	0	1	1	832.723	FALSE	2496.15	2496.15	0.55	0.00046	HCD (High Energy Collision Dissociation)	30	MS2	0.407534	-45	5.466	50.1691	37035	SAMPLE2_83-2_06_04_2025.raw	F174		5.68	1	752203904	48.95
		FALSE	High	Sequest HT (A2)	Unambiguous	[R].NKDVNVTEDFSFSEPLPNTTNQ.[-]		1	P54132	P54132	1	3	1	0	1	1	832.721	FALSE	2496.15	2496.15	-2.02	-0.00168	HCD (High Energy Collision Dissociation)	30	MS2	3.92069	-45	40	63.6764	49947	SAMPLE2_83-2_06_04_2025.raw	F174		1.86	1
		FALSE	High	Sequest HT (A2)	Unambiguous	[R].NKDVNVTEDFSFSEPLPNTTNQ.[-]		1	P54132	P54132	1	3	0.8736	0	1	1	832.723	FALSE	2496.15	2496.15	0.57	0.00047	HCD (High Energy Collision Dissociation)	30	MS2	0.0867172	-45	18.058	52.5243	39734	SAMPLE3_83-3_06_04_2025.raw	F175		5.38	1
		FALSE	High	Sequest HT (A2)	Unambiguous	[R].NKDVNVTEDFSFSEPLPNTTNQ.[-]		1	P54132	P54132	1	3	0.7816	0	1	1	832.721	FALSE	2496.15	2496.15	-1.28	-0.00107	HCD (High Energy Collision Dissociation)	30	MS2	12.228	-45	40	63.1649	49440	SAMPLE2_83-2_06_04_2025.raw	F174		1.74	1	571620	62.99
		FALSE	High	Sequest HT (A2)	Unambiguous	[R].NKDVNVTEDFSFSEPLPNTTNQ.[-]		1	P54132	P54132	1	3	0.879	0	1	1	832.724	FALSE	2496.16	2496.15	1.5	0.00125	HCD (High Energy Collision Dissociation)	30	MS2	0.235051	-45	3.036	49.6276	36482	SAMPLE2_83-2_06_04_2025.raw	F174		5.62	1
		FALSE	High	Sequest HT (A2)	Unambiguous	[R].NKDVNVTEDFSFSEPLPNTTNQ.[-]		1	P54132	P54132	1	3	1	0	1	1	832.724	FALSE	2496.16	2496.15	2.55	0.00212	HCD (High Energy Collision Dissociation)	30	MS2	84.4691	-45	8.663	53.0338	40262	SAMPLE3_83-3_06_04_2025.raw	F175		3.21	1
		FALSE	High	Sequest HT (A2)	Unambiguous	[R].NKDVNVTEDFSFSEPLPNTTNQ.[-]		1	P54132	P54132	1	3	0.8443	0	1	1	832.723	FALSE	2496.16	2496.15	1.38	0.00114	HCD (High Energy Collision Dissociation)	30	MS2	4.7566	-45	40	53.563	40805	SAMPLE3_83-3_06_04_2025.raw	F175		4.69	1
		FALSE	High	Sequest HT (A2)	Unambiguous	[R].NKDVNVTEDFSFSEPLPNTTNQ.[-]		1	P54132	P54132	1	3	0.8416	0	1	1	832.726	FALSE	2496.16	2496.15	3.93	0.00327	HCD (High Energy Collision Dissociation)	30	MS2	86.3006	-45	40	53.157	36006	SAMPLE1_83-1_06_04_2025.raw	F173		2.02	1
		FALSE	High	Sequest HT (A2)	Unambiguous	[R].NKDVNVTEDFSFSEPLPNTTNQ.[-]		1	P54132	P54132	1	3	1	0	1	1	832.724	FALSE	2496.16	2496.15	1.59	0.00132	HCD (High Energy Collision Dissociation)	30	MS2	20.9925	-45	40	53.6952	36506	SAMPLE1_83-1_06_04_2025.raw	F173		1.96	1	333777	53.59
		FALSE	High	Sequest HT (A2)	Unambiguous	[R].NKDVNVTEDFSFSEPLPNTTNQ.[-]		1	P54132	P54132	1	3	0.8706	0	1	1	832.724	FALSE	2496.16	2496.15	1.94	0.00162	HCD (High Energy Collision Dissociation)	30	MS2	0.00741996	-45	0.643	49.0858	35931	SAMPLE2_83-2_06_04_2025.raw	F174		5.72	1
		FALSE	High	Sequest HT (A2)	Unambiguous	[R].NKDVNVTEDFSFSEPLPNTTNQ.[-]		1	P54132	P54132	1	3	0.9103	0	1	1	832.72	FALSE	2496.15	2496.15	-2.46	-0.00204	HCD (High Energy Collision Dissociation)	30	MS2	1.29855	-45	40	64.2002	50483	SAMPLE2_83-2_06_04_2025.raw	F174		2.34	1
		FALSE	High	Sequest HT (A2)	Unambiguous	[R].NKDVNVTEDFSFSEPLPNTTNQ.[-]		1	P54132	P54132	1	3	0.897	0	1	1	832.722	FALSE	2496.15	2496.15	-0.48	-0.0004	HCD (High Energy Collision Dissociation)	30	MS2	0	-45	40	62.6308	48918	SAMPLE2_83-2_06_04_2025.raw	F174		2.33	1	571620	62.99
		FALSE	High	Sequest HT (A2)	Unambiguous	[R].NKDVNVTEDFSFSEPLPNTTNQ.[-]		1	P54132	P54132	1	4	0.8143	0	1	1	624.793	FALSE	2496.15	2496.15	-1.09	-0.00068	HCD (High Energy Collision Dissociation)	30	MS2	32.0709	-45	29.529	48.9888	35835	SAMPLE2_83-2_06_04_2025.raw	F174		4.2	1
		FALSE	High	Sequest HT (A2)	Unambiguous	[R].NKDVNVTEDFSFSEPLPNTTNQ.[-]		1	P54132	P54132	1	3	0.8257	0	1	1	832.723	FALSE	2496.15	2496.15	0.79	0.00066	HCD (High Energy Collision Dissociation)	30	MS2	2.2614	-45	40	54.1074	41359	SAMPLE3_83-3_06_04_2025.raw	F175		4.59	1
		FALSE	High	Sequest HT (A2)	Unambiguous	[R].NKDVNVTEDFSFSEPLPNTTNQ.[-]		1	P54132	P54132	1	4	0.8311	0	1	1	624.793	FALSE	2496.15	2496.15	-1.29	-0.0008	HCD (High Energy Collision Dissociation)	30	MS2	89.0472	-45	40	48.8612	35707	SAMPLE2_83-2_06_04_2025.raw	F174		3.73	1
		FALSE	High	Sequest HT (A2)	Unambiguous	[R].NKDVNVTEDFSFSEPLPNTTNQ.[-]		1	P54132	P54132	1	3	1	0	1	1	832.723	FALSE	2496.15	2496.15	0.77	0.00064	HCD (High Energy Collision Dissociation)	30	MS2	7.92566	-45	40	61.5946	47900	SAMPLE2_83-2_06_04_2025.raw	F174		1.96	1
		FALSE	High	Sequest HT (A2)	Unambiguous	[R].NKDVNVTEDFSFSEPLPNTTNQ.[-]		1	P54132	P54132	1	3	1	0	1	1	832.721	FALSE	2496.15	2496.15	-1.58	-0.00131	HCD (High Energy Collision Dissociation)	30	MS2	0	-45	40	41.9212	28586	SAMPLE2_83-2_06_04_2025.raw	F174		1.87	1
		FALSE	High	Sequest HT (A2)	Unambiguous	[R].NKDVNVTEDFSFSEPLPNTTNQ.[-]		1	P54132	P54132	1	3	0.9283	0	1	1	832.72	FALSE	2496.15	2496.15	-2.82	-0.00235	HCD (High Energy Collision Dissociation)	30	MS2	22.2845	-45	40	62.1202	48414	SAMPLE2_83-2_06_04_2025.raw	F174		2.23	1
		FALSE	High	Sequest HT (A2)	Unambiguous	[R].NKDVNVTEDFSFSEPLPNTTNQ.[-]		1	P54132	P54132	1	3	0.833	0	1	1	832.723	FALSE	2496.16	2496.15	1.38	0.00114	HCD (High Energy Collision Dissociation)	30	MS2	0.606979	-45	13.577	52.0163	39209	SAMPLE3_83-3_06_04_2025.raw	F175		4.55	1
		FALSE	High	Sequest HT (A2)	Unambiguous	[R].NKDVNVTEDFSFSEPLPNTTNQ.[-]		1	P54132	P54132	1	3	1	0	1	1	832.723	FALSE	2496.15	2496.15	0.92	0.00076	HCD (High Energy Collision Dissociation)	30	MS2	3.29522	-45	6.172	50.6765	37549	SAMPLE2_83-2_06_04_2025.raw	F174		5.07	1	752203904	48.95
		FALSE	High	Sequest HT (A2)	Unambiguous	[R].NKDVNVTEDFSFSEPLPNTTNQ.[-]		1	P54132	P54132	1	3	0.8259	0	1	1	832.724	FALSE	2496.16	2496.15	1.65	0.00137	HCD (High Energy Collision Dissociation)	30	MS2	11.7999	-45	40	64.7174	51013	SAMPLE2_83-2_06_04_2025.raw	F174		2.24	1	2.30825e+06	64.99
		FALSE	High	Sequest HT (A2)	Unambiguous	[R].NKDVNVTEDFSFSEPLPNTTNQ.[-]		1	P54132	P54132	1	3	1	0	1	1	832.723	FALSE	2496.16	2496.15	1.22	0.00102	HCD (High Energy Collision Dissociation)	30	MS2	79.3391	-45	40	51.9102	34812	SAMPLE1_83-1_06_04_2025.raw	F173		1.75	1
		FALSE	High	Sequest HT (A2)	Unambiguous	[R].NKDVNVTEDFSFSEPLPNTTNQ.[-]		1	P54132	P54132	1	3	0.7453	0	1	1	832.723	FALSE	2496.15	2496.15	0.57	0.00047	HCD (High Energy Collision Dissociation)	30	MS2	23.6256	-45	40	48.3058	35391	SAMPLE3_83-3_06_04_2025.raw	F175		1.61	1	1115153280	48.93
		FALSE	High	Sequest HT (A2)	Unambiguous	[R].NKDVNVTEDFSFSEPLPNTTNQ.[-]		1	P54132	P54132	1	3	0.8325	0	1	1	832.723	FALSE	2496.15	2496.15	0.4	0.00034	HCD (High Energy Collision Dissociation)	30	MS2	0.854198	-45	15.691	52.2799	39183	SAMPLE2_83-2_06_04_2025.raw	F174		5.67	1	11447407	52.27
		FALSE	High	Sequest HT (A2)	Unambiguous	[R].NKDVNVTEDFSFSEPLPNTTNQ.[-]		1	P54132	P54132	1	3	0.8028	0	1	1	832.722	FALSE	2496.15	2496.15	0.12	0.0001	HCD (High Energy Collision Dissociation)	30	MS2	3.68294	-45	40	52.452	35338	SAMPLE1_83-1_06_04_2025.raw	F173		2.18	1
		FALSE	High	Sequest HT (A2)	Unambiguous	[R].NKDVNVTEDFSFSEPLPNTTNQ.[-]		1	P54132	P54132	1	3	1	0	1	1	832.724	FALSE	2496.16	2496.15	1.6	0.00133	HCD (High Energy Collision Dissociation)	30	MS2	0	-45	0.421	48.8234	35918	SAMPLE3_83-3_06_04_2025.raw	F175		5.2	1
		FALSE	High	Sequest HT (A2)	Unambiguous	[R].NKDVNVTEDFSFSEPLPNTTNQ.[-]		1	P54132	P54132	1	3	1	0	1	1	832.723	FALSE	2496.15	2496.15	0.48	0.0004	HCD (High Energy Collision Dissociation)	30	MS2	0.252183	-45	10.606	51.7319	38627	SAMPLE2_83-2_06_04_2025.raw	F174		5.25	1
		FALSE	High	Sequest HT (A2)	Unambiguous	[R].NKDVNVTEDFSFSEPLPNTTNQ.[-]		1	P54132	P54132	1	4	0.8806	0	1	1	624.792	FALSE	2496.14	2496.15	-3.23	-0.00201	HCD (High Energy Collision Dissociation)	30	MS2	83.925	-45	25.018	48.8274	35923	SAMPLE3_83-3_06_04_2025.raw	F175		4.02	1	8153596	48.93
		FALSE	High	Sequest HT (A2)	Unambiguous	[R].NKDVNVTEDFSFSEPLPNTTNQ.[-]		1	P54132	P54132	1	3	0.6406	0	1	1	832.724	FALSE	2496.16	2496.15	2.11	0.00175	HCD (High Energy Collision Dissociation)	30	MS2	5.64426	-45	40	49.0117	36114	SAMPLE3_83-3_06_04_2025.raw	F175		2.17	1
		FALSE	High	Sequest HT (A2)	Unambiguous	[R].NKDVNVTEDFSFSEPLPNTTNQ.[-]		1	P54132	P54132	1	3	1	0	1	1	832.723	FALSE	2496.15	2496.15	0.18	0.00015	HCD (High Energy Collision Dissociation)	30	MS2	0.222839	-45	7.625	51.1898	38074	SAMPLE2_83-2_06_04_2025.raw	F174		5.06	1
		FALSE	High	Sequest HT (A2)	Unambiguous	[R].NKDVNVTEDFSFSEPLPNTTNQ.[-]		1	P54132	P54132	1	4	0.8655	0	1	1	624.792	FALSE	2496.15	2496.15	-2.05	-0.00128	HCD (High Energy Collision Dissociation)	30	MS2	7.46353	-45	40	49.0471	36150	SAMPLE3_83-3_06_04_2025.raw	F175		3.42	1
		FALSE	High	Sequest HT (A2)	Unambiguous	[R].NKDVNVTEDFSFSEPLPNTTNQ.[-]		1	P54132	P54132	1	3	0.6805	0	1	1	832.725	FALSE	2496.16	2496.15	2.7	0.00224	HCD (High Energy Collision Dissociation)	30	MS2	4.15586	-45	40	49.048	36151	SAMPLE3_83-3_06_04_2025.raw	F175		2.41	1
		FALSE	High	Sequest HT (A2)	Unambiguous	[R].NKDVNVTEDFSFSEPLPNTTNQ.[-]		1	P54132	P54132	1	3	0.7517	0	1	1	832.726	FALSE	2496.16	2496.15	4.37	0.00364	HCD (High Energy Collision Dissociation)	30	MS2	17.938	-45	40	50.6306	33556	SAMPLE1_83-1_06_04_2025.raw	F173		4.39	1
		FALSE	High	Sequest HT (A2)	Unambiguous	[R].NKDVNVTEDFSFSEPLPNTTNQ.[-]		1	P54132	P54132	1	3	0.8114	0	1	1	832.722	FALSE	2496.15	2496.15	-0.38	-0.00032	HCD (High Energy Collision Dissociation)	30	MS2	13.5723	-45	40	41.8593	28723	SAMPLE3_83-3_06_04_2025.raw	F175		1.75	1	369949	41.89
		FALSE	High	Sequest HT (A2)	Unambiguous	[R].NKDVNVTEDFSFSEPLPNTTNQ.[-]		1	P54132	P54132	1	3	1	0	1	1	832.723	FALSE	2496.15	2496.15	0.57	0.00047	HCD (High Energy Collision Dissociation)	30	MS2	13.0754	-45	40	40.9331	27774	SAMPLE3_83-3_06_04_2025.raw	F175		2.59	1	211074	40.93
		FALSE	High	Sequest HT (A2)	Unambiguous	[R].NKDVNVTEDFSFSEPLPNTTNQ.[-]		1	P54132	P54132	1	3	1	0	1	1	832.724	FALSE	2496.16	2496.15	1.74	0.00145	HCD (High Energy Collision Dissociation)	30	MS2	0.28247	-45	2.067	49.3655	36474	SAMPLE3_83-3_06_04_2025.raw	F175		4.68	1
		FALSE	High	Sequest HT (A2)	Unambiguous	[R].NKDVNVTEDFSFSEPLPNTTNQ.[-]		1	P54132	P54132	1	3	0.8494	0	1	1	832.722	FALSE	2496.15	2496.15	-0.54	-0.00045	HCD (High Energy Collision Dissociation)	30	MS2	1.00981	-45	25.144	50.112	33057	SAMPLE1_83-1_06_04_2025.raw	F173		5.38	1	351130336	48.82
		FALSE	High	Sequest HT (A2)	Unambiguous	[R].NKDVNVTEDFSFSEPLPNTTNQ.[-]		1	P54132	P54132	1	3	0.8439	0	1	1	832.723	FALSE	2496.15	2496.15	0.28	0.00023	HCD (High Energy Collision Dissociation)	30	MS2	0.221709	-45	3.736	49.8767	37006	SAMPLE3_83-3_06_04_2025.raw	F175		4.1	1	1115153280	48.93
		FALSE	High	Sequest HT (A2)	Unambiguous	[R].NKDVNVTEDFSFSEPLPNTTNQ.[-]		1	P54132	P54132	1	3	1	0	1	1	832.723	FALSE	2496.16	2496.15	1.08	0.0009	HCD (High Energy Collision Dissociation)	30	MS2	0.165573	-45	6.292	50.4175	37561	SAMPLE3_83-3_06_04_2025.raw	F175		4.98	1
		FALSE	High	Sequest HT (A2)	Unambiguous	[R].NKDVNVTEDFSFSEPLPNTTNQ.[-]		1	P54132	P54132	1	3	0.8667	0	1	1	832.722	FALSE	2496.15	2496.15	-0.38	-0.00032	HCD (High Energy Collision Dissociation)	30	MS2	0.278259	-45	6.342	50.9223	38079	SAMPLE3_83-3_06_04_2025.raw	F175		5.1	1
		FALSE	High	Sequest HT (A2)	Unambiguous	[R].NKDVNVTEDFSFSEPLPNTTNQ.[-]		1	P54132	P54132	1	3	0.8864	0	1	1	832.722	FALSE	2496.15	2496.15	-0.46	-0.00038	HCD (High Energy Collision Dissociation)	30	MS2	0.402637	-45	14.645	51.4705	38644	SAMPLE3_83-3_06_04_2025.raw	F175		5.72	1
		FALSE	High	Sequest HT (A2)	Unambiguous	[R].NKDVNVTEDFSFSEPLPNTTNQ.[-]		1	P54132	P54132	1	3	0.8263	0	1	1	832.722	FALSE	2496.15	2496.15	-0.04	-3e-05	HCD (High Energy Collision Dissociation)	30	MS2	9.32371	-45	40	65.2326	51537	SAMPLE2_83-2_06_04_2025.raw	F174		1.9	1	2.30825e+06	64.99
		FALSE	High	Sequest HT (A2)	Unambiguous	[R].NKDVNVTEDFSFSEPLPNTTNQ.[-]		1	P54132	P54132	1	3	0.8178	0	1	1	832.722	FALSE	2496.15	2496.15	-0.75	-0.00063	HCD (High Energy Collision Dissociation)	30	MS2	6.08879	-45	40	57.4632	44510	SAMPLE3_83-3_06_04_2025.raw	F175		2.36	1	963711	57.7
		FALSE	High	Sequest HT (A2)	Unambiguous	[R].NKDVNVTEDFSFSEPLPNTTNQ.[-]		1	P54132	P54132	1	3	0.8619	0	1	1	832.723	FALSE	2496.15	2496.15	0.7	0.00058	HCD (High Energy Collision Dissociation)	30	MS2	0.282919	-45	24.895	52.8246	39746	SAMPLE2_83-2_06_04_2025.raw	F174		5.65	1	11447407	52.27
		FALSE	High	Sequest HT (A2)	Unambiguous	[R].NKDVNVTEDFSFSEPLPNTTNQ.[-]		1	P54132	P54132	1	3	1	0	1	1	832.723	FALSE	2496.15	2496.15	0.71	0.00059	HCD (High Energy Collision Dissociation)	30	MS2	0.623117	-45	14.924	49.5908	32540	SAMPLE1_83-1_06_04_2025.raw	F173		5.06	1	351130336	48.82
		FALSE	High	Sequest HT (A2)	Unambiguous	[R].NKDVNVTEDFSFSEPLPNTTNQ.[-]		1	P54132	P54132	1	3	1	0	1	1	832.723	FALSE	2496.15	2496.15	0.63	0.00053	HCD (High Energy Collision Dissociation)	30	MS2	0.117967	-45	5.014	49.0412	32001	SAMPLE1_83-1_06_04_2025.raw	F173		4.72	1	351130336	48.82
		FALSE	High	Sequest HT (A2)	Unambiguous	[R].NKDVNVTEDFSFSEPLPNTTNQ.[-]		1	P54132	P54132	1	3	0.8493	0	1	1	832.723	FALSE	2496.16	2496.15	1.38	0.00114	HCD (High Energy Collision Dissociation)	30	MS2	5.90154	-45	40	56.955	44001	SAMPLE3_83-3_06_04_2025.raw	F175		2.72	1
		FALSE	High	Sequest HT (A2)	Unambiguous	[R].NKDVNVTEDFSFSEPLPNTTNQ.[-]		1	P54132	P54132	1	3	0.859	0	1	1	832.723	FALSE	2496.15	2496.15	0.33	0.00028	HCD (High Energy Collision Dissociation)	30	MS2	86.2692	-45	35.46	56.3663	43011	SAMPLE2_83-2_06_04_2025.raw	F174		3.83	1
		FALSE	High	Sequest HT (A2)	Unambiguous	[R].NKDVNVTEDFSFSEPLPNTTNQ.[-]		1	P54132	P54132	1	3	0.8617	0	1	1	832.724	FALSE	2496.16	2496.15	1.89	0.00157	HCD (High Energy Collision Dissociation)	30	MS2	2.18273	-45	40	58.5327	45583	SAMPLE3_83-3_06_04_2025.raw	F175		3.47	1	904148	58.25
		FALSE	High	Sequest HT (A2)	Unambiguous	[R].NKDVNVTEDFSFSEPLPNTTNQ.[-]		1	P54132	P54132	1	3	0.8439	0	1	1	832.724	FALSE	2496.16	2496.15	2.53	0.00211	HCD (High Energy Collision Dissociation)	30	MS2	18.2595	-45	40	55.4137	42090	SAMPLE2_83-2_06_04_2025.raw	F174		3.14	1
		FALSE	High	Sequest HT (A2)	Unambiguous	[R].NKDVNVTEDFSFSEPLPNTTNQ.[-]		1	P54132	P54132	1	3	0.76	0	1	1	832.725	FALSE	2496.16	2496.15	2.7	0.00224	HCD (High Energy Collision Dissociation)	30	MS2	3.61134	-45	40	60.1336	47146	SAMPLE3_83-3_06_04_2025.raw	F175		1.75	1
		FALSE	High	Sequest HT (A2)	Unambiguous	[R].NKDVNVTEDFSFSEPLPNTTNQ.[-]		1	P54132	P54132	1	3	1	0	1	1	832.723	FALSE	2496.16	2496.15	1.23	0.00102	HCD (High Energy Collision Dissociation)	30	MS2	34.3894	-45	40	59.0616	46105	SAMPLE3_83-3_06_04_2025.raw	F175		2.46	1	904148	58.25
		FALSE	High	Sequest HT (A2)	Unambiguous	[R].NKDVNVTEDFSFSEPLPNTTNQ.[-]		1	P54132	P54132	1	3	0.7	0	1	1	832.724	FALSE	2496.16	2496.15	1.44	0.0012	HCD (High Energy Collision Dissociation)	30	MS2	0	-45	40	48.893	31856	SAMPLE1_83-1_06_04_2025.raw	F173		1.9	1
		FALSE	High	Sequest HT (A2)	Unambiguous	[R].NKDVNVTEDFSFSEPLPNTTNQ.[-]		1	P54132	P54132	1	3	0.9231	0	1	1	832.722	FALSE	2496.15	2496.15	-0.16	-0.00014	HCD (High Energy Collision Dissociation)	30	MS2	2.57957	-45	40	59.5836	46617	SAMPLE3_83-3_06_04_2025.raw	F175		2.47	1	904148	58.25
		FALSE	High	Sequest HT (A2)	Unambiguous	[R].NKDVNVTEDFSFSEPLPNTTNQ.[-]		1	P54132	P54132	1	3	0.838	0	1	1	832.725	FALSE	2496.16	2496.15	3.43	0.00285	HCD (High Energy Collision Dissociation)	30	MS2	3.73663	-45	40	58.008	45066	SAMPLE3_83-3_06_04_2025.raw	F175		2.84	1
		FALSE	High	Sequest HT (A2)	Unambiguous	[R].NKDVNVTEDFSFSEPLPNTTNQ.[-]		1	P54132	P54132	1	3	0.864	0	1	1	832.725	FALSE	2496.16	2496.15	2.75	0.00229	HCD (High Energy Collision Dissociation)	30	MS2	2.15576	-45	40	53.8729	40784	SAMPLE2_83-2_06_04_2025.raw	F174		4.56	1
		FALSE	High	Sequest HT (A2)	Unambiguous	[R].NKDVNVTEDFSFSEPLPNTTNQ.[-]		1	P54132	P54132	1	3	0.8375	0	1	1	832.722	FALSE	2496.15	2496.15	-0.7	-0.00058	HCD (High Energy Collision Dissociation)	30	MS2	9.10669	-45	40	56.8867	43468	SAMPLE2_83-2_06_04_2025.raw	F174		2.83	1
		FALSE	High	Sequest HT (A2)	Unambiguous	[R].NKDVNVTEDFSFSEPLPNTTNQ.[-]		1	P54132	P54132	1	3	0.8033	0	1	1	832.723	FALSE	2496.15	2496.15	0.7	0.00058	HCD (High Energy Collision Dissociation)	30	MS2	25.6091	-45	40	59.4794	45992	SAMPLE2_83-2_06_04_2025.raw	F174		2.44	1
		FALSE	High	Sequest HT (A2)	Unambiguous	[R].NKDVNVTEDFSFSEPLPNTTNQ.[-]		1	P54132	P54132	1	3	0.8097	0	1	1	832.721	FALSE	2496.15	2496.15	-1.06	-0.00088	HCD (High Energy Collision Dissociation)	30	MS2	1.96676	-45	40	60.543	47005	SAMPLE2_83-2_06_04_2025.raw	F174		2.26	1	551171	60.5
		FALSE	High	Sequest HT (A2)	Unambiguous	[R].NKDVNVTEDFSFSEPLPNTTNQ.[-]		1	P54132	P54132	1	3	0.8733	0	1	1	832.725	FALSE	2496.16	2496.15	3.49	0.0029	HCD (High Energy Collision Dissociation)	30	MS2	2.41119	-45	40	60.0043	46490	SAMPLE2_83-2_06_04_2025.raw	F174		2.21	1
		FALSE	High	Sequest HT (A2)	Unambiguous	[R].NKDVNVTEDFSFSEPLPNTTNQ.[-]		1	P54132	P54132	1	3	0.7302	0	1	1	832.722	FALSE	2496.15	2496.15	-0.46	-0.00038	HCD (High Energy Collision Dissociation)	30	MS2	88.7885	-45	34.301	56.437	43509	SAMPLE3_83-3_06_04_2025.raw	F175		2.15	1
		FALSE	High	Sequest HT (A2)	Unambiguous	[R].NKDVNVTEDFSFSEPLPNTTNQ.[-]		1	P54132	P54132	1	3	1	0	1	1	832.723	FALSE	2496.15	2496.15	0.92	0.00076	HCD (High Energy Collision Dissociation)	30	MS2	21.1395	-45	40	58.9664	45494	SAMPLE2_83-2_06_04_2025.raw	F174		2.34	1
		FALSE	High	Sequest HT (A2)	Unambiguous	[R].NKDVNVTEDFSFSEPLPNTTNQ.[-]		1	P54132	P54132	1	3	0.8779	0	1	1	832.724	FALSE	2496.16	2496.15	2.39	0.00198	HCD (High Energy Collision Dissociation)	30	MS2	6.87263	-45	40	57.9236	44489	SAMPLE2_83-2_06_04_2025.raw	F174		3.03	1	773624	58.23
		FALSE	High	Sequest HT (A2)	Unambiguous	[R].NKDVNVTEDFSFSEPLPNTTNQ.[-]		1	P54132	P54132	1	3	1	0	1	1	832.721	FALSE	2496.15	2496.15	-1.87	-0.00156	HCD (High Energy Collision Dissociation)	30	MS2	0	-45	40	61.05	47381	SAMPLE2_83-2_06_04_2025.raw	F174		2.09	1
		FALSE	High	Sequest HT (A2)	Unambiguous	[R].NKDVNVTEDFSFSEPLPNTTNQ.[-]		1	P54132	P54132	1	3	0.8343	0	1	1	832.723	FALSE	2496.15	2496.15	0.27	0.00022	HCD (High Energy Collision Dissociation)	30	MS2	84.4809	-45	40	51.2659	34187	SAMPLE1_83-1_06_04_2025.raw	F173		3.5	1
		FALSE	High	Sequest HT (A2)	Unambiguous	[R].NKDVNVTEDFSFSEPLPNTTNQ.[-]		1	P54132	P54132	1	3	0.8081	0	1	1	832.725	FALSE	2496.16	2496.15	3.06	0.00255	HCD (High Energy Collision Dissociation)	30	MS2	32.1519	-45	40	55.6837	42753	SAMPLE3_83-3_06_04_2025.raw	F175		2.71	1
		FALSE	High	Sequest HT (A2)	Unambiguous	[R].NKDVNVTEDFSFSEPLPNTTNQ.[-]		1	P54132	P54132	1	3	0.8503	0	1	1	832.722	FALSE	2496.15	2496.15	-0.55	-0.00046	HCD (High Energy Collision Dissociation)	30	MS2	4.68686	-45	23.004	53.356	40282	SAMPLE2_83-2_06_04_2025.raw	F174		4.41	1
		FALSE	High	Sequest HT (A2)	Unambiguous	[R].NKDVNVTEDFSFSEPLPNTTNQ.[-]		1	P54132	P54132	1	3	0.7739	0	1	1	832.722	FALSE	2496.15	2496.15	-0.77	-0.00064	HCD (High Energy Collision Dissociation)	30	MS2	38.5891	-45	40	57.4077	43981	SAMPLE2_83-2_06_04_2025.raw	F174		3.14	1
		FALSE	High	Sequest HT (A2)	Unambiguous	[R].NKDVNVTEDFSFSEPLPNTTNQ.[-]		1	P54132	P54132	1	3	0.8806	0	1	1	832.721	FALSE	2496.15	2496.15	-1.05	-0.00087	HCD (High Energy Collision Dissociation)	30	MS2	21.576	-45	40	55.1828	42254	SAMPLE3_83-3_06_04_2025.raw	F175		3.6	1	1822689	55.06
	FALSE	High	[R].NKDVNVTEDFSFSEPLPNTTNQ.[-]	1xPhospho [T7(100)]	1	1	29	P54132	P54132 [195-216]	P54132 1xPhospho [T201(100)]	1	2576.12	FALSE	100	100	0	0	0.1	143.2	156.8	33.93	43.69	21.55		Peak Found	Peak Found	High	High	High	High	High	5.73	53.88
		Checked	Confidence	Identifying Node	PSM Ambiguity	Annotated Sequence	Modifications	# Proteins	Master Protein Accessions	Protein Accessions	# Missed Cleavages	Charge	DeltaScore	DeltaCn	Rank	Search Engine Rank	m/z [Da]	Contaminant	MH+ [Da]	Theo. MH+ [Da]	DeltaM [ppm]	Deltam/z [Da]	Activation Type	NCE [%]	MS Order	Isolation Interference [%]	Comp. Voltage [V]	Ion Inject Time [ms]	RT [min]	First Scan	Spectrum File	File ID	Quan Info	XCorr	# Protein Groups	Precursor Abundance	Apex RT [min]	PhosphoRS: Best Site Probabilities
		FALSE	High	Sequest HT (A2)	Unambiguous	[K].FSGFTFK.[K]		1	P54132	P54132	0	2	1	0	1	1	417.213	FALSE	833.42	833.419	0.39	0.00016	HCD (High Energy Collision Dissociation)	30	MS2	1.24673	-65	0.092	37.1608	25007	SAMPLE5_83-5_06_04_2025.raw	F177		2.51	1	3188089600	37.28
		FALSE	High	Sequest HT (A2)	Unambiguous	[K].FSGFTFK.[K]		1	P54132	P54132	0	2	1	0	1	1	417.213	FALSE	833.42	833.419	0.54	0.00022	HCD (High Energy Collision Dissociation)	30	MS2	0.0284088	-65	0.071	37.676	25509	SAMPLE5_83-5_06_04_2025.raw	F177		2.4	1	3188089600	37.28
		FALSE	High	Sequest HT (A2)	Unambiguous	[K].FSGFTFK.[K]		1	P54132	P54132	0	2	0.893	0	1	1	417.213	FALSE	833.419	833.419	-0.12	-5e-05	HCD (High Energy Collision Dissociation)	30	MS2	1.56092	-65	40	49.3012	37377	SAMPLE5_83-5_06_04_2025.raw	F177		1.87	1	742510	49.61
		FALSE	High	Sequest HT (A2)	Unambiguous	[K].FSGFTFK.[K]		1	P54132	P54132	0	2	0.8677	0	1	1	417.213	FALSE	833.419	833.419	0.1	4e-05	HCD (High Energy Collision Dissociation)	30	MS2	0	-65	40	48.7819	36841	SAMPLE5_83-5_06_04_2025.raw	F177		1.89	1	974253	47.69
		FALSE	High	Sequest HT (A2)	Unambiguous	[K].FSGFTFK.[K]		1	P54132	P54132	0	2	0.8418	0	1	1	417.213	FALSE	833.419	833.419	-0.19	-8e-05	HCD (High Energy Collision Dissociation)	30	MS2	4.68112	-65	40	48.2503	36296	SAMPLE5_83-5_06_04_2025.raw	F177		1.58	1	974253	47.69
		FALSE	High	Sequest HT (A2)	Unambiguous	[K].FSGFTFK.[K]		1	P54132	P54132	0	2	0.8927	0	1	1	417.213	FALSE	833.419	833.419	-0.41	-0.00017	HCD (High Energy Collision Dissociation)	30	MS2	0	-65	40	47.7394	35765	SAMPLE5_83-5_06_04_2025.raw	F177		2.05	1	974253	47.69
		FALSE	High	Sequest HT (A2)	Unambiguous	[K].FSGFTFK.[K]		1	P54132	P54132	0	2	0.9153	0	1	1	417.213	FALSE	833.419	833.419	-0.19	-8e-05	HCD (High Energy Collision Dissociation)	30	MS2	0	-65	40	47.2334	35241	SAMPLE5_83-5_06_04_2025.raw	F177		1.77	1	974253	47.69
		FALSE	High	Sequest HT (A2)	Unambiguous	[K].FSGFTFK.[K]		1	P54132	P54132	0	2	1	0	1	1	417.213	FALSE	833.42	833.419	0.39	0.00016	HCD (High Energy Collision Dissociation)	30	MS2	0	-65	40	46.7173	34705	SAMPLE5_83-5_06_04_2025.raw	F177		1.92	1	1.09053e+06	45.89
		FALSE	High	Sequest HT (A2)	Unambiguous	[K].FSGFTFK.[K]		1	P54132	P54132	0	2	1	0	1	1	417.213	FALSE	833.42	833.419	0.54	0.00022	HCD (High Energy Collision Dissociation)	30	MS2	0	-65	40	46.1771	34155	SAMPLE5_83-5_06_04_2025.raw	F177		2.17	1	1.09053e+06	45.89
		FALSE	High	Sequest HT (A2)	Unambiguous	[K].FSGFTFK.[K]		1	P54132	P54132	0	2	0.9226	0	1	1	417.214	FALSE	833.421	833.419	1.64	0.00068	HCD (High Energy Collision Dissociation)	30	MS2	47.4027	-65	38.553	45.6499	33623	SAMPLE5_83-5_06_04_2025.raw	F177		1.55	1	1.09053e+06	45.89
		FALSE	High	Sequest HT (A2)	Unambiguous	[K].FSGFTFK.[K]		1	P54132	P54132	0	2	0.8626	0	1	1	417.215	FALSE	833.424	833.419	5.37	0.00224	HCD (High Energy Collision Dissociation)	30	MS2	0	-65	40	45.1345	33112	SAMPLE5_83-5_06_04_2025.raw	F177		1.82	1
		FALSE	High	Sequest HT (A2)	Unambiguous	[K].FSGFTFK.[K]		1	P54132	P54132	0	2	0.9691	0	1	1	417.213	FALSE	833.419	833.419	-0.34	-0.00014	HCD (High Energy Collision Dissociation)	30	MS2	0	-65	40	44.5964	32562	SAMPLE5_83-5_06_04_2025.raw	F177		1.94	1	1.47561e+06	44.1
		FALSE	High	Sequest HT (A2)	Unambiguous	[K].FSGFTFK.[K]		1	P54132	P54132	0	2	0.9331	0	1	1	417.213	FALSE	833.419	833.419	-0.05	-2e-05	HCD (High Energy Collision Dissociation)	30	MS2	0	-65	40	44.0787	32036	SAMPLE5_83-5_06_04_2025.raw	F177		2.39	1	1.47561e+06	44.1
		FALSE	High	Sequest HT (A2)	Unambiguous	[K].FSGFTFK.[K]		1	P54132	P54132	0	2	0.9322	0	1	1	417.213	FALSE	833.419	833.419	-0.41	-0.00017	HCD (High Energy Collision Dissociation)	30	MS2	0	-65	40	43.562	31512	SAMPLE5_83-5_06_04_2025.raw	F177		1.77	1	1817317	43.49
		FALSE	High	Sequest HT (A2)	Unambiguous	[K].FSGFTFK.[K]		1	P54132	P54132	0	2	0.955	0	1	1	417.213	FALSE	833.419	833.419	-0.56	-0.00023	HCD (High Energy Collision Dissociation)	30	MS2	0	-65	40	43.0465	30983	SAMPLE5_83-5_06_04_2025.raw	F177		2.22	1	1817317	43.49
		FALSE	High	Sequest HT (A2)	Unambiguous	[K].FSGFTFK.[K]		1	P54132	P54132	0	2	0.9694	0	1	1	417.213	FALSE	833.419	833.419	0.02	1e-05	HCD (High Energy Collision Dissociation)	30	MS2	0	-65	40	42.5011	30422	SAMPLE5_83-5_06_04_2025.raw	F177		1.96	1
		FALSE	High	Sequest HT (A2)	Unambiguous	[K].FSGFTFK.[K]		1	P54132	P54132	0	2	0.9319	0	1	1	417.213	FALSE	833.419	833.419	0.02	1e-05	HCD (High Energy Collision Dissociation)	30	MS2	0	-65	40	41.9911	29908	SAMPLE5_83-5_06_04_2025.raw	F177		2.35	1	4851504	41.38
		FALSE	High	Sequest HT (A2)	Unambiguous	[K].FSGFTFK.[K]		1	P54132	P54132	0	2	0.9657	0	1	1	417.213	FALSE	833.419	833.419	-0.19	-8e-05	HCD (High Energy Collision Dissociation)	30	MS2	0.894526	-65	36.325	41.4784	29389	SAMPLE5_83-5_06_04_2025.raw	F177		2.04	1	4851504	41.38
		FALSE	High	Sequest HT (A2)	Unambiguous	[K].FSGFTFK.[K]		1	P54132	P54132	0	2	0.9237	0	1	1	417.213	FALSE	833.419	833.419	-0.41	-0.00017	HCD (High Energy Collision Dissociation)	30	MS2	0.513158	-65	40	40.9696	28866	SAMPLE5_83-5_06_04_2025.raw	F177		2.49	1	4851504	41.38
		FALSE	High	Sequest HT (A2)	Unambiguous	[K].FSGFTFK.[K]		1	P54132	P54132	0	2	0.9746	0	1	1	417.213	FALSE	833.42	833.419	0.46	0.00019	HCD (High Energy Collision Dissociation)	30	MS2	3.63147	-65	29.732	40.46	28344	SAMPLE5_83-5_06_04_2025.raw	F177		2.36	1
		FALSE	High	Sequest HT (A2)	Unambiguous	[K].FSGFTFK.[K]		1	P54132	P54132	0	2	1	0	1	1	417.214	FALSE	833.42	833.419	0.68	0.00029	HCD (High Energy Collision Dissociation)	30	MS2	0.52964	-65	24.36	39.9557	27838	SAMPLE5_83-5_06_04_2025.raw	F177		2.24	1
		FALSE	High	Sequest HT (A2)	Unambiguous	[K].FSGFTFK.[K]		1	P54132	P54132	0	2	0.944	0	1	1	417.213	FALSE	833.419	833.419	-0.41	-0.00017	HCD (High Energy Collision Dissociation)	30	MS2	0	-65	16.664	39.4473	27320	SAMPLE5_83-5_06_04_2025.raw	F177		2.5	1
		FALSE	High	Sequest HT (A2)	Unambiguous	[K].FSGFTFK.[K]		1	P54132	P54132	0	2	0.9344	0	1	1	417.213	FALSE	833.419	833.419	0.02	1e-05	HCD (High Energy Collision Dissociation)	30	MS2	0.0347449	-65	11.663	38.9152	26766	SAMPLE5_83-5_06_04_2025.raw	F177		2.44	1	3188089600	37.28
		FALSE	High	Sequest HT (A2)	Unambiguous	[K].FSGFTFK.[K]		1	P54132	P54132	0	2	0.8481	0	1	1	417.213	FALSE	833.419	833.419	-0.56	-0.00023	HCD (High Energy Collision Dissociation)	30	MS2	0	-65	2.282	38.2068	26042	SAMPLE5_83-5_06_04_2025.raw	F177		2.37	1	3188089600	37.28
		FALSE	High	Sequest HT (A2)	Unambiguous	[K].FSGFTFK.[K]		1	P54132	P54132	0	2	0.9146	0	1	1	417.213	FALSE	833.419	833.419	0.15	6e-05	HCD (High Energy Collision Dissociation)	30	MS2	0	-65	40	46.0223	32180	SAMPLE4_83-4_06_04_2025.raw	F176		1.99	1	736235	45.77
		FALSE	High	Sequest HT (A2)	Unambiguous	[K].FSGFTFK.[K]		1	P54132	P54132	0	2	1	0	1	1	417.214	FALSE	833.42	833.419	0.66	0.00027	HCD (High Energy Collision Dissociation)	30	MS2	0	-65	40	45.5045	31655	SAMPLE4_83-4_06_04_2025.raw	F176		1.72	1	736235	45.77
		FALSE	High	Sequest HT (A2)	Unambiguous	[K].FSGFTFK.[K]		1	P54132	P54132	0	2	0.9042	0	1	1	417.213	FALSE	833.419	833.419	0	0	HCD (High Energy Collision Dissociation)	30	MS2	0.927436	-65	40	44.759	30896	SAMPLE4_83-4_06_04_2025.raw	F176		1.67	1
		FALSE	High	Sequest HT (A2)	Unambiguous	[K].FSGFTFK.[K]		1	P54132	P54132	0	2	0.8705	0	1	1	417.213	FALSE	833.419	833.419	-0.29	-0.00012	HCD (High Energy Collision Dissociation)	30	MS2	0	-65	40	44.2514	30373	SAMPLE4_83-4_06_04_2025.raw	F176		1.93	1	1.05268e+06	44.05
		FALSE	High	Sequest HT (A2)	Unambiguous	[K].FSGFTFK.[K]		1	P54132	P54132	0	2	0.8065	0	1	1	417.213	FALSE	833.419	833.419	-0.44	-0.00018	HCD (High Energy Collision Dissociation)	30	MS2	0.758791	-65	40	43.7425	29856	SAMPLE4_83-4_06_04_2025.raw	F176		1.86	1	1.05268e+06	44.05
		FALSE	High	Sequest HT (A2)	Unambiguous	[K].FSGFTFK.[K]		1	P54132	P54132	0	2	0.9072	0	1	1	417.213	FALSE	833.419	833.419	-0.29	-0.00012	HCD (High Energy Collision Dissociation)	30	MS2	0	-65	40	43.2367	29334	SAMPLE4_83-4_06_04_2025.raw	F176		1.94	1	1.3724e+06	42.99
		FALSE	High	Sequest HT (A2)	Unambiguous	[K].FSGFTFK.[K]		1	P54132	P54132	0	2	0.8194	0	1	1	417.213	FALSE	833.418	833.419	-1.1	-0.00046	HCD (High Energy Collision Dissociation)	30	MS2	3.31283	-65	40	42.6901	28765	SAMPLE4_83-4_06_04_2025.raw	F176		1.55	1	1.3724e+06	42.99
		FALSE	High	Sequest HT (A2)	Unambiguous	[K].FSGFTFK.[K]		1	P54132	P54132	0	2	0.9268	0	1	1	417.213	FALSE	833.419	833.419	-0.51	-0.00021	HCD (High Energy Collision Dissociation)	30	MS2	0.806744	-65	40	42.168	28239	SAMPLE4_83-4_06_04_2025.raw	F176		2.05	1	3658495	41.46
		FALSE	High	Sequest HT (A2)	Unambiguous	[K].FSGFTFK.[K]		1	P54132	P54132	0	2	0.9306	0	1	1	417.213	FALSE	833.419	833.419	-0.44	-0.00018	HCD (High Energy Collision Dissociation)	30	MS2	0	-65	40	41.659	27721	SAMPLE4_83-4_06_04_2025.raw	F176		2.16	1	3658495	41.46
		FALSE	High	Sequest HT (A2)	Unambiguous	[K].FSGFTFK.[K]		1	P54132	P54132	0	2	0.9296	0	1	1	417.213	FALSE	833.419	833.419	0.22	9e-05	HCD (High Energy Collision Dissociation)	30	MS2	0.237854	-65	40	41.156	27206	SAMPLE4_83-4_06_04_2025.raw	F176		2.13	1	3658495	41.46
		FALSE	High	Sequest HT (A2)	Unambiguous	[K].FSGFTFK.[K]		1	P54132	P54132	0	2	0.9313	0	1	1	417.213	FALSE	833.419	833.419	-0.15	-6e-05	HCD (High Energy Collision Dissociation)	30	MS2	4.1303	-65	40	40.6461	26690	SAMPLE4_83-4_06_04_2025.raw	F176		2.33	1
		FALSE	High	Sequest HT (A2)	Unambiguous	[K].FSGFTFK.[K]		1	P54132	P54132	0	2	1	0	1	1	417.214	FALSE	833.42	833.419	0.81	0.00034	HCD (High Energy Collision Dissociation)	30	MS2	0.69965	-65	32.633	40.1212	26162	SAMPLE4_83-4_06_04_2025.raw	F176		2.15	1
		FALSE	High	Sequest HT (A2)	Unambiguous	[K].FSGFTFK.[K]		1	P54132	P54132	0	2	0.9333	0	1	1	417.213	FALSE	833.419	833.419	-0.59	-0.00024	HCD (High Energy Collision Dissociation)	30	MS2	0	-65	26.053	39.595	25649	SAMPLE4_83-4_06_04_2025.raw	F176		2.25	1
		FALSE	High	Sequest HT (A2)	Unambiguous	[K].FSGFTFK.[K]		1	P54132	P54132	0	2	0.9128	0	1	1	417.213	FALSE	833.419	833.419	0.15	6e-05	HCD (High Energy Collision Dissociation)	30	MS2	0.0713395	-65	15.957	39.0592	25101	SAMPLE4_83-4_06_04_2025.raw	F176		1.72	1	2934604544	37.44
		FALSE	High	Sequest HT (A2)	Unambiguous	[K].FSGFTFK.[K]		1	P54132	P54132	0	2	1	0	1	1	417.214	FALSE	833.42	833.419	0.81	0.00034	HCD (High Energy Collision Dissociation)	30	MS2	2.07207	-65	9.532	38.5319	24584	SAMPLE4_83-4_06_04_2025.raw	F176		2.29	1	2934604544	37.44
		FALSE	High	Sequest HT (A2)	Unambiguous	[K].FSGFTFK.[K]		1	P54132	P54132	0	2	1	0	1	1	417.213	FALSE	833.42	833.419	0.51	0.00021	HCD (High Energy Collision Dissociation)	30	MS2	0.0132582	-65	0.061	37.4815	23552	SAMPLE4_83-4_06_04_2025.raw	F176		2.22	1	2934604544	37.44
		FALSE	High	Sequest HT (A2)	Unambiguous	[K].FSGFTFK.[K]		1	P54132	P54132	0	2	1	0	1	1	417.213	FALSE	833.42	833.419	0.51	0.00021	HCD (High Energy Collision Dissociation)	30	MS2	0	-65	40	46.5596	32729	SAMPLE4_83-4_06_04_2025.raw	F176		1.63	1
		FALSE	High	Sequest HT (A2)	Unambiguous	[K].FSGFTFK.[K]		1	P54132	P54132	0	2	0.9171	0	1	1	417.213	FALSE	833.419	833.419	0	0	HCD (High Energy Collision Dissociation)	30	MS2	2.63247	-65	40	47.0904	33271	SAMPLE4_83-4_06_04_2025.raw	F176		1.93	1
		FALSE	High	Sequest HT (A2)	Unambiguous	[K].FSGFTFK.[K]		1	P54132	P54132	0	2	0.8421	0	1	1	417.213	FALSE	833.419	833.419	0.07	3e-05	HCD (High Energy Collision Dissociation)	30	MS2	0.72375	-65	40	47.6035	33796	SAMPLE4_83-4_06_04_2025.raw	F176		1.52	1	624577	47.59
		FALSE	High	Sequest HT (A2)	Unambiguous	[K].FSGFTFK.[K]		1	P54132	P54132	0	2	1	0	1	1	417.213	FALSE	833.42	833.419	0.51	0.00021	HCD (High Energy Collision Dissociation)	30	MS2	0.25446	-65	40	48.146	34353	SAMPLE4_83-4_06_04_2025.raw	F176		1.79	1
		FALSE	High	Sequest HT (A2)	Unambiguous	[K].FSGFTFK.[K]		1	P54132	P54132	0	2	0.8252	0	1	1	417.213	FALSE	833.419	833.419	0.15	6e-05	HCD (High Energy Collision Dissociation)	30	MS2	0.599699	-65	40	58.4722	44487	SAMPLE4_83-4_06_04_2025.raw	F176		1.43	1
		FALSE	High	Sequest HT (A2)	Unambiguous	[K].FSGFTFK.[K]		1	P54132	P54132	0	2	1	0	1	1	417.214	FALSE	833.42	833.419	0.61	0.00025	HCD (High Energy Collision Dissociation)	30	MS2	0	-65	40	50.3385	38466	SAMPLE5_83-5_06_04_2025.raw	F177		1.78	1	742510	49.61
		FALSE	High	Sequest HT (A2)	Unambiguous	[K].FSGFTFK.[K]		1	P54132	P54132	0	2	1	0	1	1	417.214	FALSE	833.42	833.419	0.81	0.00034	HCD (High Energy Collision Dissociation)	30	MS2	0	-65	40	53.9364	40246	SAMPLE4_83-4_06_04_2025.raw	F176		1.45	1	267109	53.93
		FALSE	High	Sequest HT (A2)	Unambiguous	[K].FSGFTFK.[K]		1	P54132	P54132	0	2	0.8477	0	1	1	417.213	FALSE	833.419	833.419	-0.07	-3e-05	HCD (High Energy Collision Dissociation)	30	MS2	0	-65	40	53.4146	39721	SAMPLE4_83-4_06_04_2025.raw	F176		1.51	1	267109	53.93
		FALSE	High	Sequest HT (A2)	Unambiguous	[K].FSGFTFK.[K]		1	P54132	P54132	0	2	1	0	1	1	417.214	FALSE	833.42	833.419	1.25	0.00052	HCD (High Energy Collision Dissociation)	30	MS2	0	-65	40	52.3423	38621	SAMPLE4_83-4_06_04_2025.raw	F176		1.42	1	336531	52.39
		FALSE	High	Sequest HT (A2)	Unambiguous	[K].FSGFTFK.[K]		1	P54132	P54132	0	2	1	0	1	1	417.213	FALSE	833.42	833.419	0.44	0.00018	HCD (High Energy Collision Dissociation)	30	MS2	0	-65	40	51.3024	37556	SAMPLE4_83-4_06_04_2025.raw	F176		1.58	1	476965	50.94
		FALSE	High	Sequest HT (A2)	Unambiguous	[K].FSGFTFK.[K]		1	P54132	P54132	0	2	1	0	1	1	417.213	FALSE	833.42	833.419	0.37	0.00015	HCD (High Energy Collision Dissociation)	30	MS2	0.370903	-65	40	50.2531	36488	SAMPLE4_83-4_06_04_2025.raw	F176		1.45	1	492565	49.68
		FALSE	High	Sequest HT (A2)	Unambiguous	[K].FSGFTFK.[K]		1	P54132	P54132	0	2	1	0	1	1	417.214	FALSE	833.42	833.419	0.81	0.00034	HCD (High Energy Collision Dissociation)	30	MS2	0	-65	40	49.7159	35939	SAMPLE4_83-4_06_04_2025.raw	F176		1.7	1	492565	49.68
		FALSE	High	Sequest HT (A2)	Unambiguous	[K].FSGFTFK.[K]		1	P54132	P54132	0	2	0.9163	0	1	1	417.213	FALSE	833.419	833.419	0.22	9e-05	HCD (High Energy Collision Dissociation)	30	MS2	0	-65	40	49.192	35406	SAMPLE4_83-4_06_04_2025.raw	F176		2.03	1
		FALSE	High	Sequest HT (A2)	Unambiguous	[K].FSGFTFK.[K]		1	P54132	P54132	0	2	1	0	1	1	417.213	FALSE	833.42	833.419	0.51	0.00021	HCD (High Energy Collision Dissociation)	30	MS2	0	-65	40	48.661	34874	SAMPLE4_83-4_06_04_2025.raw	F176		1.46	1
		FALSE	High	Sequest HT (A2)	Unambiguous	[K].FSGFTFK.[K]		1	P54132	P54132	0	2	0.9289	0	1	1	417.213	FALSE	833.419	833.419	-0.05	-2e-05	HCD (High Energy Collision Dissociation)	30	MS2	0	-65	40	50.837	38985	SAMPLE5_83-5_06_04_2025.raw	F177		1.97	1	742510	49.61
		FALSE	High	Sequest HT (A2)	Unambiguous	[K].FSGFTFK.[K]		1	P54132	P54132	0	2	0.8333	0	1	1	417.213	FALSE	833.419	833.419	0.02	1e-05	HCD (High Energy Collision Dissociation)	30	MS2	0.910671	-65	40	51.8972	40102	SAMPLE5_83-5_06_04_2025.raw	F177		1.44	1
		FALSE	High	Sequest HT (A2)	Unambiguous	[K].FSGFTFK.[K]		1	P54132	P54132	0	2	0.8355	0	1	1	417.213	FALSE	833.419	833.419	-0.4	-0.00016	HCD (High Energy Collision Dissociation)	30	MS2	3.81522	-65	40	53.9448	40954	SAMPLE6_83-6_06_04_2025.raw	F178		1.52	1	290714	53.97
		FALSE	High	Sequest HT (A2)	Unambiguous	[K].FSGFTFK.[K]		1	P54132	P54132	0	2	1	0	1	1	417.213	FALSE	833.42	833.419	0.41	0.00017	HCD (High Energy Collision Dissociation)	30	MS2	0.442995	-65	40	52.3569	39316	SAMPLE6_83-6_06_04_2025.raw	F178		1.53	1
		FALSE	High	Sequest HT (A2)	Unambiguous	[K].FSGFTFK.[K]		1	P54132	P54132	0	2	0.8698	0	1	1	417.213	FALSE	833.419	833.419	0.26	0.00011	HCD (High Energy Collision Dissociation)	30	MS2	0.967674	-65	40	51.8487	38787	SAMPLE6_83-6_06_04_2025.raw	F178		1.69	1	552370	50.93
		FALSE	High	Sequest HT (A2)	Unambiguous	[K].FSGFTFK.[K]		1	P54132	P54132	0	2	1	0	1	1	417.214	FALSE	833.42	833.419	0.7	0.00029	HCD (High Energy Collision Dissociation)	30	MS2	1.04626	-65	40	50.8257	37714	SAMPLE6_83-6_06_04_2025.raw	F178		1.45	1	552370	50.93
		FALSE	High	Sequest HT (A2)	Unambiguous	[K].FSGFTFK.[K]		1	P54132	P54132	0	2	0.9205	0	1	1	417.213	FALSE	833.419	833.419	0.12	5e-05	HCD (High Energy Collision Dissociation)	30	MS2	0	-65	40	50.3184	37188	SAMPLE6_83-6_06_04_2025.raw	F178		1.76	1	543132	49.55
		FALSE	High	Sequest HT (A2)	Unambiguous	[K].FSGFTFK.[K]		1	P54132	P54132	0	2	1	0	1	1	417.213	FALSE	833.42	833.419	0.41	0.00017	HCD (High Energy Collision Dissociation)	30	MS2	0.565607	-65	40	49.818	36666	SAMPLE6_83-6_06_04_2025.raw	F178		1.52	1	543132	49.55
		FALSE	High	Sequest HT (A2)	Unambiguous	[K].FSGFTFK.[K]		1	P54132	P54132	0	2	1	0	1	1	417.213	FALSE	833.42	833.419	0.41	0.00017	HCD (High Energy Collision Dissociation)	30	MS2	2.16616	-65	40	49.2766	36097	SAMPLE6_83-6_06_04_2025.raw	F178		2	1	543132	49.55
		FALSE	High	Sequest HT (A2)	Unambiguous	[K].FSGFTFK.[K]		1	P54132	P54132	0	2	0.8711	0	1	1	417.213	FALSE	833.419	833.419	0.26	0.00011	HCD (High Energy Collision Dissociation)	30	MS2	0	-65	40	48.7564	35558	SAMPLE6_83-6_06_04_2025.raw	F178		1.94	1	727390	47.67
		FALSE	High	Sequest HT (A2)	Unambiguous	[K].FSGFTFK.[K]		1	P54132	P54132	0	2	0.9651	0	1	1	417.213	FALSE	833.419	833.419	0.26	0.00011	HCD (High Energy Collision Dissociation)	30	MS2	5.28667	-65	40	48.2511	35034	SAMPLE6_83-6_06_04_2025.raw	F178		1.72	1	727390	47.67
		FALSE	High	Sequest HT (A2)	Unambiguous	[K].FSGFTFK.[K]		1	P54132	P54132	0	2	0.8731	0	1	1	417.213	FALSE	833.419	833.419	-0.61	-0.00026	HCD (High Energy Collision Dissociation)	30	MS2	0	-65	40	47.7486	34509	SAMPLE6_83-6_06_04_2025.raw	F178		1.97	1	727390	47.67
		FALSE	High	Sequest HT (A2)	Unambiguous	[K].FSGFTFK.[K]		1	P54132	P54132	0	2	0.7848	0	1	1	417.213	FALSE	833.419	833.419	-0.1	-4e-05	HCD (High Energy Collision Dissociation)	30	MS2	0	-65	40	47.2382	33974	SAMPLE6_83-6_06_04_2025.raw	F178		1.58	1	727390	47.67
		FALSE	High	Sequest HT (A2)	Unambiguous	[K].FSGFTFK.[K]		1	P54132	P54132	0	2	0.9242	0	1	1	417.213	FALSE	833.419	833.419	0.19	8e-05	HCD (High Energy Collision Dissociation)	30	MS2	0.659381	-65	40	46.7291	33438	SAMPLE6_83-6_06_04_2025.raw	F178		1.98	1
		FALSE	High	Sequest HT (A2)	Unambiguous	[K].FSGFTFK.[K]		1	P54132	P54132	0	2	0.9242	0	1	1	417.213	FALSE	833.419	833.419	0.19	8e-05	HCD (High Energy Collision Dissociation)	30	MS2	0	-65	40	46.186	32878	SAMPLE6_83-6_06_04_2025.raw	F178		2.11	1	961534	45.99
		FALSE	High	Sequest HT (A2)	Unambiguous	[K].FSGFTFK.[K]		1	P54132	P54132	0	2	0.9055	0	1	1	417.214	FALSE	833.421	833.419	1.73	0.00072	HCD (High Energy Collision Dissociation)	30	MS2	38.2011	-65	40	45.6344	32315	SAMPLE6_83-6_06_04_2025.raw	F178		2.01	1	961534	45.99
		FALSE	High	Sequest HT (A2)	Unambiguous	[K].FSGFTFK.[K]		1	P54132	P54132	0	2	0.8382	0	1	1	417.213	FALSE	833.419	833.419	-0.4	-0.00016	HCD (High Energy Collision Dissociation)	30	MS2	0.542042	-65	40	44.6123	31272	SAMPLE6_83-6_06_04_2025.raw	F178		2.04	1	1.09025e+06	44.56
		FALSE	High	Sequest HT (A2)	Unambiguous	[K].FSGFTFK.[K]		1	P54132	P54132	0	2	0.9316	0	1	1	417.213	FALSE	833.419	833.419	-0.25	-0.0001	HCD (High Energy Collision Dissociation)	30	MS2	9.67445	-65	40	44.103	30744	SAMPLE6_83-6_06_04_2025.raw	F178		2.34	1	1.24689e+06	44.09
		FALSE	High	Sequest HT (A2)	Unambiguous	[K].FSGFTFK.[K]		1	P54132	P54132	0	2	0.9238	0	1	1	417.213	FALSE	833.419	833.419	-0.03	-1e-05	HCD (High Energy Collision Dissociation)	30	MS2	0.696985	-65	40	43.5904	30213	SAMPLE6_83-6_06_04_2025.raw	F178		2.1	1	1.24689e+06	44.09
		FALSE	High	Sequest HT (A2)	Unambiguous	[K].FSGFTFK.[K]		1	P54132	P54132	0	2	0.9655	0	1	1	417.213	FALSE	833.419	833.419	-0.4	-0.00016	HCD (High Energy Collision Dissociation)	30	MS2	0	-65	40	43.0805	29683	SAMPLE6_83-6_06_04_2025.raw	F178		1.74	1
		FALSE	High	Sequest HT (A2)	Unambiguous	[K].FSGFTFK.[K]		1	P54132	P54132	0	2	0.8367	0	1	1	417.213	FALSE	833.419	833.419	0.12	5e-05	HCD (High Energy Collision Dissociation)	30	MS2	1.9189	-65	40	58.5407	45306	SAMPLE6_83-6_06_04_2025.raw	F178		1.47	1	207191	58.45
		FALSE	High	Sequest HT (A2)	Unambiguous	[K].FSGFTFK.[K]		1	P54132	P54132	0	2	0.8415	0	1	1	417.213	FALSE	833.419	833.419	0.26	0.00011	HCD (High Energy Collision Dissociation)	30	MS2	0	-65	40	42.5549	29136	SAMPLE6_83-6_06_04_2025.raw	F178		1.83	1
		FALSE	High	Sequest HT (A2)	Unambiguous	[K].FSGFTFK.[K]		1	P54132	P54132	0	2	0.9818	0	1	1	417.213	FALSE	833.42	833.419	0.56	0.00023	HCD (High Energy Collision Dissociation)	30	MS2	0	-65	40	42.0447	28613	SAMPLE6_83-6_06_04_2025.raw	F178		2.2	1	4209106	41.39
		FALSE	High	Sequest HT (A2)	Unambiguous	[K].FSGFTFK.[K]		1	P54132	P54132	0	2	0.9766	0	1	1	417.213	FALSE	833.42	833.419	0.41	0.00017	HCD (High Energy Collision Dissociation)	30	MS2	1.60957	-65	40	41.5372	28091	SAMPLE6_83-6_06_04_2025.raw	F178		2.14	1	4209106	41.39
		FALSE	High	Sequest HT (A2)	Unambiguous	[K].FSGFTFK.[K]		1	P54132	P54132	0	2	0.8377	0	1	1	417.213	FALSE	833.419	833.419	0.24	0.0001	HCD (High Energy Collision Dissociation)	30	MS2	2.72109	-65	40	63.2686	51039	SAMPLE5_83-5_06_04_2025.raw	F177		1.54	1
		FALSE	High	Sequest HT (A2)	Unambiguous	[K].FSGFTFK.[K]		1	P54132	P54132	0	2	0.8512	0	1	1	417.213	FALSE	833.419	833.419	-0.05	-2e-05	HCD (High Energy Collision Dissociation)	30	MS2	2.7299	-65	40	56.0593	44152	SAMPLE5_83-5_06_04_2025.raw	F177		1.68	1	255538	55.7
		FALSE	High	Sequest HT (A2)	Unambiguous	[K].FSGFTFK.[K]		1	P54132	P54132	0	2	1	0	1	1	417.214	FALSE	833.42	833.419	0.61	0.00025	HCD (High Energy Collision Dissociation)	30	MS2	0.734442	-65	40	53.9914	42287	SAMPLE5_83-5_06_04_2025.raw	F177		1.89	1	353780	54.06
		FALSE	High	Sequest HT (A2)	Unambiguous	[K].FSGFTFK.[K]		1	P54132	P54132	0	2	0.8537	0	1	1	417.213	FALSE	833.419	833.419	-0.34	-0.00014	HCD (High Energy Collision Dissociation)	30	MS2	0	-65	40	53.4568	41739	SAMPLE5_83-5_06_04_2025.raw	F177		1.64	1	418188	52.99
		FALSE	High	Sequest HT (A2)	Unambiguous	[K].FSGFTFK.[K]		1	P54132	P54132	0	2	0.8397	0	1	1	417.213	FALSE	833.419	833.419	-0.12	-5e-05	HCD (High Energy Collision Dissociation)	30	MS2	3.30219	-65	40	52.9319	41191	SAMPLE5_83-5_06_04_2025.raw	F177		1.56	1	418188	52.99
		FALSE	High	Sequest HT (A2)	Unambiguous	[K].FSGFTFK.[K]		1	P54132	P54132	0	2	0.8902	0	1	1	417.213	FALSE	833.419	833.419	0.24	0.0001	HCD (High Energy Collision Dissociation)	30	MS2	0.439668	-65	40	52.3966	40627	SAMPLE5_83-5_06_04_2025.raw	F177		1.73	1
		FALSE	High	Sequest HT (A2)	Unambiguous	[K].FSGFTFK.[K]		1	P54132	P54132	0	2	0.9277	0	1	1	417.213	FALSE	833.419	833.419	-0.25	-0.0001	HCD (High Energy Collision Dissociation)	30	MS2	0.4825	-65	40	41.036	27570	SAMPLE6_83-6_06_04_2025.raw	F178		2.35	1	3.20781e+06	40.29
		FALSE	High	Sequest HT (A2)	Unambiguous	[K].FSGFTFK.[K]		1	P54132	P54132	0	2	0.9865	0	1	1	417.213	FALSE	833.42	833.419	0.41	0.00017	HCD (High Energy Collision Dissociation)	30	MS2	3.78916	-65	33.076	40.5302	27047	SAMPLE6_83-6_06_04_2025.raw	F178		2.23	1	3.20781e+06	40.29
		FALSE	High	Sequest HT (A2)	Unambiguous	[K].FSGFTFK.[K]		1	P54132	P54132	0	2	0.8672	0	1	1	417.213	FALSE	833.419	833.419	-0.18	-7e-05	HCD (High Energy Collision Dissociation)	30	MS2	0.51383	-65	36.759	40.0189	26528	SAMPLE6_83-6_06_04_2025.raw	F178		2.56	1	3.20781e+06	40.29
		FALSE	High	Sequest HT (A2)	Unambiguous	[K].FSGFTFK.[K]		1	P54132	P54132	0	2	0.9733	0	1	1	417.213	FALSE	833.418	833.419	-1.27	-0.00053	HCD (High Energy Collision Dissociation)	30	MS2	0	-65	19.537	39.4706	25962	SAMPLE6_83-6_06_04_2025.raw	F178		2.25	1
		FALSE	High	Sequest HT (A2)	Unambiguous	[K].FSGFTFK.[K]		1	P54132	P54132	0	2	0.9152	0	1	1	417.213	FALSE	833.419	833.419	0.26	0.00011	HCD (High Energy Collision Dissociation)	30	MS2	0.0793806	-65	13.82	38.9727	25443	SAMPLE6_83-6_06_04_2025.raw	F178		2.24	1	2791668224	37.29
		FALSE	High	Sequest HT (A2)	Unambiguous	[K].FSGFTFK.[K]		1	P54132	P54132	0	2	0.9385	0	1	1	417.213	FALSE	833.419	833.419	-0.83	-0.00035	HCD (High Energy Collision Dissociation)	30	MS2	0	-65	1.806	38.1958	24642	SAMPLE6_83-6_06_04_2025.raw	F178		2.44	1	2791668224	37.29
		FALSE	High	Sequest HT (A2)	Unambiguous	[K].FSGFTFK.[K]		1	P54132	P54132	0	2	0.9174	0	1	1	417.213	FALSE	833.419	833.419	0.19	8e-05	HCD (High Energy Collision Dissociation)	30	MS2	0.014597	-65	0.063	37.6678	24113	SAMPLE6_83-6_06_04_2025.raw	F178		2.42	1	2791668224	37.29
		FALSE	High	Sequest HT (A2)	Unambiguous	[K].FSGFTFK.[K]		1	P54132	P54132	0	2	0.9315	0	1	1	417.213	FALSE	833.419	833.419	0.26	0.00011	HCD (High Energy Collision Dissociation)	30	MS2	2.19778	-65	2.558	37.135	23592	SAMPLE6_83-6_06_04_2025.raw	F178		2.48	1	2791668224	37.29
		FALSE	High	Sequest HT (A2)	Unambiguous	[K].FSGFTFK.[K]		1	P54132	P54132	0	2	0.8626	0	1	1	417.213	FALSE	833.419	833.419	0.1	4e-05	HCD (High Energy Collision Dissociation)	30	MS2	0.599967	-65	40	51.3581	39535	SAMPLE5_83-5_06_04_2025.raw	F177		1.82	1
		FALSE	High	Sequest HT (A2)	Unambiguous	[K].FSGFTFK.[K]		1	P54132	P54132	0	2	1	0	1	1	417.214	FALSE	833.42	833.419	0.73	0.00031	HCD (High Energy Collision Dissociation)	30	MS2	0.0555706	-65	0.661	37.992	24034	SAMPLE4_83-4_06_04_2025.raw	F176		1.83	1	2934604544	37.44
		FALSE	High	Sequest HT (A2)	Unambiguous	[K].FSGFTFK.[K]		1	P54132	P54132	0	2	0.7534	0	1	1	417.213	FALSE	833.419	833.419	0.06	3e-05	HCD (High Energy Collision Dissociation)	30	MS2	0.465845	-65	40	47.0876	33901	SAMPLE2_83-2_06_04_2025.raw	F174		1.46	1
		FALSE	High	Sequest HT (A2)	Unambiguous	[K].FSGFTFK.[K]		1	P54132	P54132	0	2	0.9141	0	1	1	417.213	FALSE	833.419	833.419	-0.08	-3e-05	HCD (High Energy Collision Dissociation)	30	MS2	0	-65	40	46.0119	32793	SAMPLE2_83-2_06_04_2025.raw	F174		1.98	1	687860	45.55
		FALSE	High	Sequest HT (A2)	Unambiguous	[K].FSGFTFK.[K]		1	P54132	P54132	0	2	1	0	1	1	417.214	FALSE	833.42	833.419	1.45	0.00061	HCD (High Energy Collision Dissociation)	30	MS2	0	-65	40	45.4908	32264	SAMPLE2_83-2_06_04_2025.raw	F174		1.68	1	687860	45.55
		FALSE	High	Sequest HT (A2)	Unambiguous	[K].FSGFTFK.[K]		1	P54132	P54132	0	2	0.9289	0	1	1	417.213	FALSE	833.419	833.419	-0.16	-7e-05	HCD (High Energy Collision Dissociation)	30	MS2	3.33166	-65	40	44.906	31669	SAMPLE2_83-2_06_04_2025.raw	F174		2.11	1
		FALSE	High	Sequest HT (A2)	Unambiguous	[K].FSGFTFK.[K]		1	P54132	P54132	0	2	0.8718	0	1	1	417.213	FALSE	833.419	833.419	-0.23	-0.0001	HCD (High Energy Collision Dissociation)	30	MS2	1.5066	-65	40	44.3979	31141	SAMPLE2_83-2_06_04_2025.raw	F174		1.95	1	1.06505e+06	43.53
		FALSE	High	Sequest HT (A2)	Unambiguous	[K].FSGFTFK.[K]		1	P54132	P54132	0	2	0.9352	0	1	1	417.213	FALSE	833.419	833.419	-0.38	-0.00016	HCD (High Energy Collision Dissociation)	30	MS2	0	-65	40	43.8922	30619	SAMPLE2_83-2_06_04_2025.raw	F174		2.16	1	1.06505e+06	43.53
		FALSE	High	Sequest HT (A2)	Unambiguous	[K].FSGFTFK.[K]		1	P54132	P54132	0	2	0.913	0	1	1	417.213	FALSE	833.419	833.419	-0.82	-0.00034	HCD (High Energy Collision Dissociation)	30	MS2	0	-65	40	43.388	30097	SAMPLE2_83-2_06_04_2025.raw	F174		1.61	1	1.06505e+06	43.53
		FALSE	High	Sequest HT (A2)	Unambiguous	[K].FSGFTFK.[K]		1	P54132	P54132	0	2	0.8483	0	1	1	417.213	FALSE	833.418	833.419	-0.89	-0.00037	HCD (High Energy Collision Dissociation)	30	MS2	11.6372	-65	40	42.8895	29583	SAMPLE2_83-2_06_04_2025.raw	F174		2.11	1	1.33071e+06	42.84
		FALSE	High	Sequest HT (A2)	Unambiguous	[K].FSGFTFK.[K]		1	P54132	P54132	0	2	0.9345	0	1	1	417.213	FALSE	833.419	833.419	-0.16	-7e-05	HCD (High Energy Collision Dissociation)	30	MS2	0	-65	40	42.3598	29036	SAMPLE2_83-2_06_04_2025.raw	F174		2.29	1	1.53673e+06	42.06
		FALSE	High	Sequest HT (A2)	Unambiguous	[K].FSGFTFK.[K]		1	P54132	P54132	0	2	1	0	1	1	417.213	FALSE	833.42	833.419	0.36	0.00015	HCD (High Energy Collision Dissociation)	30	MS2	0.110752	-65	40	41.8547	28520	SAMPLE2_83-2_06_04_2025.raw	F174		2.36	1	1.53673e+06	42.06
		FALSE	High	Sequest HT (A2)	Unambiguous	[K].FSGFTFK.[K]		1	P54132	P54132	0	2	0.9679	0	1	1	417.213	FALSE	833.42	833.419	0.36	0.00015	HCD (High Energy Collision Dissociation)	30	MS2	0.0613458	-65	40	41.3518	28001	SAMPLE2_83-2_06_04_2025.raw	F174		2.18	1	2.78355e+06	41.48
		FALSE	High	Sequest HT (A2)	Unambiguous	[K].FSGFTFK.[K]		1	P54132	P54132	0	2	0.8502	0	1	1	417.213	FALSE	833.419	833.419	-0.01	0	HCD (High Energy Collision Dissociation)	30	MS2	6.49728	-65	40	40.8465	27487	SAMPLE2_83-2_06_04_2025.raw	F174		2.27	1	2.67846e+06	40.11
		FALSE	High	Sequest HT (A2)	Unambiguous	[K].FSGFTFK.[K]		1	P54132	P54132	0	2	0.9171	0	1	1	417.213	FALSE	833.419	833.419	-0.45	-0.00019	HCD (High Energy Collision Dissociation)	30	MS2	2.57958	-65	37.338	40.3402	26966	SAMPLE2_83-2_06_04_2025.raw	F174		1.93	1	2.67846e+06	40.11
		FALSE	High	Sequest HT (A2)	Unambiguous	[K].FSGFTFK.[K]		1	P54132	P54132	0	2	1	0	1	1	417.214	FALSE	833.42	833.419	1.02	0.00042	HCD (High Energy Collision Dissociation)	30	MS2	0.16963	-65	34.565	39.8224	26454	SAMPLE2_83-2_06_04_2025.raw	F174		2.53	1	2.67846e+06	40.11
		FALSE	High	Sequest HT (A2)	Unambiguous	[K].FSGFTFK.[K]		1	P54132	P54132	0	2	0.8423	0	1	1	417.213	FALSE	833.419	833.419	-0.23	-0.0001	HCD (High Energy Collision Dissociation)	30	MS2	0	-65	20.789	39.3048	25929	SAMPLE2_83-2_06_04_2025.raw	F174		2.22	1
		FALSE	High	Sequest HT (A2)	Unambiguous	[K].FSGFTFK.[K]		1	P54132	P54132	0	2	1	0	1	1	417.214	FALSE	833.42	833.419	1.38	0.00058	HCD (High Energy Collision Dissociation)	30	MS2	0	-65	13.125	38.793	25423	SAMPLE2_83-2_06_04_2025.raw	F174		2.5	1	2961137152	37.44
		FALSE	High	Sequest HT (A2)	Unambiguous	[K].FSGFTFK.[K]		1	P54132	P54132	0	2	0.9385	0	1	1	417.213	FALSE	833.419	833.419	0.14	6e-05	HCD (High Energy Collision Dissociation)	30	MS2	0	-65	2.226	38.2771	24912	SAMPLE2_83-2_06_04_2025.raw	F174		2.44	1	2961137152	37.44
		FALSE	High	Sequest HT (A2)	Unambiguous	[K].FSGFTFK.[K]		1	P54132	P54132	0	2	1	0	1	1	417.214	FALSE	833.42	833.419	1.09	0.00045	HCD (High Energy Collision Dissociation)	30	MS2	0.0323123	-65	0.064	37.728	24373	SAMPLE2_83-2_06_04_2025.raw	F174		2.44	1	2961137152	37.44
		FALSE	High	Sequest HT (A2)	Unambiguous	[K].FSGFTFK.[K]		1	P54132	P54132	0	2	0.9175	0	1	1	417.213	FALSE	833.419	833.419	-0.16	-7e-05	HCD (High Energy Collision Dissociation)	30	MS2	0.912508	-65	40	47.6019	34427	SAMPLE2_83-2_06_04_2025.raw	F174		2.06	1
		FALSE	High	Sequest HT (A2)	Unambiguous	[K].FSGFTFK.[K]		1	P54132	P54132	0	2	0.8555	0	1	1	417.213	FALSE	833.419	833.419	-0.01	0	HCD (High Energy Collision Dissociation)	30	MS2	0	-65	40	48.151	34992	SAMPLE2_83-2_06_04_2025.raw	F174		1.73	1
		FALSE	High	Sequest HT (A2)	Unambiguous	[K].FSGFTFK.[K]		1	P54132	P54132	0	2	1	0	1	1	417.214	FALSE	833.42	833.419	0.72	0.0003	HCD (High Energy Collision Dissociation)	30	MS2	0	-65	40	48.6804	35524	SAMPLE2_83-2_06_04_2025.raw	F174		1.57	1	477018	49
		FALSE	High	Sequest HT (A2)	Unambiguous	[K].FSGFTFK.[K]		1	P54132	P54132	0	2	0.9065	0	1	1	417.213	FALSE	833.419	833.419	-0.3	-0.00013	HCD (High Energy Collision Dissociation)	30	MS2	81.1648	-65	40	54.9553	41654	SAMPLE2_83-2_06_04_2025.raw	F174		1.39	1	168822	54.83
		FALSE	High	Sequest HT (A2)	Unambiguous	[K].FSGFTFK.[K]		1	P54132	P54132	0	2	0.8345	0	1	1	417.213	FALSE	833.419	833.419	-0.23	-0.0001	HCD (High Energy Collision Dissociation)	30	MS2	0	-65	40	52.908	39832	SAMPLE2_83-2_06_04_2025.raw	F174		1.45	1	263217	53.03
		FALSE	High	Sequest HT (A2)	Unambiguous	[K].FSGFTFK.[K]		1	P54132	P54132	0	2	0.8239	0	1	1	417.213	FALSE	833.419	833.419	-0.3	-0.00013	HCD (High Energy Collision Dissociation)	30	MS2	0.732797	-65	40	51.8163	38713	SAMPLE2_83-2_06_04_2025.raw	F174		1.42	1	311516	51.74
		FALSE	High	Sequest HT (A2)	Unambiguous	[K].FSGFTFK.[K]		1	P54132	P54132	0	2	1	0	1	1	417.214	FALSE	833.42	833.419	0.65	0.00027	HCD (High Energy Collision Dissociation)	30	MS2	0.316596	-65	40	50.7615	37635	SAMPLE2_83-2_06_04_2025.raw	F174		1.55	1	435822	50.84
		FALSE	High	Sequest HT (A2)	Unambiguous	[K].FSGFTFK.[K]		1	P54132	P54132	0	2	1	0	1	1	417.213	FALSE	833.42	833.419	0.36	0.00015	HCD (High Energy Collision Dissociation)	30	MS2	0.876931	-65	40	50.2552	37124	SAMPLE2_83-2_06_04_2025.raw	F174		1.52	1	380060	50.21
		FALSE	High	Sequest HT (A2)	Unambiguous	[K].FSGFTFK.[K]		1	P54132	P54132	0	2	0.8333	0	1	1	417.213	FALSE	833.419	833.419	0.28	0.00012	HCD (High Energy Collision Dissociation)	30	MS2	0	-65	40	49.2051	36052	SAMPLE2_83-2_06_04_2025.raw	F174		1.5	1	477018	49
		FALSE	High	Sequest HT (A2)	Unambiguous	[K].FSGFTFK.[K]		1	P54132	P54132	0	2	0.8526	0	1	1	417.213	FALSE	833.419	833.419	0.14	6e-05	HCD (High Energy Collision Dissociation)	30	MS2	0	-65	40	53.4187	40344	SAMPLE2_83-2_06_04_2025.raw	F174		1.56	1	263217	53.03
		FALSE	High	Sequest HT (A2)	Unambiguous	[K].FSGFTFK.[K]		1	P54132	P54132	0	2	0.8311	0	1	1	417.213	FALSE	833.419	833.419	-0.51	-0.00021	HCD (High Energy Collision Dissociation)	30	MS2	0.267147	-65	40	43.3568	26347	SAMPLE1_83-1_06_04_2025.raw	F173		1.48	1	259032	43.5
		FALSE	High	Sequest HT (A2)	Unambiguous	[K].FSGFTFK.[K]		1	P54132	P54132	0	2	0.8571	0	1	1	417.213	FALSE	833.419	833.419	0.22	9e-05	HCD (High Energy Collision Dissociation)	30	MS2	1.18772	-65	40	40.2305	23313	SAMPLE1_83-1_06_04_2025.raw	F173		1.75	1
		FALSE	High	Sequest HT (A2)	Unambiguous	[K].FSGFTFK.[K]		1	P54132	P54132	0	2	0.9235	0	1	1	417.213	FALSE	833.419	833.419	-0.51	-0.00021	HCD (High Energy Collision Dissociation)	30	MS2	0.058441	-65	40	39.1613	22294	SAMPLE1_83-1_06_04_2025.raw	F173		1.96	1	1100973440	37.73
		FALSE	High	Sequest HT (A2)	Unambiguous	[K].FSGFTFK.[K]		1	P54132	P54132	0	2	0.9221	0	1	1	417.213	FALSE	833.419	833.419	0.29	0.00012	HCD (High Energy Collision Dissociation)	30	MS2	1.69237	-65	40	38.6335	21807	SAMPLE1_83-1_06_04_2025.raw	F173		2.44	1	1100973440	37.73
		FALSE	High	Sequest HT (A2)	Unambiguous	[K].FSGFTFK.[K]		1	P54132	P54132	0	2	0.838	0	1	1	417.213	FALSE	833.419	833.419	-0.22	-9e-05	HCD (High Energy Collision Dissociation)	30	MS2	0.0250656	-65	6.835	38.118	21304	SAMPLE1_83-1_06_04_2025.raw	F173		2.16	1	1100973440	37.73
		FALSE	High	Sequest HT (A2)	Unambiguous	[K].FSGFTFK.[K]		1	P54132	P54132	0	2	1	0	1	1	417.213	FALSE	833.42	833.419	0.37	0.00015	HCD (High Energy Collision Dissociation)	30	MS2	0.20741	-65	1.847	37.6045	20849	SAMPLE1_83-1_06_04_2025.raw	F173		2.53	1	1100973440	37.73
		FALSE	High	Sequest HT (A2)	Unambiguous	[K].FSGFTFK.[K]		1	P54132	P54132	0	2	0.8411	0	1	1	417.213	FALSE	833.419	833.419	-0.29	-0.00012	HCD (High Energy Collision Dissociation)	30	MS2	68.7099	-45	40	36.3442	19667	SAMPLE1_83-1_06_04_2025.raw	F173		1.51	1	964271	36.61
		FALSE	High	Sequest HT (A2)	Unambiguous	[K].FSGFTFK.[K]		1	P54132	P54132	0	2	0.869	0	1	1	417.213	FALSE	833.419	833.419	0.3	0.00013	HCD (High Energy Collision Dissociation)	30	MS2	0.361949	-65	40	48.7562	35849	SAMPLE3_83-3_06_04_2025.raw	F175		1.45	1	460383	48.95
		FALSE	High	Sequest HT (A2)	Unambiguous	[K].FSGFTFK.[K]		1	P54132	P54132	0	2	1	0	1	1	417.214	FALSE	833.42	833.419	0.67	0.00028	HCD (High Energy Collision Dissociation)	30	MS2	8.86759	-65	40	56.095	43170	SAMPLE3_83-3_06_04_2025.raw	F175		1.43	1
		FALSE	High	Sequest HT (A2)	Unambiguous	[K].FSGFTFK.[K]		1	P54132	P54132	0	2	1	0	1	1	417.213	FALSE	833.42	833.419	0.37	0.00016	HCD (High Energy Collision Dissociation)	30	MS2	17.3013	-65	40	55.5717	42639	SAMPLE3_83-3_06_04_2025.raw	F175		1.41	1	193554	55.07
		FALSE	High	Sequest HT (A2)	Unambiguous	[K].FSGFTFK.[K]		1	P54132	P54132	0	2	0.9536	0	1	1	417.213	FALSE	833.42	833.419	0.52	0.00022	HCD (High Energy Collision Dissociation)	30	MS2	0	-65	40	52.4589	39667	SAMPLE3_83-3_06_04_2025.raw	F175		1.51	1	327529	51.78
		FALSE	High	Sequest HT (A2)	Unambiguous	[K].FSGFTFK.[K]		1	P54132	P54132	0	2	1	0	1	1	417.213	FALSE	833.42	833.419	0.59	0.00025	HCD (High Energy Collision Dissociation)	30	MS2	0	-65	40	51.948	39139	SAMPLE3_83-3_06_04_2025.raw	F175		1.53	1	327529	51.78
		FALSE	High	Sequest HT (A2)	Unambiguous	[K].FSGFTFK.[K]		1	P54132	P54132	0	2	0.8621	0	1	1	417.213	FALSE	833.419	833.419	-0.43	-0.00018	HCD (High Energy Collision Dissociation)	30	MS2	0	-65	40	50.8579	38012	SAMPLE3_83-3_06_04_2025.raw	F175		1.74	1	437414	50.87
		FALSE	High	Sequest HT (A2)	Unambiguous	[K].FSGFTFK.[K]		1	P54132	P54132	0	2	0.9222	0	1	1	417.213	FALSE	833.419	833.419	0.08	3e-05	HCD (High Energy Collision Dissociation)	30	MS2	0.890785	-65	40	49.8094	36936	SAMPLE3_83-3_06_04_2025.raw	F175		1.8	1	500362	49.65
		FALSE	High	Sequest HT (A2)	Unambiguous	[K].FSGFTFK.[K]		1	P54132	P54132	0	2	1	0	1	1	417.213	FALSE	833.42	833.419	0.59	0.00025	HCD (High Energy Collision Dissociation)	30	MS2	11.9954	-65	40	48.2365	35319	SAMPLE3_83-3_06_04_2025.raw	F175		1.82	1	551788	47.68
		FALSE	High	Sequest HT (A2)	Unambiguous	[K].FSGFTFK.[K]		1	P54132	P54132	0	2	0.8349	0	1	1	417.213	FALSE	833.419	833.419	0.15	6e-05	HCD (High Energy Collision Dissociation)	30	MS2	0	-65	40	47.726	34789	SAMPLE3_83-3_06_04_2025.raw	F175		2.12	1	551788	47.68
		FALSE	High	Sequest HT (A2)	Unambiguous	[K].FSGFTFK.[K]		1	P54132	P54132	0	2	0.9103	0	1	1	417.213	FALSE	833.419	833.419	-0.43	-0.00018	HCD (High Energy Collision Dissociation)	30	MS2	0	-65	40	47.2157	34260	SAMPLE3_83-3_06_04_2025.raw	F175		1.56	1	551788	47.68
		FALSE	High	Sequest HT (A2)	Unambiguous	[K].FSGFTFK.[K]		1	P54132	P54132	0	2	1	0	1	1	417.213	FALSE	833.42	833.419	0.45	0.00019	HCD (High Energy Collision Dissociation)	30	MS2	0	-65	40	46.6668	33688	SAMPLE3_83-3_06_04_2025.raw	F175		1.71	1
		FALSE	High	Sequest HT (A2)	Unambiguous	[K].FSGFTFK.[K]		1	P54132	P54132	0	2	0.8701	0	1	1	417.213	FALSE	833.419	833.419	-0.21	-9e-05	HCD (High Energy Collision Dissociation)	30	MS2	0	-65	40	46.6269	33648	SAMPLE3_83-3_06_04_2025.raw	F175		1.54	1
		FALSE	High	Sequest HT (A2)	Unambiguous	[K].FSGFTFK.[K]		1	P54132	P54132	0	2	1	0	1	1	417.214	FALSE	833.42	833.419	0.74	0.00031	HCD (High Energy Collision Dissociation)	30	MS2	0	-65	40	46.0876	33085	SAMPLE3_83-3_06_04_2025.raw	F175		2.06	1
		FALSE	High	Sequest HT (A2)	Unambiguous	[K].FSGFTFK.[K]		1	P54132	P54132	0	2	0.9	0	1	1	417.214	FALSE	833.421	833.419	2.35	0.00098	HCD (High Energy Collision Dissociation)	30	MS2	0	-65	40	45.5769	32564	SAMPLE3_83-3_06_04_2025.raw	F175		1.4	1
		FALSE	High	Sequest HT (A2)	Unambiguous	[K].FSGFTFK.[K]		1	P54132	P54132	0	2	0.8711	0	1	1	417.213	FALSE	833.419	833.419	-0.43	-0.00018	HCD (High Energy Collision Dissociation)	30	MS2	1.9758	-65	40	44.1884	31133	SAMPLE3_83-3_06_04_2025.raw	F175		1.94	1	1005254	44.12
		FALSE	High	Sequest HT (A2)	Unambiguous	[K].FSGFTFK.[K]		1	P54132	P54132	0	2	0.9223	0	1	1	417.213	FALSE	833.419	833.419	-0.36	-0.00015	HCD (High Energy Collision Dissociation)	30	MS2	0	-65	40	44.6937	31659	SAMPLE3_83-3_06_04_2025.raw	F175		2.06	1	1005254	44.12
		FALSE	High	Sequest HT (A2)	Unambiguous	[K].FSGFTFK.[K]		1	P54132	P54132	0	2	0.9268	0	1	1	417.213	FALSE	833.419	833.419	-0.5	-0.00021	HCD (High Energy Collision Dissociation)	30	MS2	0	-65	2.732	38.2212	25033	SAMPLE3_83-3_06_04_2025.raw	F175		2.46	1	2529201664	37.48
		FALSE	High	Sequest HT (A2)	Unambiguous	[K].FSGFTFK.[K]		1	P54132	P54132	0	2	0.9693	0	1	1	417.213	FALSE	833.419	833.419	-0.21	-9e-05	HCD (High Energy Collision Dissociation)	30	MS2	0	-65	40	42.1384	29009	SAMPLE3_83-3_06_04_2025.raw	F175		1.63	1	2984641	41.45
		FALSE	High	Sequest HT (A2)	Unambiguous	[K].FSGFTFK.[K]		1	P54132	P54132	0	2	0.8829	0	1	1	417.213	FALSE	833.418	833.419	-0.87	-0.00036	HCD (High Energy Collision Dissociation)	30	MS2	1.63759	-65	40	42.6402	29520	SAMPLE3_83-3_06_04_2025.raw	F175		2.22	1
		FALSE	High	Sequest HT (A2)	Unambiguous	[K].FSGFTFK.[K]		1	P54132	P54132	0	2	1	0	1	1	417.213	FALSE	833.42	833.419	0.52	0.00022	HCD (High Energy Collision Dissociation)	30	MS2	0.314123	-65	40	41.118	27962	SAMPLE3_83-3_06_04_2025.raw	F175		2.06	1	2984641	41.45
		FALSE	High	Sequest HT (A2)	Unambiguous	[K].FSGFTFK.[K]		1	P54132	P54132	0	2	0.848	0	1	1	417.213	FALSE	833.419	833.419	-0.58	-0.00024	HCD (High Energy Collision Dissociation)	30	MS2	4.2764	-65	40	40.6071	27442	SAMPLE3_83-3_06_04_2025.raw	F175		2.5	1
		FALSE	High	Sequest HT (A2)	Unambiguous	[K].FSGFTFK.[K]		1	P54132	P54132	0	2	0.8622	0	1	1	417.213	FALSE	833.419	833.419	-0.36	-0.00015	HCD (High Energy Collision Dissociation)	30	MS2	0	-65	40	43.1744	30079	SAMPLE3_83-3_06_04_2025.raw	F175		2.25	1	1288003	43.52
		FALSE	High	Sequest HT (A2)	Unambiguous	[K].FSGFTFK.[K]		1	P54132	P54132	0	2	0.9159	0	1	1	417.213	FALSE	833.419	833.419	-0.28	-0.00012	HCD (High Energy Collision Dissociation)	30	MS2	1.98674	-65	25.132	39.551	26381	SAMPLE3_83-3_06_04_2025.raw	F175		2.26	1
		FALSE	High	Sequest HT (A2)	Unambiguous	[K].FSGFTFK.[K]		1	P54132	P54132	0	2	0.8615	0	1	1	417.213	FALSE	833.418	833.419	-0.87	-0.00036	HCD (High Energy Collision Dissociation)	30	MS2	0	-65	40	43.6811	30606	SAMPLE3_83-3_06_04_2025.raw	F175		2.31	1	1288003	43.52
		FALSE	High	Sequest HT (A2)	Unambiguous	[K].FSGFTFK.[K]		1	P54132	P54132	0	2	0.9736	0	1	1	417.213	FALSE	833.42	833.419	0.59	0.00025	HCD (High Energy Collision Dissociation)	30	MS2	0.083906	-65	16.191	38.9957	25812	SAMPLE3_83-3_06_04_2025.raw	F175		2.27	1	2529201664	37.48
		FALSE	High	Sequest HT (A2)	Unambiguous	[K].FSGFTFK.[K]		1	P54132	P54132	0	2	0.9239	0	1	1	417.213	FALSE	833.419	833.419	0.01	0	HCD (High Energy Collision Dissociation)	30	MS2	1.34994	-65	29.418	40.0737	26903	SAMPLE3_83-3_06_04_2025.raw	F175		1.97	1
		FALSE	High	Sequest HT (A2)	Unambiguous	[K].FSGFTFK.[K]		1	P54132	P54132	0	2	0.93	0	1	1	417.213	FALSE	833.419	833.419	0.01	0	HCD (High Energy Collision Dissociation)	30	MS2	0.325235	-65	40	41.6298	28487	SAMPLE3_83-3_06_04_2025.raw	F175		2	1	2984641	41.45
	FALSE	High	[K].FSGFTFK.[K]	1xPhospho [T5(100)]	1	1	5	P54132	P54132 [165-171]	P54132 1xPhospho [T169(100)]	0	913.386	FALSE	13.109	27.556	32.55	8.65	7.2	94.4	198.4	31.82	1.57	23.89		Peak Found	High	High	High	High	High	High	2.31	48.18
		Checked	Confidence	Identifying Node	PSM Ambiguity	Annotated Sequence	Modifications	# Proteins	Master Protein Accessions	Protein Accessions	# Missed Cleavages	Charge	DeltaScore	DeltaCn	Rank	Search Engine Rank	m/z [Da]	Contaminant	MH+ [Da]	Theo. MH+ [Da]	DeltaM [ppm]	Deltam/z [Da]	Activation Type	NCE [%]	MS Order	Isolation Interference [%]	Comp. Voltage [V]	Ion Inject Time [ms]	RT [min]	First Scan	Spectrum File	File ID	Quan Info	XCorr	# Protein Groups	Precursor Abundance	Apex RT [min]	PhosphoRS: Best Site Probabilities
		FALSE	High	Sequest HT (A2)	Unambiguous	[K].FSGFtFK.[K]	T5(Phospho)	1	P54132	P54132	0	2	0.4115	0	1	1	457.197	FALSE	913.388	913.386	2.3	0.00105	HCD (High Energy Collision Dissociation)	30	MS2	0.225103	-45	14.561	48.1624	34369	SAMPLE4_83-4_06_04_2025.raw	F176		2.26	1	4.51091e+06	48.19	T5(Phospho): 100
		FALSE	High	Sequest HT (A2)	Unambiguous	[K].FSGFtFK.[K]	T5(Phospho)	1	P54132	P54132	0	2	0.4622	0	1	1	457.197	FALSE	913.387	913.386	1.4	0.00064	HCD (High Energy Collision Dissociation)	30	MS2	0	-45	16.22	48.1492	35228	SAMPLE3_83-3_06_04_2025.raw	F175		2.25	1	4.2644e+06	48.18	T5(Phospho): 100
		FALSE	High	Sequest HT (A2)	Unambiguous	[K].FSGFtFK.[K]	T5(Phospho)	1	P54132	P54132	0	2	0.4416	0	1	1	457.197	FALSE	913.386	913.386	0.25	0.00012	HCD (High Energy Collision Dissociation)	30	MS2	0	-45	23.116	48.1195	36161	SAMPLE5_83-5_06_04_2025.raw	F177		2.31	1	8401887	48.17	T5(Phospho): 100
		FALSE	High	Sequest HT (A2)	Unambiguous	[K].FSGFtFK.[K]	T5(Phospho)	1	P54132	P54132	0	2	0.4252	0	1	1	457.197	FALSE	913.386	913.386	0.22	0.0001	HCD (High Energy Collision Dissociation)	30	MS2	6.34136	-45	40	48.1812	35024	SAMPLE2_83-2_06_04_2025.raw	F174		2.14	1	416381	48.2	T5(Phospho): 100
		FALSE	High	Sequest HT (A2)	Unambiguous	[K].FSGFtFK.[K]	T5(Phospho)	1	P54132	P54132	0	2	0.4217	0	1	1	457.197	FALSE	913.386	913.386	1.04	0.00048	HCD (High Energy Collision Dissociation)	30	MS2	0.937646	-45	10.231	48.1152	34892	SAMPLE6_83-6_06_04_2025.raw	F178		2.3	1	10503757	48.16	T5(Phospho): 100
	FALSE	High	[K].FSGFTFKK.[K]	1xPhospho [T5(100)]	1	1	4	P54132	P54132 [165-172]	P54132 1xPhospho [T169(100)]	1	1041.48	FALSE	100	100	0	0		80.8	219.2		5.17	16.8		n/a	n/a	High	High	High	High	High	2.54	34.96
		Checked	Confidence	Identifying Node	PSM Ambiguity	Annotated Sequence	Modifications	# Proteins	Master Protein Accessions	Protein Accessions	# Missed Cleavages	Charge	DeltaScore	DeltaCn	Rank	Search Engine Rank	m/z [Da]	Contaminant	MH+ [Da]	Theo. MH+ [Da]	DeltaM [ppm]	Deltam/z [Da]	Activation Type	NCE [%]	MS Order	Isolation Interference [%]	Comp. Voltage [V]	Ion Inject Time [ms]	RT [min]	First Scan	Spectrum File	File ID	Quan Info	XCorr	# Protein Groups	Precursor Abundance	Apex RT [min]	PhosphoRS: Best Site Probabilities
		FALSE	High	Sequest HT (A2)	Unambiguous	[K].KTSSDNNVSVTNVSVAKTPVLR.[N]		1	P54132	P54132	2	4	1	0	1	1	579.819	FALSE	2316.25	2316.25	0.84	0.00049	HCD (High Energy Collision Dissociation)	30	MS2	0	-45	40	28.9487	16713	SAMPLE5_83-5_06_04_2025.raw	F177		2.92	1
		FALSE	High	Sequest HT (A2)	Unambiguous	[K].KTSSDNNVSVTNVSVAKTPVLR.[N]		1	P54132	P54132	2	4	1	0	1	1	579.818	FALSE	2316.25	2316.25	-1.12	-0.00065	HCD (High Energy Collision Dissociation)	30	MS2	2.87162	-45	40	28.9921	15122	SAMPLE4_83-4_06_04_2025.raw	F176		2.72	1
	FALSE	High	[K].KTSSDNNVSVTNVSVAKTPVLR.[N]	1xPhospho [T18(100)]	1	1	1	P54132	P54132 [173-194]	P54132 1xPhospho [T190(100)]	2	2396.22	FALSE											No Quan Values	n/a	n/a	n/a	n/a	High	n/a	High	1.89
		Checked	Confidence	Identifying Node	PSM Ambiguity	Annotated Sequence	Modifications	# Proteins	Master Protein Accessions	Protein Accessions	# Missed Cleavages	Charge	DeltaScore	DeltaCn	Rank	Search Engine Rank	m/z [Da]	Contaminant	MH+ [Da]	Theo. MH+ [Da]	DeltaM [ppm]	Deltam/z [Da]	Activation Type	NCE [%]	MS Order	Isolation Interference [%]	Comp. Voltage [V]	Ion Inject Time [ms]	RT [min]	First Scan	Spectrum File	File ID	Quan Info	XCorr	# Protein Groups	Precursor Abundance	Apex RT [min]	PhosphoRS: Best Site Probabilities
		FALSE	High	Sequest HT (A2)	Unambiguous	[K].TSSDNNVSVTNVSVAKTPVLR.[N]		1	P54132	P54132	1	3	0.9625	0	1	1	730.058	FALSE	2188.16	2188.16	0.62	0.00045	HCD (High Energy Collision Dissociation)	30	MS2	0	-65	40	33.699	21516	SAMPLE5_83-5_06_04_2025.raw	F177		4.8	1	1.80074e+06	33.77
		FALSE	High	Sequest HT (A2)	Unambiguous	[K].TSSDNNVSVTNVSVAKTPVLR.[N]		1	P54132	P54132	1	3	0.9574	0	1	1	730.057	FALSE	2188.16	2188.16	0.44	0.00032	HCD (High Energy Collision Dissociation)	30	MS2	1.4218	-65	40	33.6643	20114	SAMPLE6_83-6_06_04_2025.raw	F178		4.69	1	917322	33.71
		FALSE	High	Sequest HT (A2)	Unambiguous	[K].TSSDNNVSVTNVSVAKTPVLR.[N]		1	P54132	P54132	1	3	0.9435	0	1	1	730.057	FALSE	2188.16	2188.16	-0.02	-1e-05	HCD (High Energy Collision Dissociation)	30	MS2	0	-65	40	33.6482	19764	SAMPLE4_83-4_06_04_2025.raw	F176		5.13	1	1.36966e+06	33.7
		FALSE	High	Sequest HT (A2)	Unambiguous	[K].TSSDNNVSVTNVSVAKTPVLR.[N]		1	P54132	P54132	1	3	0.9335	0	1	1	730.057	FALSE	2188.16	2188.16	0.41	0.0003	HCD (High Energy Collision Dissociation)	30	MS2	70.0955	-65	40	33.6278	20363	SAMPLE2_83-2_06_04_2025.raw	F174		3.61	1	849639	33.7
		FALSE	High	Sequest HT (A2)	Unambiguous	[K].TSSDNNVSVTNVSVAKTPVLR.[N]		1	P54132	P54132	1	3	0.9604	0	1	1	730.057	FALSE	2188.16	2188.16	-0.28	-0.00021	HCD (High Energy Collision Dissociation)	30	MS2	0	-65	40	33.6777	20546	SAMPLE3_83-3_06_04_2025.raw	F175		4.29	1	870704	33.71
	FALSE	High	[K].TSSDNNVSVTNVSVAKTPVLR.[N]	1xPhospho [T17(100)]	1	1	5	P54132	P54132 [174-194]	P54132 1xPhospho [T190(100)]	1	2268.12	FALSE	34.532	33.586	49.03	79.5	4.3	149.9	145.8	52.3	8.94	17.6		Peak Found	High	High	High	High	High	High	6.78	36.45
		Checked	Confidence	Identifying Node	PSM Ambiguity	Annotated Sequence	Modifications	# Proteins	Master Protein Accessions	Protein Accessions	# Missed Cleavages	Charge	DeltaScore	DeltaCn	Rank	Search Engine Rank	m/z [Da]	Contaminant	MH+ [Da]	Theo. MH+ [Da]	DeltaM [ppm]	Deltam/z [Da]	Activation Type	NCE [%]	MS Order	Isolation Interference [%]	Comp. Voltage [V]	Ion Inject Time [ms]	RT [min]	First Scan	Spectrum File	File ID	Quan Info	XCorr	# Protein Groups	Precursor Abundance	Apex RT [min]	PhosphoRS: Best Site Probabilities
		FALSE	High	Sequest HT (A2)	Unambiguous	[K].LTVAKLNIDQNPGTAPK.[Y]		1	P54132	P54132	1	3	1	0	1	1	594.003	FALSE	1780	1780	-0.74	-0.00044	HCD (High Energy Collision Dissociation)	30	MS2	75.0007	-45	40	31.4193	17877	SAMPLE6_83-6_06_04_2025.raw	F178		3.7	1	1.05808e+06	31.48
		FALSE	High	Sequest HT (A2)	Unambiguous	[K].LTVAKLNIDQNPGTAPK.[Y]		1	P54132	P54132	1	3	1	0	1	1	594.004	FALSE	1780	1780	-0.19	-0.00011	HCD (High Energy Collision Dissociation)	30	MS2	0.142239	-65	13.241	31.5851	19392	SAMPLE5_83-5_06_04_2025.raw	F177		4.98	1	18534178	31.48
		FALSE	High	Sequest HT (A2)	Unambiguous	[K].LTVAKLNIDQNPGTAPK.[Y]		1	P54132	P54132	1	3	1	0	1	1	594.003	FALSE	1780	1780	-0.44	-0.00026	HCD (High Energy Collision Dissociation)	30	MS2	0.747933	-65	40	31.633	17773	SAMPLE4_83-4_06_04_2025.raw	F176		3.43	1	13880531	31.48
		FALSE	High	Sequest HT (A2)	Unambiguous	[K].LTVAKLNIDQNPGTAPK.[Y]		1	P54132	P54132	1	3	1	0	1	1	594.003	FALSE	1780	1780	-0.25	-0.00015	HCD (High Energy Collision Dissociation)	30	MS2	0.0619465	-65	6.482	31.5244	18385	SAMPLE3_83-3_06_04_2025.raw	F175		4.24	1	14026472	31.45
	FALSE	High	[K].LTVAKLNIDQNPGTAPK.[Y]	1xPhospho [T14(100)]	1	1	2	P54132	P54132 [65-81]	P54132 1xPhospho [T78(100)]	1	1859.96	FALSE											No Quan Values	n/a	High	n/a	n/a	n/a	High	High	1.9
		Checked	Confidence	Identifying Node	PSM Ambiguity	Annotated Sequence	Modifications	# Proteins	Master Protein Accessions	Protein Accessions	# Missed Cleavages	Charge	DeltaScore	DeltaCn	Rank	Search Engine Rank	m/z [Da]	Contaminant	MH+ [Da]	Theo. MH+ [Da]	DeltaM [ppm]	Deltam/z [Da]	Activation Type	NCE [%]	MS Order	Isolation Interference [%]	Comp. Voltage [V]	Ion Inject Time [ms]	RT [min]	First Scan	Spectrum File	File ID	Quan Info	XCorr	# Protein Groups	Precursor Abundance	Apex RT [min]	PhosphoRS: Best Site Probabilities
		FALSE	High	Sequest HT (A2)	Unambiguous	[K].KTSSDNNVSVTNVSVAK.[T]		1	P54132	P54132	1	3	0.9558	0	1	1	583.97	FALSE	1749.9	1749.9	-0.62	-0.00036	HCD (High Energy Collision Dissociation)	30	MS2	2.21952	-65	40	22.2905	8928	SAMPLE4_83-4_06_04_2025.raw	F176		3.39	1	710702	22.31
		FALSE	High	Sequest HT (A2)	Unambiguous	[K].KTSSDNNVSVTNVSVAK.[T]		1	P54132	P54132	1	4	0.9303	0	1	1	438.23	FALSE	1749.9	1749.9	-0.29	-0.00013	HCD (High Energy Collision Dissociation)	30	MS2	2.84321	-45	40	21.536	9637	SAMPLE5_83-5_06_04_2025.raw	F177		3.3	1	368706	21.51
		FALSE	High	Sequest HT (A2)	Unambiguous	[K].KTSSDNNVSVTNVSVAK.[T]		1	P54132	P54132	1	3	0.9611	0	1	1	583.971	FALSE	1749.9	1749.9	-0.28	-0.00016	HCD (High Energy Collision Dissociation)	30	MS2	4.69171	-45	40	21.537	8344	SAMPLE6_83-6_06_04_2025.raw	F178		4.11	1	3183714	21.22
		FALSE	High	Sequest HT (A2)	Unambiguous	[K].KTSSDNNVSVTNVSVAK.[T]		1	P54132	P54132	1	4	0.9375	0	1	1	438.23	FALSE	1749.9	1749.9	-0.5	-0.00022	HCD (High Energy Collision Dissociation)	30	MS2	9.47001	-45	40	21.5396	8347	SAMPLE6_83-6_06_04_2025.raw	F178		2.72	1	323640	21.55
		FALSE	High	Sequest HT (A2)	Unambiguous	[K].KTSSDNNVSVTNVSVAK.[T]		1	P54132	P54132	1	3	0.9942	0	1	1	583.971	FALSE	1749.9	1749.9	-0.21	-0.00012	HCD (High Energy Collision Dissociation)	30	MS2	2.1443	-65	40	22.3159	9464	SAMPLE2_83-2_06_04_2025.raw	F174		3.44	1	497249	22.28
		FALSE	High	Sequest HT (A2)	Unambiguous	[K].KTSSDNNVSVTNVSVAK.[T]		1	P54132	P54132	1	3	0.9631	0	1	1	583.971	FALSE	1749.9	1749.9	-0.1	-6e-05	HCD (High Energy Collision Dissociation)	30	MS2	35.8847	-45	40	21.4829	8711	SAMPLE2_83-2_06_04_2025.raw	F174		2.98	1	2481431	21.19
		FALSE	High	Sequest HT (A2)	Unambiguous	[K].KTSSDNNVSVTNVSVAK.[T]		1	P54132	P54132	1	3	0.9499	0	1	1	583.97	FALSE	1749.9	1749.9	-0.53	-0.00031	HCD (High Energy Collision Dissociation)	30	MS2	1.79408	-65	40	22.2855	9461	SAMPLE3_83-3_06_04_2025.raw	F175		3.59	1	548267	22.28
		FALSE	High	Sequest HT (A2)	Unambiguous	[K].KTSSDNNVSVTNVSVAK.[T]		1	P54132	P54132	1	3	0.9602	0	1	1	583.971	FALSE	1749.9	1749.9	0.31	0.00018	HCD (High Energy Collision Dissociation)	30	MS2	0.149761	-65	0.379	21.5683	8791	SAMPLE3_83-3_06_04_2025.raw	F175		3.77	1	105619752	21.53
		FALSE	High	Sequest HT (A2)	Unambiguous	[K].KTSSDNNVSVTNVSVAK.[T]		1	P54132	P54132	1	4	0.9503	0	1	1	438.23	FALSE	1749.9	1749.9	0.41	0.00018	HCD (High Energy Collision Dissociation)	30	MS2	32.5583	-45	40	21.4859	8708	SAMPLE3_83-3_06_04_2025.raw	F175		3.22	1	476488	21.52
		FALSE	High	Sequest HT (A2)	Unambiguous	[K].KTSSDNNVSVTNVSVAK.[T]		1	P54132	P54132	1	3	0.9625	0	1	1	583.97	FALSE	1749.9	1749.9	-0.46	-0.00027	HCD (High Energy Collision Dissociation)	30	MS2	1.56897	-65	21.377	21.6438	7394	SAMPLE1_83-1_06_04_2025.raw	F173		3.73	1	28915918	21.55
	FALSE	High	[K].KTSSDNNVSVTNVSVAK.[T]	1xPhospho [S9(100)]	1	1	4	P54132	P54132 [173-189]	P54132 1xPhospho [S181(100)]	1	1829.86	FALSE	100	100	0	0	0.8	112.8	186.4	33.84	3.45	17.89		Peak Found	Peak Found	High	High	High	High	High	4.79	24.87
		Checked	Confidence	Identifying Node	PSM Ambiguity	Annotated Sequence	Modifications	# Proteins	Master Protein Accessions	Protein Accessions	# Missed Cleavages	Charge	DeltaScore	DeltaCn	Rank	Search Engine Rank	m/z [Da]	Contaminant	MH+ [Da]	Theo. MH+ [Da]	DeltaM [ppm]	Deltam/z [Da]	Activation Type	NCE [%]	MS Order	Isolation Interference [%]	Comp. Voltage [V]	Ion Inject Time [ms]	RT [min]	First Scan	Spectrum File	File ID	Quan Info	XCorr	# Protein Groups	Precursor Abundance	Apex RT [min]	PhosphoRS: Best Site Probabilities
		FALSE	High	Sequest HT (A2)	Unambiguous	[K].IIHLTDDSFDTDVLK.[A]		1	P54132	P54132	0	3	0.9049	0	1	1	577.965	FALSE	1731.88	1731.88	-0.45	-0.00026	HCD (High Energy Collision Dissociation)	30	MS2	0.701575	-65	7.073	48.9332	36998	SAMPLE5_83-5_06_04_2025.raw	F177		3.47	1	14304229	47.64
		FALSE	High	Sequest HT (A2)	Unambiguous	[K].IIHLTDDSFDTDVLK.[A]		1	P54132	P54132	0	3	0.9735	0	1	1	577.965	FALSE	1731.88	1731.88	0.39	0.00023	HCD (High Energy Collision Dissociation)	30	MS2	0.594918	-65	6.711	48.4038	36456	SAMPLE5_83-5_06_04_2025.raw	F177		3.4	1	14304229	47.64
		FALSE	High	Sequest HT (A2)	Unambiguous	[K].IIHLTDDSFDTDVLK.[A]		1	P54132	P54132	0	3	0.9451	0	1	1	577.965	FALSE	1731.88	1731.88	-0.13	-8e-05	HCD (High Energy Collision Dissociation)	30	MS2	0.608081	-65	5.194	47.8934	35927	SAMPLE5_83-5_06_04_2025.raw	F177		3.46	1	14304229	47.64
		FALSE	High	Sequest HT (A2)	Unambiguous	[K].IIHLTDDSFDTDVLK.[A]		1	P54132	P54132	0	3	0.9583	0	1	1	577.965	FALSE	1731.88	1731.88	0.5	0.00029	HCD (High Energy Collision Dissociation)	30	MS2	0.828979	-65	3.356	47.388	35400	SAMPLE5_83-5_06_04_2025.raw	F177		3.12	1	14304229	47.64
		FALSE	High	Sequest HT (A2)	Unambiguous	[K].IIHLTDDSFDTDVLK.[A]		1	P54132	P54132	0	3	0.9469	0	1	1	577.965	FALSE	1731.88	1731.88	0.61	0.00035	HCD (High Energy Collision Dissociation)	30	MS2	0.508586	-65	2.292	46.8722	34865	SAMPLE5_83-5_06_04_2025.raw	F177		3.58	1	5149791232	45.42
		FALSE	High	Sequest HT (A2)	Unambiguous	[K].IIHLTDDSFDTDVLK.[A]		1	P54132	P54132	0	3	0.9248	0	1	1	577.964	FALSE	1731.88	1731.88	-0.66	-0.00038	HCD (High Energy Collision Dissociation)	30	MS2	5.75022	-65	40	46.6316	34620	SAMPLE5_83-5_06_04_2025.raw	F177		3.19	1	5149791232	45.42
		FALSE	High	Sequest HT (A2)	Unambiguous	[K].IIHLTDDSFDTDVLK.[A]		1	P54132	P54132	0	2	0.9038	0	1	1	866.442	FALSE	1731.88	1731.88	-1.43	-0.00124	HCD (High Energy Collision Dissociation)	30	MS2	0	-65	40	45.8478	33825	SAMPLE5_83-5_06_04_2025.raw	F177		2.91	1	27437556	45.41
		FALSE	High	Sequest HT (A2)	Unambiguous	[K].IIHLTDDSFDTDVLK.[A]		1	P54132	P54132	0	3	0.9308	0	1	1	577.965	FALSE	1731.88	1731.88	0.39	0.00023	HCD (High Energy Collision Dissociation)	30	MS2	0.039566	-65	0.176	45.6458	33618	SAMPLE5_83-5_06_04_2025.raw	F177		3.47	1	5149791232	45.42
		FALSE	High	Sequest HT (A2)	Unambiguous	[K].IIHLTDDSFDTDVLK.[A]		1	P54132	P54132	0	2	0.9023	0	1	1	866.443	FALSE	1731.88	1731.88	-1.01	-0.00087	HCD (High Energy Collision Dissociation)	30	MS2	0	-65	10.916	45.3297	33305	SAMPLE5_83-5_06_04_2025.raw	F177		5.12	1	27437556	45.41
		FALSE	High	Sequest HT (A2)	Unambiguous	[K].IIHLTDDSFDTDVLK.[A]		1	P54132	P54132	0	3	0.9205	0	1	1	577.966	FALSE	1731.88	1731.88	1.87	0.00108	HCD (High Energy Collision Dissociation)	30	MS2	0.0586089	-65	0.036	45.1296	33105	SAMPLE5_83-5_06_04_2025.raw	F177		4.15	1
		FALSE	High	Sequest HT (A2)	Unambiguous	[K].IIHLTDDSFDTDVLK.[A]		1	P54132	P54132	0	2	0.8911	0	1	1	866.442	FALSE	1731.88	1731.88	-1.36	-0.00118	HCD (High Energy Collision Dissociation)	30	MS2	0	-65	40	45.0509	33027	SAMPLE5_83-5_06_04_2025.raw	F177		3.03	1	27437556	45.41
		FALSE	High	Sequest HT (A2)	Unambiguous	[K].IIHLTDDSFDTDVLK.[A]		1	P54132	P54132	0	3	0.9472	0	1	1	577.965	FALSE	1731.88	1731.88	-0.56	-0.00032	HCD (High Energy Collision Dissociation)	30	MS2	1.34489	-65	17.824	44.5956	32561	SAMPLE5_83-5_06_04_2025.raw	F177		3.22	1	5149791232	45.42
		FALSE	High	Sequest HT (A2)	Unambiguous	[K].IIHLTDDSFDTDVLK.[A]		1	P54132	P54132	0	3	0.9687	0	1	1	577.965	FALSE	1731.88	1731.88	-0.56	-0.00032	HCD (High Energy Collision Dissociation)	30	MS2	22.6359	-65	40	44.0804	32038	SAMPLE5_83-5_06_04_2025.raw	F177		3.19	1	5149791232	45.42
		FALSE	High	Sequest HT (A2)	Unambiguous	[K].IIHLTDDSFDTDVLK.[A]		1	P54132	P54132	0	3	0.8847	0	1	1	577.965	FALSE	1731.88	1731.88	-0.03	-2e-05	HCD (High Energy Collision Dissociation)	30	MS2	0.676004	-65	7.971	49.4508	37533	SAMPLE5_83-5_06_04_2025.raw	F177		2.95	1	6457695	49.6
		FALSE	High	Sequest HT (A2)	Unambiguous	[K].IIHLTDDSFDTDVLK.[A]		1	P54132	P54132	0	3	0.9309	0	1	1	577.965	FALSE	1731.88	1731.88	-0.03	-2e-05	HCD (High Energy Collision Dissociation)	30	MS2	1.471	-65	8.346	49.9918	38104	SAMPLE5_83-5_06_04_2025.raw	F177		3.33	1	6457695	49.6
		FALSE	High	Sequest HT (A2)	Unambiguous	[K].IIHLTDDSFDTDVLK.[A]		1	P54132	P54132	0	3	0.8859	0	1	1	577.965	FALSE	1731.88	1731.88	-0.45	-0.00026	HCD (High Energy Collision Dissociation)	30	MS2	1.96364	-65	31.921	57.7995	45837	SAMPLE5_83-5_06_04_2025.raw	F177		3.68	1	1.73618e+06	57.69
		FALSE	High	Sequest HT (A2)	Unambiguous	[K].IIHLTDDSFDTDVLK.[A]		1	P54132	P54132	0	3	0.8598	0	1	1	577.965	FALSE	1731.88	1731.88	0.18	0.00011	HCD (High Energy Collision Dissociation)	30	MS2	1.7753	-65	30.666	57.2883	45320	SAMPLE5_83-5_06_04_2025.raw	F177		3.71	1	1.73618e+06	57.69
		FALSE	High	Sequest HT (A2)	Unambiguous	[K].IIHLTDDSFDTDVLK.[A]		1	P54132	P54132	0	3	0.9342	0	1	1	577.965	FALSE	1731.88	1731.88	0.5	0.00029	HCD (High Energy Collision Dissociation)	30	MS2	2.05444	-65	31.12	56.7819	44831	SAMPLE5_83-5_06_04_2025.raw	F177		3.65	1
		FALSE	High	Sequest HT (A2)	Unambiguous	[K].IIHLTDDSFDTDVLK.[A]		1	P54132	P54132	0	3	0.9091	0	1	1	577.965	FALSE	1731.88	1731.88	-0.56	-0.00032	HCD (High Energy Collision Dissociation)	30	MS2	1.90903	-65	25.474	55.8264	43921	SAMPLE5_83-5_06_04_2025.raw	F177		3.52	1
		FALSE	High	Sequest HT (A2)	Unambiguous	[K].IIHLTDDSFDTDVLK.[A]		1	P54132	P54132	0	3	0.8743	0	1	1	577.965	FALSE	1731.88	1731.88	0.82	0.00047	HCD (High Energy Collision Dissociation)	30	MS2	1.81146	-65	16.993	55.2813	43373	SAMPLE5_83-5_06_04_2025.raw	F177		3.42	1	2.09144e+06	55.05
		FALSE	High	Sequest HT (A2)	Unambiguous	[K].IIHLTDDSFDTDVLK.[A]		1	P54132	P54132	0	3	0.9326	0	1	1	577.965	FALSE	1731.88	1731.88	0.39	0.00023	HCD (High Energy Collision Dissociation)	30	MS2	1.824	-65	27.266	54.7442	42878	SAMPLE5_83-5_06_04_2025.raw	F177		3.41	1	2.09144e+06	55.05
		FALSE	High	Sequest HT (A2)	Unambiguous	[K].IIHLTDDSFDTDVLK.[A]		1	P54132	P54132	0	3	0.9471	0	1	1	577.965	FALSE	1731.88	1731.88	-0.13	-8e-05	HCD (High Energy Collision Dissociation)	30	MS2	1.76096	-65	18.399	54.2344	42538	SAMPLE5_83-5_06_04_2025.raw	F177		3.78	1	2647291	54.06
		FALSE	High	Sequest HT (A2)	Unambiguous	[K].IIHLTDDSFDTDVLK.[A]		1	P54132	P54132	0	3	0.9712	0	1	1	577.964	FALSE	1731.88	1731.88	-1.09	-0.00063	HCD (High Energy Collision Dissociation)	30	MS2	30.1418	-65	40	43.3055	31249	SAMPLE5_83-5_06_04_2025.raw	F177		2.43	1
		FALSE	High	Sequest HT (A2)	Unambiguous	[K].IIHLTDDSFDTDVLK.[A]		1	P54132	P54132	0	3	0.9048	0	1	1	577.965	FALSE	1731.88	1731.88	0.08	4e-05	HCD (High Energy Collision Dissociation)	30	MS2	1.82528	-65	17.281	53.6968	41985	SAMPLE5_83-5_06_04_2025.raw	F177		2.94	1	2647291	54.06
		FALSE	High	Sequest HT (A2)	Unambiguous	[K].IIHLTDDSFDTDVLK.[A]		1	P54132	P54132	0	3	0.9462	0	1	1	577.965	FALSE	1731.88	1731.88	-0.35	-0.0002	HCD (High Energy Collision Dissociation)	30	MS2	1.65383	-65	18.346	52.588	40829	SAMPLE5_83-5_06_04_2025.raw	F177		3.72	1	3.65689e+06	51.76
		FALSE	High	Sequest HT (A2)	Unambiguous	[K].IIHLTDDSFDTDVLK.[A]		1	P54132	P54132	0	3	0.9299	0	1	1	577.965	FALSE	1731.88	1731.88	-0.03	-2e-05	HCD (High Energy Collision Dissociation)	30	MS2	1.24539	-65	13.125	52.0473	40260	SAMPLE5_83-5_06_04_2025.raw	F177		3.14	1	3.65689e+06	51.76
		FALSE	High	Sequest HT (A2)	Unambiguous	[K].IIHLTDDSFDTDVLK.[A]		1	P54132	P54132	0	3	0.9278	0	1	1	577.965	FALSE	1731.88	1731.88	0.61	0.00035	HCD (High Energy Collision Dissociation)	30	MS2	1.14659	-65	10.946	51.5078	39693	SAMPLE5_83-5_06_04_2025.raw	F177		3.6	1	3.65689e+06	51.76
		FALSE	High	Sequest HT (A2)	Unambiguous	[K].IIHLTDDSFDTDVLK.[A]		1	P54132	P54132	0	3	0.9524	0	1	1	577.964	FALSE	1731.88	1731.88	-1.09	-0.00063	HCD (High Energy Collision Dissociation)	30	MS2	1.67594	-65	11.412	50.9819	39142	SAMPLE5_83-5_06_04_2025.raw	F177		2.94	1	5.11838e+06	50.89
		FALSE	High	Sequest HT (A2)	Unambiguous	[K].IIHLTDDSFDTDVLK.[A]		1	P54132	P54132	0	3	0.9355	0	1	1	577.965	FALSE	1731.88	1731.88	0.82	0.00047	HCD (High Energy Collision Dissociation)	30	MS2	0.984658	-65	10.908	50.4888	38622	SAMPLE5_83-5_06_04_2025.raw	F177		3.72	1	6457695	49.6
		FALSE	High	Sequest HT (A2)	Unambiguous	[K].IIHLTDDSFDTDVLK.[A]		1	P54132	P54132	0	3	0.9805	0	1	1	577.964	FALSE	1731.88	1731.88	-0.66	-0.00038	HCD (High Energy Collision Dissociation)	30	MS2	1.50274	-65	16.389	53.184	41453	SAMPLE5_83-5_06_04_2025.raw	F177		3.07	1	2937188	52.97
		FALSE	High	Sequest HT (A2)	Unambiguous	[K].IIHLTDDSFDTDVLK.[A]		1	P54132	P54132	0	3	0.9327	0	1	1	577.964	FALSE	1731.88	1731.88	-0.98	-0.00057	HCD (High Energy Collision Dissociation)	30	MS2	27.2765	-65	40	41.992	29909	SAMPLE5_83-5_06_04_2025.raw	F177		2.08	1
		FALSE	High	Sequest HT (A2)	Unambiguous	[K].IIHLTDDSFDTDVLK.[A]		1	P54132	P54132	0	3	0.97	0	1	1	577.965	FALSE	1731.88	1731.88	0.5	0.00029	HCD (High Energy Collision Dissociation)	30	MS2	6.41592	-65	40	41.3275	29231	SAMPLE5_83-5_06_04_2025.raw	F177		2	1	1.28735e+06	40.78
		FALSE	High	Sequest HT (A2)	Unambiguous	[K].IIHLTDDSFDTDVLK.[A]		1	P54132	P54132	0	3	0.9331	0	1	1	577.965	FALSE	1731.88	1731.88	-0.09	-5e-05	HCD (High Energy Collision Dissociation)	30	MS2	1.60622	-65	40	59.5729	45537	SAMPLE4_83-4_06_04_2025.raw	F176		3.14	1	1123533	58.94
		FALSE	High	Sequest HT (A2)	Unambiguous	[K].IIHLTDDSFDTDVLK.[A]		1	P54132	P54132	0	3	0.9441	0	1	1	577.965	FALSE	1731.88	1731.88	-0.09	-5e-05	HCD (High Energy Collision Dissociation)	30	MS2	1.34462	-65	32.915	59.05	45034	SAMPLE4_83-4_06_04_2025.raw	F176		3.58	1	1123533	58.94
		FALSE	High	Sequest HT (A2)	Unambiguous	[K].IIHLTDDSFDTDVLK.[A]		1	P54132	P54132	0	3	0.8779	0	1	1	577.965	FALSE	1731.88	1731.88	-0.09	-5e-05	HCD (High Energy Collision Dissociation)	30	MS2	1.91911	-65	35.031	58.5225	44537	SAMPLE4_83-4_06_04_2025.raw	F176		3.03	1
		FALSE	High	Sequest HT (A2)	Unambiguous	[K].IIHLTDDSFDTDVLK.[A]		1	P54132	P54132	0	3	0.8982	0	1	1	577.965	FALSE	1731.88	1731.88	0.01	1e-05	HCD (High Energy Collision Dissociation)	30	MS2	1.63233	-65	37.299	57.9745	44004	SAMPLE4_83-4_06_04_2025.raw	F176		3.34	1
		FALSE	High	Sequest HT (A2)	Unambiguous	[K].IIHLTDDSFDTDVLK.[A]		1	P54132	P54132	0	3	0.9202	0	1	1	577.965	FALSE	1731.88	1731.88	-0.3	-0.00018	HCD (High Energy Collision Dissociation)	30	MS2	1.84902	-65	33.46	57.4721	43501	SAMPLE4_83-4_06_04_2025.raw	F176		3.51	1
		FALSE	High	Sequest HT (A2)	Unambiguous	[K].IIHLTDDSFDTDVLK.[A]		1	P54132	P54132	0	3	0.946	0	1	1	577.965	FALSE	1731.88	1731.88	-0.09	-5e-05	HCD (High Energy Collision Dissociation)	30	MS2	1.92824	-65	36.239	56.9572	42990	SAMPLE4_83-4_06_04_2025.raw	F176		3.52	1
		FALSE	High	Sequest HT (A2)	Unambiguous	[K].IIHLTDDSFDTDVLK.[A]		1	P54132	P54132	0	3	0.9252	0	1	1	577.965	FALSE	1731.88	1731.88	0.22	0.00013	HCD (High Energy Collision Dissociation)	30	MS2	1.74767	-65	32.323	56.4246	42512	SAMPLE4_83-4_06_04_2025.raw	F176		3.21	1	1.40763e+06	56.07
		FALSE	High	Sequest HT (A2)	Unambiguous	[K].IIHLTDDSFDTDVLK.[A]		1	P54132	P54132	0	3	0.9571	0	1	1	577.965	FALSE	1731.88	1731.88	0.12	7e-05	HCD (High Energy Collision Dissociation)	30	MS2	1.97304	-65	29.78	55.9151	42016	SAMPLE4_83-4_06_04_2025.raw	F176		2.8	1	1.40763e+06	56.07
		FALSE	High	Sequest HT (A2)	Unambiguous	[K].IIHLTDDSFDTDVLK.[A]		1	P54132	P54132	0	3	0.8981	0	1	1	577.965	FALSE	1731.88	1731.88	0.54	0.00031	HCD (High Energy Collision Dissociation)	30	MS2	1.73461	-65	26.543	55.3868	41483	SAMPLE4_83-4_06_04_2025.raw	F176		3.24	1	1.60471e+06	54.97
		FALSE	High	Sequest HT (A2)	Unambiguous	[K].IIHLTDDSFDTDVLK.[A]		1	P54132	P54132	0	3	0.9495	0	1	1	577.965	FALSE	1731.88	1731.88	0.12	7e-05	HCD (High Energy Collision Dissociation)	30	MS2	1.27923	-65	40	60.0997	46037	SAMPLE4_83-4_06_04_2025.raw	F176		2.77	1	1.07805e+06	60.4
		FALSE	High	Sequest HT (A2)	Unambiguous	[K].IIHLTDDSFDTDVLK.[A]		1	P54132	P54132	0	3	0.9333	0	1	1	577.965	FALSE	1731.88	1731.88	0.75	0.00043	HCD (High Energy Collision Dissociation)	30	MS2	2.12265	-65	28.94	54.8539	40980	SAMPLE4_83-4_06_04_2025.raw	F176		3	1	1.60471e+06	54.97
		FALSE	High	Sequest HT (A2)	Unambiguous	[K].IIHLTDDSFDTDVLK.[A]		1	P54132	P54132	0	3	0.9439	0	1	1	577.965	FALSE	1731.88	1731.88	0.12	7e-05	HCD (High Energy Collision Dissociation)	30	MS2	1.8414	-65	20.576	53.8423	40151	SAMPLE4_83-4_06_04_2025.raw	F176		3.03	1	2.0407e+06	54.03
		FALSE	High	Sequest HT (A2)	Unambiguous	[K].IIHLTDDSFDTDVLK.[A]		1	P54132	P54132	0	3	0.9104	0	1	1	577.965	FALSE	1731.88	1731.88	-0.09	-5e-05	HCD (High Energy Collision Dissociation)	30	MS2	1.64541	-65	27.758	53.3281	39632	SAMPLE4_83-4_06_04_2025.raw	F176		3.57	1	2.24869e+06	52.89
		FALSE	High	Sequest HT (A2)	Unambiguous	[K].IIHLTDDSFDTDVLK.[A]		1	P54132	P54132	0	3	0.9366	0	1	1	577.965	FALSE	1731.88	1731.88	0.01	1e-05	HCD (High Energy Collision Dissociation)	30	MS2	1.38894	-65	18.561	52.7833	39077	SAMPLE4_83-4_06_04_2025.raw	F176		3.31	1	2.24869e+06	52.89
		FALSE	High	Sequest HT (A2)	Unambiguous	[K].IIHLTDDSFDTDVLK.[A]		1	P54132	P54132	0	3	0.9153	0	1	1	577.965	FALSE	1731.88	1731.88	0.86	0.0005	HCD (High Energy Collision Dissociation)	30	MS2	1.25381	-65	17.218	52.2475	38524	SAMPLE4_83-4_06_04_2025.raw	F176		3.54	1	2.85427e+06	51.66
		FALSE	High	Sequest HT (A2)	Unambiguous	[K].IIHLTDDSFDTDVLK.[A]		1	P54132	P54132	0	3	0.9276	0	1	1	577.965	FALSE	1731.88	1731.88	0.22	0.00013	HCD (High Energy Collision Dissociation)	30	MS2	1.25088	-65	16.058	51.7353	37999	SAMPLE4_83-4_06_04_2025.raw	F176		3.04	1	2.85427e+06	51.66
		FALSE	High	Sequest HT (A2)	Unambiguous	[K].IIHLTDDSFDTDVLK.[A]		1	P54132	P54132	0	3	0.9359	0	1	1	577.965	FALSE	1731.88	1731.88	0.54	0.00031	HCD (High Energy Collision Dissociation)	30	MS2	0.985023	-65	14.466	51.2046	37455	SAMPLE4_83-4_06_04_2025.raw	F176		3.43	1	4068532	50.95
		FALSE	High	Sequest HT (A2)	Unambiguous	[K].IIHLTDDSFDTDVLK.[A]		1	P54132	P54132	0	3	0.8984	0	1	1	577.966	FALSE	1731.88	1731.88	1.18	0.00068	HCD (High Energy Collision Dissociation)	30	MS2	1.14748	-65	13.38	50.6583	36898	SAMPLE4_83-4_06_04_2025.raw	F176		3.64	1	4068532	50.95
		FALSE	High	Sequest HT (A2)	Unambiguous	[K].IIHLTDDSFDTDVLK.[A]		1	P54132	P54132	0	3	0.9639	0	1	1	577.965	FALSE	1731.88	1731.88	0.75	0.00043	HCD (High Energy Collision Dissociation)	30	MS2	0.861818	-65	12.709	50.1076	36341	SAMPLE4_83-4_06_04_2025.raw	F176		2.77	1	4.56845e+06	49.63
		FALSE	High	Sequest HT (A2)	Unambiguous	[K].IIHLTDDSFDTDVLK.[A]		1	P54132	P54132	0	3	0.9554	0	1	1	577.965	FALSE	1731.88	1731.88	0.65	0.00037	HCD (High Energy Collision Dissociation)	30	MS2	1.88287	-65	40	54.347	40660	SAMPLE4_83-4_06_04_2025.raw	F176		3.36	1	2.0407e+06	54.03
		FALSE	High	Sequest HT (A2)	Unambiguous	[K].IIHLTDDSFDTDVLK.[A]		1	P54132	P54132	0	3	0.8896	0	1	1	577.965	FALSE	1731.88	1731.88	0.18	0.00011	HCD (High Energy Collision Dissociation)	30	MS2	2.02173	-65	28.053	58.3192	46343	SAMPLE5_83-5_06_04_2025.raw	F177		3.26	1	1.73618e+06	57.69
		FALSE	High	Sequest HT (A2)	Unambiguous	[K].IIHLTDDSFDTDVLK.[A]		1	P54132	P54132	0	3	0.9751	0	1	1	577.964	FALSE	1731.88	1731.88	-0.73	-0.00042	HCD (High Energy Collision Dissociation)	30	MS2	1.10552	-65	38.894	60.6245	46549	SAMPLE4_83-4_06_04_2025.raw	F176		2.81	1	1.07805e+06	60.4
		FALSE	High	Sequest HT (A2)	Unambiguous	[K].IIHLTDDSFDTDVLK.[A]		1	P54132	P54132	0	3	0.8871	0	1	1	577.965	FALSE	1731.88	1731.88	0.44	0.00025	HCD (High Energy Collision Dissociation)	30	MS2	1.10314	-65	40	61.6657	47436	SAMPLE4_83-4_06_04_2025.raw	F176		3.19	1	922126	61.35
		FALSE	High	Sequest HT (A2)	Unambiguous	[K].IIHLTDDSFDTDVLK.[A]		1	P54132	P54132	0	3	0.8171	0	1	1	577.965	FALSE	1731.88	1731.88	-0.13	-8e-05	HCD (High Energy Collision Dissociation)	30	MS2	11.3417	-65	40	40.6129	28503	SAMPLE5_83-5_06_04_2025.raw	F177		1.75	1	1.28735e+06	40.78
		FALSE	High	Sequest HT (A2)	Unambiguous	[K].IIHLTDDSFDTDVLK.[A]		1	P54132	P54132	0	3	0.9184	0	1	1	577.965	FALSE	1731.88	1731.88	0.08	4e-05	HCD (High Energy Collision Dissociation)	30	MS2	26.6236	-65	40	40.082	27955	SAMPLE5_83-5_06_04_2025.raw	F177		1.96	1	1.28735e+06	40.78
		FALSE	High	Sequest HT (A2)	Unambiguous	[K].IIHLTDDSFDTDVLK.[A]		1	P54132	P54132	0	3	0.7233	0	1	1	577.965	FALSE	1731.88	1731.88	0.82	0.00047	HCD (High Energy Collision Dissociation)	30	MS2	27.0307	-65	40	39.0184	26872	SAMPLE5_83-5_06_04_2025.raw	F177		2.06	1	591795	39.11
		FALSE	High	Sequest HT (A2)	Unambiguous	[K].IIHLTDDSFDTDVLK.[A]		1	P54132	P54132	0	3	0.8939	0	1	1	577.965	FALSE	1731.88	1731.88	-0.2	-0.00011	HCD (High Energy Collision Dissociation)	30	MS2	1.54641	-65	40	61.1506	46947	SAMPLE4_83-4_06_04_2025.raw	F176		3.58	1	922126	61.35
		FALSE	High	Sequest HT (A2)	Unambiguous	[K].IIHLTDDSFDTDVLK.[A]		1	P54132	P54132	0	3	0.9056	0	1	1	577.965	FALSE	1731.88	1731.88	0.01	1e-05	HCD (High Energy Collision Dissociation)	30	MS2	1.92571	-65	40	64.932	50686	SAMPLE4_83-4_06_04_2025.raw	F176		3.39	1	1498275	65.05
		FALSE	High	Sequest HT (A2)	Unambiguous	[K].IIHLTDDSFDTDVLK.[A]		1	P54132	P54132	0	3	0.9286	0	1	1	577.965	FALSE	1731.88	1731.88	0.01	1e-05	HCD (High Energy Collision Dissociation)	30	MS2	1.27966	-65	40	64.399	50145	SAMPLE4_83-4_06_04_2025.raw	F176		2.38	1
		FALSE	High	Sequest HT (A2)	Unambiguous	[K].IIHLTDDSFDTDVLK.[A]		1	P54132	P54132	0	3	0.9704	0	1	1	577.965	FALSE	1731.88	1731.88	-0.41	-0.00024	HCD (High Energy Collision Dissociation)	30	MS2	2.4407	-65	40	63.8845	49614	SAMPLE4_83-4_06_04_2025.raw	F176		2.7	1
		FALSE	High	Sequest HT (A2)	Unambiguous	[K].IIHLTDDSFDTDVLK.[A]		1	P54132	P54132	0	3	0.8964	0	1	1	577.964	FALSE	1731.88	1731.88	-0.73	-0.00042	HCD (High Energy Collision Dissociation)	30	MS2	0.761227	-65	40	63.342	49077	SAMPLE4_83-4_06_04_2025.raw	F176		3.38	1
		FALSE	High	Sequest HT (A2)	Unambiguous	[K].IIHLTDDSFDTDVLK.[A]		1	P54132	P54132	0	3	0.9413	0	1	1	577.965	FALSE	1731.88	1731.88	-0.2	-0.00011	HCD (High Energy Collision Dissociation)	30	MS2	1.30993	-65	40	62.7442	48484	SAMPLE4_83-4_06_04_2025.raw	F176		3.58	1	1.01075e+06	62.79
		FALSE	High	Sequest HT (A2)	Unambiguous	[K].IIHLTDDSFDTDVLK.[A]		1	P54132	P54132	0	3	0.9305	0	1	1	577.965	FALSE	1731.88	1731.88	0.22	0.00013	HCD (High Energy Collision Dissociation)	30	MS2	48.6816	-65	29.187	62.181	47932	SAMPLE4_83-4_06_04_2025.raw	F176		3.02	1	918712	62.21
		FALSE	High	Sequest HT (A2)	Unambiguous	[K].IIHLTDDSFDTDVLK.[A]		1	P54132	P54132	0	3	0.9003	0	1	1	577.965	FALSE	1731.88	1731.88	-0.03	-2e-05	HCD (High Energy Collision Dissociation)	30	MS2	1.62354	-65	29.612	58.8542	46867	SAMPLE5_83-5_06_04_2025.raw	F177		3.41	1
		FALSE	High	Sequest HT (A2)	Unambiguous	[K].IIHLTDDSFDTDVLK.[A]		1	P54132	P54132	0	3	0.935	0	1	1	577.965	FALSE	1731.88	1731.88	-0.13	-8e-05	HCD (High Energy Collision Dissociation)	30	MS2	1.35407	-65	30.719	59.385	47389	SAMPLE5_83-5_06_04_2025.raw	F177		3.54	1
		FALSE	High	Sequest HT (A2)	Unambiguous	[K].IIHLTDDSFDTDVLK.[A]		1	P54132	P54132	0	3	0.8946	0	1	1	577.965	FALSE	1731.88	1731.88	-0.59	-0.00034	HCD (High Energy Collision Dissociation)	30	MS2	1.34085	-65	15.366	54.0974	41113	SAMPLE6_83-6_06_04_2025.raw	F178		3.13	1	3.10215e+06	53.98
		FALSE	High	Sequest HT (A2)	Unambiguous	[K].IIHLTDDSFDTDVLK.[A]		1	P54132	P54132	0	3	0.9073	0	1	1	577.965	FALSE	1731.88	1731.88	0.26	0.00015	HCD (High Energy Collision Dissociation)	30	MS2	1.43787	-65	13.882	53.5463	40549	SAMPLE6_83-6_06_04_2025.raw	F178		3.02	1	3.10215e+06	53.98
		FALSE	High	Sequest HT (A2)	Unambiguous	[K].IIHLTDDSFDTDVLK.[A]		1	P54132	P54132	0	3	0.9413	0	1	1	577.965	FALSE	1731.88	1731.88	-0.59	-0.00034	HCD (High Energy Collision Dissociation)	30	MS2	1.25375	-65	12.747	52.9997	39987	SAMPLE6_83-6_06_04_2025.raw	F178		3.41	1
		FALSE	High	Sequest HT (A2)	Unambiguous	[K].IIHLTDDSFDTDVLK.[A]		1	P54132	P54132	0	3	0.8529	0	1	1	577.965	FALSE	1731.88	1731.88	-0.27	-0.00016	HCD (High Energy Collision Dissociation)	30	MS2	0.578505	-65	13.108	52.458	39423	SAMPLE6_83-6_06_04_2025.raw	F178		3.33	1	4333262	51.71
		FALSE	High	Sequest HT (A2)	Unambiguous	[K].IIHLTDDSFDTDVLK.[A]		1	P54132	P54132	0	3	0.9291	0	1	1	577.965	FALSE	1731.88	1731.88	-0.06	-3e-05	HCD (High Energy Collision Dissociation)	30	MS2	1.0373	-65	10.975	51.9504	38893	SAMPLE6_83-6_06_04_2025.raw	F178		2.82	1	4333262	51.71
		FALSE	High	Sequest HT (A2)	Unambiguous	[K].IIHLTDDSFDTDVLK.[A]		1	P54132	P54132	0	3	0.9768	0	1	1	577.965	FALSE	1731.88	1731.88	0.79	0.00045	HCD (High Energy Collision Dissociation)	30	MS2	0.965155	-65	9.817	51.4501	38371	SAMPLE6_83-6_06_04_2025.raw	F178		3.45	1	6.35267e+06	50.93
		FALSE	High	Sequest HT (A2)	Unambiguous	[K].IIHLTDDSFDTDVLK.[A]		1	P54132	P54132	0	3	0.8911	0	1	1	577.965	FALSE	1731.88	1731.88	-0.38	-0.00022	HCD (High Energy Collision Dissociation)	30	MS2	1.37546	-65	36.5	54.6014	41462	SAMPLE6_83-6_06_04_2025.raw	F178		3.58	1	2548844	55
		FALSE	High	Sequest HT (A2)	Unambiguous	[K].IIHLTDDSFDTDVLK.[A]		1	P54132	P54132	0	3	0.9068	0	1	1	577.964	FALSE	1731.88	1731.88	-0.9	-0.00052	HCD (High Energy Collision Dissociation)	30	MS2	0.922987	-65	11.735	50.9265	37821	SAMPLE6_83-6_06_04_2025.raw	F178		3.54	1	6.35267e+06	50.93
		FALSE	High	Sequest HT (A2)	Unambiguous	[K].IIHLTDDSFDTDVLK.[A]		1	P54132	P54132	0	3	0.9267	0	1	1	577.965	FALSE	1731.88	1731.88	0.36	0.00021	HCD (High Energy Collision Dissociation)	30	MS2	1.09176	-65	9.873	50.4203	37294	SAMPLE6_83-6_06_04_2025.raw	F178		3	1	7.2536e+06	49.57
		FALSE	High	Sequest HT (A2)	Unambiguous	[K].IIHLTDDSFDTDVLK.[A]		1	P54132	P54132	0	3	0.9774	0	1	1	577.965	FALSE	1731.88	1731.88	-0.06	-3e-05	HCD (High Energy Collision Dissociation)	30	MS2	0.853948	-65	6.599	49.9083	36761	SAMPLE6_83-6_06_04_2025.raw	F178		3.54	1	7.2536e+06	49.57
		FALSE	High	Sequest HT (A2)	Unambiguous	[K].IIHLTDDSFDTDVLK.[A]		1	P54132	P54132	0	3	0.9419	0	1	1	577.965	FALSE	1731.88	1731.88	0.15	9e-05	HCD (High Energy Collision Dissociation)	30	MS2	0.719921	-65	5.621	49.2758	36096	SAMPLE6_83-6_06_04_2025.raw	F178		3.27	1	15348726	47.67
		FALSE	High	Sequest HT (A2)	Unambiguous	[K].IIHLTDDSFDTDVLK.[A]		1	P54132	P54132	0	3	0.9444	0	1	1	577.965	FALSE	1731.88	1731.88	0.58	0.00033	HCD (High Energy Collision Dissociation)	30	MS2	0.496552	-65	6.684	48.7556	35557	SAMPLE6_83-6_06_04_2025.raw	F178		3.78	1	15348726	47.67
		FALSE	High	Sequest HT (A2)	Unambiguous	[K].IIHLTDDSFDTDVLK.[A]		1	P54132	P54132	0	3	0.9319	0	1	1	577.965	FALSE	1731.88	1731.88	0.68	0.00039	HCD (High Energy Collision Dissociation)	30	MS2	0.650965	-65	4.796	48.2503	35033	SAMPLE6_83-6_06_04_2025.raw	F178		3.23	1	15348726	47.67
		FALSE	High	Sequest HT (A2)	Unambiguous	[K].IIHLTDDSFDTDVLK.[A]		1	P54132	P54132	0	3	0.9675	0	1	1	577.965	FALSE	1731.88	1731.88	0.26	0.00015	HCD (High Energy Collision Dissociation)	30	MS2	1.30964	-65	14.318	55.1406	41928	SAMPLE6_83-6_06_04_2025.raw	F178		3.08	1	2548844	55
		FALSE	High	Sequest HT (A2)	Unambiguous	[K].IIHLTDDSFDTDVLK.[A]		1	P54132	P54132	0	3	0.9465	0	1	1	577.965	FALSE	1731.88	1731.88	-0.06	-3e-05	HCD (High Energy Collision Dissociation)	30	MS2	1.21987	-65	18.585	55.6703	42457	SAMPLE6_83-6_06_04_2025.raw	F178		3.55	1	2548844	55
		FALSE	High	Sequest HT (A2)	Unambiguous	[K].IIHLTDDSFDTDVLK.[A]		1	P54132	P54132	0	3	0.9463	0	1	1	577.965	FALSE	1731.88	1731.88	-0.59	-0.00034	HCD (High Energy Collision Dissociation)	30	MS2	2.20031	-65	38.512	64.7728	51447	SAMPLE6_83-6_06_04_2025.raw	F178		3.35	1	2.52751e+06	65.07
		FALSE	High	Sequest HT (A2)	Unambiguous	[K].IIHLTDDSFDTDVLK.[A]		1	P54132	P54132	0	3	0.9364	0	1	1	577.964	FALSE	1731.88	1731.88	-0.9	-0.00052	HCD (High Energy Collision Dissociation)	30	MS2	0.797913	-65	36.233	64.2551	50903	SAMPLE6_83-6_06_04_2025.raw	F178		2.83	1
		FALSE	High	Sequest HT (A2)	Unambiguous	[K].IIHLTDDSFDTDVLK.[A]		1	P54132	P54132	0	3	0.9369	0	1	1	577.964	FALSE	1731.88	1731.88	-1.01	-0.00058	HCD (High Energy Collision Dissociation)	30	MS2	8.50601	-65	35.624	63.7254	50356	SAMPLE6_83-6_06_04_2025.raw	F178		3.17	1	1.81989e+06	63.46
		FALSE	High	Sequest HT (A2)	Unambiguous	[K].IIHLTDDSFDTDVLK.[A]		1	P54132	P54132	0	3	0.9053	0	1	1	577.965	FALSE	1731.88	1731.88	-0.16	-9e-05	HCD (High Energy Collision Dissociation)	30	MS2	0.900285	-65	31.924	63.1551	49771	SAMPLE6_83-6_06_04_2025.raw	F178		3.59	1	1.81989e+06	63.46
		FALSE	High	Sequest HT (A2)	Unambiguous	[K].IIHLTDDSFDTDVLK.[A]		1	P54132	P54132	0	3	0.947	0	1	1	577.965	FALSE	1731.88	1731.88	0.58	0.00033	HCD (High Energy Collision Dissociation)	30	MS2	0.905262	-65	32.737	62.6412	49255	SAMPLE6_83-6_06_04_2025.raw	F178		3.21	1	1.5806e+06	62.77
		FALSE	High	Sequest HT (A2)	Unambiguous	[K].IIHLTDDSFDTDVLK.[A]		1	P54132	P54132	0	3	0.915	0	1	1	577.965	FALSE	1731.88	1731.88	0.05	3e-05	HCD (High Energy Collision Dissociation)	30	MS2	0.736367	-65	27.546	61.9424	48550	SAMPLE6_83-6_06_04_2025.raw	F178		3.53	1	1478629	61.39
		FALSE	High	Sequest HT (A2)	Unambiguous	[K].IIHLTDDSFDTDVLK.[A]		1	P54132	P54132	0	3	0.8279	0	1	1	577.965	FALSE	1731.88	1731.88	0.58	0.00033	HCD (High Energy Collision Dissociation)	30	MS2	1.30717	-65	26.741	61.4192	48041	SAMPLE6_83-6_06_04_2025.raw	F178		3.08	1	1478629	61.39
		FALSE	High	Sequest HT (A2)	Unambiguous	[K].IIHLTDDSFDTDVLK.[A]		1	P54132	P54132	0	3	0.9366	0	1	1	577.965	FALSE	1731.88	1731.88	-0.16	-9e-05	HCD (High Energy Collision Dissociation)	30	MS2	0.822955	-65	40	60.8945	47584	SAMPLE6_83-6_06_04_2025.raw	F178		3.31	1	1.80854e+06	60.41
		FALSE	High	Sequest HT (A2)	Unambiguous	[K].IIHLTDDSFDTDVLK.[A]		1	P54132	P54132	0	3	0.9341	0	1	1	577.965	FALSE	1731.88	1731.88	0.36	0.00021	HCD (High Energy Collision Dissociation)	30	MS2	1.04022	-65	27.855	59.8459	46603	SAMPLE6_83-6_06_04_2025.raw	F178		3.49	1	1.80854e+06	60.41
		FALSE	High	Sequest HT (A2)	Unambiguous	[K].IIHLTDDSFDTDVLK.[A]		1	P54132	P54132	0	3	0.9269	0	1	1	577.965	FALSE	1731.88	1731.88	-0.59	-0.00034	HCD (High Energy Collision Dissociation)	30	MS2	1.22951	-65	24.011	59.3328	46100	SAMPLE6_83-6_06_04_2025.raw	F178		3.01	1	1.94346e+06	58.99
		FALSE	High	Sequest HT (A2)	Unambiguous	[K].IIHLTDDSFDTDVLK.[A]		1	P54132	P54132	0	3	0.972	0	1	1	577.965	FALSE	1731.88	1731.88	0.36	0.00021	HCD (High Energy Collision Dissociation)	30	MS2	1.03519	-65	22.446	58.7896	45553	SAMPLE6_83-6_06_04_2025.raw	F178		3.21	1	1.94346e+06	58.99
		FALSE	High	Sequest HT (A2)	Unambiguous	[K].IIHLTDDSFDTDVLK.[A]		1	P54132	P54132	0	3	0.9086	0	1	1	577.965	FALSE	1731.88	1731.88	0.15	9e-05	HCD (High Energy Collision Dissociation)	30	MS2	1.50701	-65	24.086	58.2479	45012	SAMPLE6_83-6_06_04_2025.raw	F178		3.5	1	2.03786e+06	58.43
		FALSE	High	Sequest HT (A2)	Unambiguous	[K].IIHLTDDSFDTDVLK.[A]		1	P54132	P54132	0	3	0.9383	0	1	1	577.965	FALSE	1731.88	1731.88	-0.27	-0.00016	HCD (High Energy Collision Dissociation)	30	MS2	3.06965	-65	24.137	57.7026	44464	SAMPLE6_83-6_06_04_2025.raw	F178		3.89	1
		FALSE	High	Sequest HT (A2)	Unambiguous	[K].IIHLTDDSFDTDVLK.[A]		1	P54132	P54132	0	3	0.9412	0	1	1	577.965	FALSE	1731.88	1731.88	0.26	0.00015	HCD (High Energy Collision Dissociation)	30	MS2	1.48885	-65	22.256	57.2029	43953	SAMPLE6_83-6_06_04_2025.raw	F178		3.06	1
		FALSE	High	Sequest HT (A2)	Unambiguous	[K].IIHLTDDSFDTDVLK.[A]		1	P54132	P54132	0	3	0.9	0	1	1	577.965	FALSE	1731.88	1731.88	-0.06	-3e-05	HCD (High Energy Collision Dissociation)	30	MS2	2.58494	-65	30.112	56.6895	43460	SAMPLE6_83-6_06_04_2025.raw	F178		3.4	1	2.12777e+06	56.08
		FALSE	High	Sequest HT (A2)	Unambiguous	[K].IIHLTDDSFDTDVLK.[A]		1	P54132	P54132	0	3	0.9126	0	1	1	577.965	FALSE	1731.88	1731.88	0.26	0.00015	HCD (High Energy Collision Dissociation)	30	MS2	1.42934	-65	19.087	56.1794	42965	SAMPLE6_83-6_06_04_2025.raw	F178		3.09	1	2.12777e+06	56.08
		FALSE	High	Sequest HT (A2)	Unambiguous	[K].IIHLTDDSFDTDVLK.[A]		1	P54132	P54132	0	3	0.9733	0	1	1	577.965	FALSE	1731.88	1731.88	0.05	3e-05	HCD (High Energy Collision Dissociation)	30	MS2	0.938365	-65	23.289	60.3831	47139	SAMPLE6_83-6_06_04_2025.raw	F178		3.37	1	1.80854e+06	60.41
		FALSE	High	Sequest HT (A2)	Unambiguous	[K].IIHLTDDSFDTDVLK.[A]		1	P54132	P54132	0	3	0.9084	0	1	1	577.965	FALSE	1731.88	1731.88	1.07	0.00062	HCD (High Energy Collision Dissociation)	30	MS2	0.835941	-65	10.996	49.5627	35781	SAMPLE4_83-4_06_04_2025.raw	F176		3.82	1	4.56845e+06	49.63
		FALSE	High	Sequest HT (A2)	Unambiguous	[K].IIHLTDDSFDTDVLK.[A]		1	P54132	P54132	0	3	0.9301	0	1	1	577.964	FALSE	1731.88	1731.88	-1.22	-0.0007	HCD (High Energy Collision Dissociation)	30	MS2	1.00659	-65	4.095	47.7477	34508	SAMPLE6_83-6_06_04_2025.raw	F178		3.72	1	15348726	47.67
		FALSE	High	Sequest HT (A2)	Unambiguous	[K].IIHLTDDSFDTDVLK.[A]		1	P54132	P54132	0	3	0.904	0	1	1	577.965	FALSE	1731.88	1731.88	-0.38	-0.00022	HCD (High Energy Collision Dissociation)	30	MS2	0.549991	-65	2.73	47.2373	33973	SAMPLE6_83-6_06_04_2025.raw	F178		3.23	1	5036241920	45.4
		FALSE	High	Sequest HT (A2)	Unambiguous	[K].IIHLTDDSFDTDVLK.[A]		1	P54132	P54132	0	3	0.9485	0	1	1	577.965	FALSE	1731.88	1731.88	-0.24	-0.00014	HCD (High Energy Collision Dissociation)	30	MS2	8.92043	-65	39.786	65.773	53623	SAMPLE5_83-5_06_04_2025.raw	F177		3.3	1	1.24216e+06	65.86
		FALSE	High	Sequest HT (A2)	Unambiguous	[K].IIHLTDDSFDTDVLK.[A]		1	P54132	P54132	0	3	0.9267	0	1	1	577.964	FALSE	1731.88	1731.88	-0.98	-0.00057	HCD (High Energy Collision Dissociation)	30	MS2	1.80192	-65	40	64.4691	52280	SAMPLE5_83-5_06_04_2025.raw	F177		3	1
		FALSE	High	Sequest HT (A2)	Unambiguous	[K].IIHLTDDSFDTDVLK.[A]		1	P54132	P54132	0	3	0.8816	0	1	1	577.964	FALSE	1731.88	1731.88	-1.3	-0.00075	HCD (High Energy Collision Dissociation)	30	MS2	1.78915	-65	40	63.9455	51733	SAMPLE5_83-5_06_04_2025.raw	F177		3.8	1
		FALSE	High	Sequest HT (A2)	Unambiguous	[K].IIHLTDDSFDTDVLK.[A]		1	P54132	P54132	0	3	0.9231	0	1	1	577.964	FALSE	1731.88	1731.88	-1.51	-0.00087	HCD (High Energy Collision Dissociation)	30	MS2	1.99841	-65	40	63.408	51185	SAMPLE5_83-5_06_04_2025.raw	F177		2.47	1
		FALSE	High	Sequest HT (A2)	Unambiguous	[K].IIHLTDDSFDTDVLK.[A]		1	P54132	P54132	0	3	0.9024	0	1	1	577.964	FALSE	1731.88	1731.88	-0.77	-0.00044	HCD (High Energy Collision Dissociation)	30	MS2	1.3826	-65	40	62.881	50656	SAMPLE5_83-5_06_04_2025.raw	F177		2.97	1	1268637	62.81
		FALSE	High	Sequest HT (A2)	Unambiguous	[K].IIHLTDDSFDTDVLK.[A]		1	P54132	P54132	0	3	0.914	0	1	1	577.965	FALSE	1731.88	1731.88	0.08	4e-05	HCD (High Energy Collision Dissociation)	30	MS2	16.9626	-65	21.575	61.9901	49765	SAMPLE5_83-5_06_04_2025.raw	F177		2.79	1	1.21103e+06	62.18
		FALSE	High	Sequest HT (A2)	Unambiguous	[K].IIHLTDDSFDTDVLK.[A]		1	P54132	P54132	0	3	0.94	0	1	1	577.965	FALSE	1731.88	1731.88	0.29	0.00017	HCD (High Energy Collision Dissociation)	30	MS2	1.85995	-65	34.312	61.4684	49264	SAMPLE5_83-5_06_04_2025.raw	F177		3.5	1	1225929	61.38
		FALSE	High	Sequest HT (A2)	Unambiguous	[K].IIHLTDDSFDTDVLK.[A]		1	P54132	P54132	0	3	0.9743	0	1	1	577.965	FALSE	1731.88	1731.88	-0.45	-0.00026	HCD (High Energy Collision Dissociation)	30	MS2	1.10065	-65	40	60.9404	48798	SAMPLE5_83-5_06_04_2025.raw	F177		2.72	1	1.35146e+06	60.38
		FALSE	High	Sequest HT (A2)	Unambiguous	[K].IIHLTDDSFDTDVLK.[A]		1	P54132	P54132	0	3	0.9617	0	1	1	577.964	FALSE	1731.88	1731.88	-0.87	-0.0005	HCD (High Energy Collision Dissociation)	30	MS2	1.58798	-65	30.16	60.4336	48398	SAMPLE5_83-5_06_04_2025.raw	F177		3.39	1	1.35146e+06	60.38
		FALSE	High	Sequest HT (A2)	Unambiguous	[K].IIHLTDDSFDTDVLK.[A]		1	P54132	P54132	0	3	0.9672	0	1	1	577.965	FALSE	1731.88	1731.88	0.08	4e-05	HCD (High Energy Collision Dissociation)	30	MS2	1.09713	-65	32.029	59.922	47902	SAMPLE5_83-5_06_04_2025.raw	F177		3.05	1	1.35146e+06	60.38
		FALSE	High	Sequest HT (A2)	Unambiguous	[K].IIHLTDDSFDTDVLK.[A]		1	P54132	P54132	0	3	0.9281	0	1	1	577.965	FALSE	1731.88	1731.88	-0.13	-8e-05	HCD (High Energy Collision Dissociation)	30	MS2	2.46795	-65	27.267	64.9613	52791	SAMPLE5_83-5_06_04_2025.raw	F177		3.2	1	2168824	65.06
		FALSE	High	Sequest HT (A2)	Unambiguous	[K].IIHLTDDSFDTDVLK.[A]		1	P54132	P54132	0	3	0.9249	0	1	1	577.964	FALSE	1731.88	1731.88	-0.69	-0.0004	HCD (High Energy Collision Dissociation)	30	MS2	0.39173	-65	35.978	39.1732	25649	SAMPLE6_83-6_06_04_2025.raw	F178		3.33	1	672491	39.16
		FALSE	High	Sequest HT (A2)	Unambiguous	[K].IIHLTDDSFDTDVLK.[A]		1	P54132	P54132	0	3	0.9456	0	1	1	577.965	FALSE	1731.88	1731.88	0.58	0.00033	HCD (High Energy Collision Dissociation)	30	MS2	0.232918	-65	1.999	46.7282	33437	SAMPLE6_83-6_06_04_2025.raw	F178		3.49	1	5036241920	45.4
		FALSE	High	Sequest HT (A2)	Unambiguous	[K].IIHLTDDSFDTDVLK.[A]		1	P54132	P54132	0	3	0.8892	0	1	1	577.965	FALSE	1731.88	1731.88	-0.59	-0.00034	HCD (High Energy Collision Dissociation)	30	MS2	15.6977	-65	40	46.5466	33252	SAMPLE6_83-6_06_04_2025.raw	F178		3.7	1	5036241920	45.4
		FALSE	High	Sequest HT (A2)	Unambiguous	[K].IIHLTDDSFDTDVLK.[A]		1	P54132	P54132	0	2	0.8927	0	1	1	866.442	FALSE	1731.88	1731.88	-2.13	-0.00184	HCD (High Energy Collision Dissociation)	30	MS2	0	-65	40	46.0905	32779	SAMPLE6_83-6_06_04_2025.raw	F178		2.33	1	28486412	45.39
		FALSE	High	Sequest HT (A2)	Unambiguous	[K].IIHLTDDSFDTDVLK.[A]		1	P54132	P54132	0	3	0.9553	0	1	1	577.965	FALSE	1731.88	1731.88	0.36	0.00021	HCD (High Energy Collision Dissociation)	30	MS2	0.0949888	-65	0.446	45.7733	32456	SAMPLE6_83-6_06_04_2025.raw	F178		3.58	1	5036241920	45.4
		FALSE	High	Sequest HT (A2)	Unambiguous	[K].IIHLTDDSFDTDVLK.[A]		1	P54132	P54132	0	2	0.8893	0	1	1	866.442	FALSE	1731.88	1731.88	-1.35	-0.00117	HCD (High Energy Collision Dissociation)	30	MS2	0	-65	40	45.554	32234	SAMPLE6_83-6_06_04_2025.raw	F178		2.89	1	28486412	45.39
		FALSE	High	Sequest HT (A2)	Unambiguous	[K].IIHLTDDSFDTDVLK.[A]		1	P54132	P54132	0	2	0.9212	0	1	1	866.443	FALSE	1731.88	1731.88	-1.14	-0.00099	HCD (High Energy Collision Dissociation)	30	MS2	0	-65	18.791	45.5495	32228	SAMPLE6_83-6_06_04_2025.raw	F178		4.44	1	28486412	45.39
		FALSE	High	Sequest HT (A2)	Unambiguous	[K].IIHLTDDSFDTDVLK.[A]		1	P54132	P54132	0	3	0.9102	0	1	1	577.966	FALSE	1731.88	1731.88	2.37	0.00137	HCD (High Energy Collision Dissociation)	30	MS2	0.0877176	-65	0.04	45.2398	31918	SAMPLE6_83-6_06_04_2025.raw	F178		4.01	1
		FALSE	High	Sequest HT (A2)	Unambiguous	[K].IIHLTDDSFDTDVLK.[A]		1	P54132	P54132	0	2	0.9113	0	1	1	866.442	FALSE	1731.88	1731.88	-1.28	-0.00111	HCD (High Energy Collision Dissociation)	30	MS2	0	-65	17.056	45.0452	31724	SAMPLE6_83-6_06_04_2025.raw	F178		4.85	1	28486412	45.39
		FALSE	High	Sequest HT (A2)	Unambiguous	[K].IIHLTDDSFDTDVLK.[A]		1	P54132	P54132	0	3	0.9779	0	1	1	577.965	FALSE	1731.88	1731.88	0.05	3e-05	HCD (High Energy Collision Dissociation)	30	MS2	0	-45	40	44.7302	31395	SAMPLE6_83-6_06_04_2025.raw	F178		2.26	1	698084	44.67
		FALSE	High	Sequest HT (A2)	Unambiguous	[K].IIHLTDDSFDTDVLK.[A]		1	P54132	P54132	0	3	0.9438	0	1	1	577.964	FALSE	1731.88	1731.88	-1.12	-0.00064	HCD (High Energy Collision Dissociation)	30	MS2	1.82628	-65	40	44.2033	30848	SAMPLE6_83-6_06_04_2025.raw	F178		3.2	1
		FALSE	High	Sequest HT (A2)	Unambiguous	[K].IIHLTDDSFDTDVLK.[A]		1	P54132	P54132	0	3	0.8489	0	1	1	577.966	FALSE	1731.88	1731.88	1.32	0.00076	HCD (High Energy Collision Dissociation)	30	MS2	14.7977	-65	40	43.4387	30057	SAMPLE6_83-6_06_04_2025.raw	F178		3.11	1	1.68306e+06	43.54
		FALSE	High	Sequest HT (A2)	Unambiguous	[K].IIHLTDDSFDTDVLK.[A]		1	P54132	P54132	0	3	0.9244	0	1	1	577.965	FALSE	1731.88	1731.88	0.79	0.00045	HCD (High Energy Collision Dissociation)	30	MS2	16.732	-65	40	42.929	29526	SAMPLE6_83-6_06_04_2025.raw	F178		2.38	1	1.68306e+06	43.54
		FALSE	High	Sequest HT (A2)	Unambiguous	[K].IIHLTDDSFDTDVLK.[A]		1	P54132	P54132	0	3	0.904	0	1	1	577.966	FALSE	1731.88	1731.88	2.16	0.00125	HCD (High Energy Collision Dissociation)	30	MS2	0	-65	40	42.2361	28810	SAMPLE6_83-6_06_04_2025.raw	F178		1.98	1
		FALSE	High	Sequest HT (A2)	Unambiguous	[K].IIHLTDDSFDTDVLK.[A]		1	P54132	P54132	0	3	0.931	0	1	1	577.965	FALSE	1731.88	1731.88	0.15	9e-05	HCD (High Energy Collision Dissociation)	30	MS2	20.2661	-65	40	41.6375	28194	SAMPLE6_83-6_06_04_2025.raw	F178		2.32	1	1.47211e+06	40.87
		FALSE	High	Sequest HT (A2)	Unambiguous	[K].IIHLTDDSFDTDVLK.[A]		1	P54132	P54132	0	3	0.9568	0	1	1	577.965	FALSE	1731.88	1731.88	1.1	0.00064	HCD (High Energy Collision Dissociation)	30	MS2	2.37516	-65	40	40.7828	27309	SAMPLE6_83-6_06_04_2025.raw	F178		1.85	1	1.47211e+06	40.87
		FALSE	High	Sequest HT (A2)	Unambiguous	[K].IIHLTDDSFDTDVLK.[A]		1	P54132	P54132	0	2	0.8911	0	1	1	866.444	FALSE	1731.88	1731.88	-0.02	-1e-05	HCD (High Energy Collision Dissociation)	30	MS2	52.4277	-65	40	44.9724	31652	SAMPLE6_83-6_06_04_2025.raw	F178		3.58	1	28486412	45.39
		FALSE	High	Sequest HT (A2)	Unambiguous	[K].IIHLTDDSFDTDVLK.[A]		1	P54132	P54132	0	3	0.969	0	1	1	577.965	FALSE	1731.88	1731.88	0.01	1e-05	HCD (High Energy Collision Dissociation)	30	MS2	0.817806	-65	11.589	49.0477	35261	SAMPLE4_83-4_06_04_2025.raw	F176		2.9	1	4968318	48.9
		FALSE	High	Sequest HT (A2)	Unambiguous	[K].IIHLTDDSFDTDVLK.[A]		1	P54132	P54132	0	3	0.9767	0	1	1	577.965	FALSE	1731.88	1731.88	0.65	0.00037	HCD (High Energy Collision Dissociation)	30	MS2	0.612146	-65	9.74	48.5265	34738	SAMPLE4_83-4_06_04_2025.raw	F176		3	1	10692450	47.66
		FALSE	High	Sequest HT (A2)	Unambiguous	[K].IIHLTDDSFDTDVLK.[A]		1	P54132	P54132	0	3	0.9331	0	1	1	577.965	FALSE	1731.88	1731.88	-0.2	-0.00012	HCD (High Energy Collision Dissociation)	30	MS2	2.48798	-65	40	58.9017	45430	SAMPLE2_83-2_06_04_2025.raw	F174		3.44	1	1.1215e+06	58.96
		FALSE	High	Sequest HT (A2)	Unambiguous	[K].IIHLTDDSFDTDVLK.[A]		1	P54132	P54132	0	3	0.9068	0	1	1	577.965	FALSE	1731.88	1731.88	-0.1	-6e-05	HCD (High Energy Collision Dissociation)	30	MS2	3.19727	-65	40	57.7238	44295	SAMPLE2_83-2_06_04_2025.raw	F174		3.54	1	1.17524e+06	58.04
		FALSE	High	Sequest HT (A2)	Unambiguous	[K].IIHLTDDSFDTDVLK.[A]		1	P54132	P54132	0	3	0.8423	0	1	1	577.965	FALSE	1731.88	1731.88	-0.1	-6e-05	HCD (High Energy Collision Dissociation)	30	MS2	2.79049	-65	40	57.1686	43740	SAMPLE2_83-2_06_04_2025.raw	F174		3.17	1
		FALSE	High	Sequest HT (A2)	Unambiguous	[K].IIHLTDDSFDTDVLK.[A]		1	P54132	P54132	0	3	0.8612	0	1	1	577.965	FALSE	1731.88	1731.88	0.22	0.00013	HCD (High Energy Collision Dissociation)	30	MS2	2.85484	-65	40	56.4976	43130	SAMPLE2_83-2_06_04_2025.raw	F174		3.17	1	1239534	56.15
		FALSE	High	Sequest HT (A2)	Unambiguous	[K].IIHLTDDSFDTDVLK.[A]		1	P54132	P54132	0	3	0.9006	0	1	1	577.965	FALSE	1731.88	1731.88	-0.41	-0.00024	HCD (High Energy Collision Dissociation)	30	MS2	3.39247	-65	32.727	54.9545	41653	SAMPLE2_83-2_06_04_2025.raw	F174		3.42	1	1.43171e+06	55.05
		FALSE	High	Sequest HT (A2)	Unambiguous	[K].IIHLTDDSFDTDVLK.[A]		1	P54132	P54132	0	3	0.9048	0	1	1	577.965	FALSE	1731.88	1731.88	-0.2	-0.00012	HCD (High Energy Collision Dissociation)	30	MS2	2.7966	-65	28.489	52.8583	39781	SAMPLE2_83-2_06_04_2025.raw	F174		3.15	1	2009950	52.87
		FALSE	High	Sequest HT (A2)	Unambiguous	[K].IIHLTDDSFDTDVLK.[A]		1	P54132	P54132	0	3	0.9369	0	1	1	577.965	FALSE	1731.88	1731.88	0.33	0.00019	HCD (High Energy Collision Dissociation)	30	MS2	2.34714	-65	23.084	52.068	38968	SAMPLE2_83-2_06_04_2025.raw	F174		3.33	1	2.49864e+06	51.67
		FALSE	High	Sequest HT (A2)	Unambiguous	[K].IIHLTDDSFDTDVLK.[A]		1	P54132	P54132	0	3	0.9103	0	1	1	577.965	FALSE	1731.88	1731.88	-0.31	-0.00018	HCD (High Energy Collision Dissociation)	30	MS2	2.439	-65	40	59.5925	46100	SAMPLE2_83-2_06_04_2025.raw	F174		3.01	1	934739	59.83
		FALSE	High	Sequest HT (A2)	Unambiguous	[K].IIHLTDDSFDTDVLK.[A]		1	P54132	P54132	0	3	0.9429	0	1	1	577.965	FALSE	1731.88	1731.88	0.54	0.00031	HCD (High Energy Collision Dissociation)	30	MS2	2.2094	-65	18.073	51.5285	38421	SAMPLE2_83-2_06_04_2025.raw	F174		3.5	1	2.49864e+06	51.67
		FALSE	High	Sequest HT (A2)	Unambiguous	[K].IIHLTDDSFDTDVLK.[A]		1	P54132	P54132	0	3	0.9717	0	1	1	577.965	FALSE	1731.88	1731.88	0.75	0.00043	HCD (High Energy Collision Dissociation)	30	MS2	1.88277	-65	16.456	50.4603	37331	SAMPLE2_83-2_06_04_2025.raw	F174		3.18	1	3947673	49.58
		FALSE	High	Sequest HT (A2)	Unambiguous	[K].IIHLTDDSFDTDVLK.[A]		1	P54132	P54132	0	3	0.8991	0	1	1	577.965	FALSE	1731.88	1731.88	-0.41	-0.00024	HCD (High Energy Collision Dissociation)	30	MS2	2.10678	-65	17.483	49.9194	36785	SAMPLE2_83-2_06_04_2025.raw	F174		3.47	1	3947673	49.58
		FALSE	High	Sequest HT (A2)	Unambiguous	[K].IIHLTDDSFDTDVLK.[A]		1	P54132	P54132	0	3	0.9276	0	1	1	577.965	FALSE	1731.88	1731.88	0.64	0.00037	HCD (High Energy Collision Dissociation)	30	MS2	1.4	-65	12.988	49.4051	36255	SAMPLE2_83-2_06_04_2025.raw	F174		3.59	1	3947673	49.58
		FALSE	High	Sequest HT (A2)	Unambiguous	[K].IIHLTDDSFDTDVLK.[A]		1	P54132	P54132	0	3	0.913	0	1	1	577.965	FALSE	1731.88	1731.88	0.96	0.00056	HCD (High Energy Collision Dissociation)	30	MS2	9.72345	-65	40	48.8946	35741	SAMPLE2_83-2_06_04_2025.raw	F174		1.61	1	4.28459e+06	49.02
		FALSE	High	Sequest HT (A2)	Unambiguous	[K].IIHLTDDSFDTDVLK.[A]		1	P54132	P54132	0	3	0.9725	0	1	1	577.965	FALSE	1731.88	1731.88	0.96	0.00056	HCD (High Energy Collision Dissociation)	30	MS2	1.15428	-65	9.301	48.8858	35731	SAMPLE2_83-2_06_04_2025.raw	F174		3.27	1	4.28459e+06	49.02
		FALSE	High	Sequest HT (A2)	Unambiguous	[K].IIHLTDDSFDTDVLK.[A]		1	P54132	P54132	0	3	0.9104	0	1	1	577.965	FALSE	1731.88	1731.88	0.43	0.00025	HCD (High Energy Collision Dissociation)	30	MS2	0.929007	-65	12.877	48.3568	35200	SAMPLE2_83-2_06_04_2025.raw	F174		3.35	1
		FALSE	High	Sequest HT (A2)	Unambiguous	[K].IIHLTDDSFDTDVLK.[A]		1	P54132	P54132	0	3	0.977	0	1	1	577.964	FALSE	1731.88	1731.88	-1.36	-0.00079	HCD (High Energy Collision Dissociation)	30	MS2	1.16789	-65	6.672	47.803	34638	SAMPLE2_83-2_06_04_2025.raw	F174		3.05	1	22811066	46.54
		FALSE	High	Sequest HT (A2)	Unambiguous	[K].IIHLTDDSFDTDVLK.[A]		1	P54132	P54132	0	3	0.9422	0	1	1	577.965	FALSE	1731.88	1731.88	-0.2	-0.00012	HCD (High Energy Collision Dissociation)	30	MS2	1.82741	-65	17.374	50.9987	37880	SAMPLE2_83-2_06_04_2025.raw	F174		3.46	1	3.38815e+06	50.88
		FALSE	High	Sequest HT (A2)	Unambiguous	[K].IIHLTDDSFDTDVLK.[A]		1	P54132	P54132	0	3	0.9253	0	1	1	577.965	FALSE	1731.88	1731.88	-0.1	-6e-05	HCD (High Energy Collision Dissociation)	30	MS2	2.53312	-65	40	60.1658	46643	SAMPLE2_83-2_06_04_2025.raw	F174		3.08	1	934739	59.83
		FALSE	High	Sequest HT (A2)	Unambiguous	[K].IIHLTDDSFDTDVLK.[A]		1	P54132	P54132	0	3	0.9341	0	1	1	577.965	FALSE	1731.88	1731.88	-0.31	-0.00018	HCD (High Energy Collision Dissociation)	30	MS2	2.5738	-65	40	61.2036	47529	SAMPLE2_83-2_06_04_2025.raw	F174		3.49	1
		FALSE	High	Sequest HT (A2)	Unambiguous	[K].IIHLTDDSFDTDVLK.[A]		1	P54132	P54132	0	3	0.9023	0	1	1	577.965	FALSE	1731.88	1731.88	-0.1	-6e-05	HCD (High Energy Collision Dissociation)	30	MS2	1.10729	-65	20.515	40.8121	27651	SAMPLE3_83-3_06_04_2025.raw	F175		2.56	1	975261	40.81
		FALSE	High	Sequest HT (A2)	Unambiguous	[K].IIHLTDDSFDTDVLK.[A]		1	P54132	P54132	0	3	0.8615	0	1	1	577.964	FALSE	1731.88	1731.88	-0.63	-0.00036	HCD (High Energy Collision Dissociation)	30	MS2	2.2298	-65	40	39.2033	26021	SAMPLE3_83-3_06_04_2025.raw	F175		2.6	1	475323	39.15
		FALSE	High	Sequest HT (A2)	Unambiguous	[K].IIHLTDDSFDTDVLK.[A]		1	P54132	P54132	0	3	0.9795	0	1	1	577.964	FALSE	1731.88	1731.88	-0.73	-0.00042	HCD (High Energy Collision Dissociation)	30	MS2	2.2741	-65	40	60.6824	47119	SAMPLE2_83-2_06_04_2025.raw	F174		2.92	1	934739	59.83
		FALSE	High	Sequest HT (A2)	Unambiguous	[K].IIHLTDDSFDTDVLK.[A]		1	P54132	P54132	0	3	0.9391	0	1	1	577.964	FALSE	1731.88	1731.88	-0.84	-0.00048	HCD (High Energy Collision Dissociation)	30	MS2	2.54901	-65	40	64.8425	51143	SAMPLE2_83-2_06_04_2025.raw	F174		3.12	1	1.66811e+06	64.94
		FALSE	High	Sequest HT (A2)	Unambiguous	[K].IIHLTDDSFDTDVLK.[A]		1	P54132	P54132	0	3	0.9324	0	1	1	577.964	FALSE	1731.88	1731.88	-0.94	-0.00054	HCD (High Energy Collision Dissociation)	30	MS2	2.45672	-65	40	64.3229	50610	SAMPLE2_83-2_06_04_2025.raw	F174		2.81	1
		FALSE	High	Sequest HT (A2)	Unambiguous	[K].IIHLTDDSFDTDVLK.[A]		1	P54132	P54132	0	3	0.9499	0	1	1	577.964	FALSE	1731.88	1731.88	-1.05	-0.0006	HCD (High Energy Collision Dissociation)	30	MS2	8.22099	-65	40	63.8191	50094	SAMPLE2_83-2_06_04_2025.raw	F174		3.59	1
		FALSE	High	Sequest HT (A2)	Unambiguous	[K].IIHLTDDSFDTDVLK.[A]		1	P54132	P54132	0	3	0.9114	0	1	1	577.965	FALSE	1731.88	1731.88	-0.41	-0.00024	HCD (High Energy Collision Dissociation)	30	MS2	2.38443	-65	40	62.7471	49030	SAMPLE2_83-2_06_04_2025.raw	F174		3.16	1	866986	62.78
		FALSE	High	Sequest HT (A2)	Unambiguous	[K].IIHLTDDSFDTDVLK.[A]		1	P54132	P54132	0	3	0.9331	0	1	1	577.965	FALSE	1731.88	1731.88	-0.2	-0.00012	HCD (High Energy Collision Dissociation)	30	MS2	24.7163	-65	40	62.2348	48530	SAMPLE2_83-2_06_04_2025.raw	F174		3.14	1	891881	62.1
		FALSE	High	Sequest HT (A2)	Unambiguous	[K].IIHLTDDSFDTDVLK.[A]		1	P54132	P54132	0	3	0.8696	0	1	1	577.965	FALSE	1731.88	1731.88	-0.1	-6e-05	HCD (High Energy Collision Dissociation)	30	MS2	2.17789	-65	40	61.7147	48016	SAMPLE2_83-2_06_04_2025.raw	F174		3.22	1	891881	62.1
		FALSE	High	Sequest HT (A2)	Unambiguous	[K].IIHLTDDSFDTDVLK.[A]		1	P54132	P54132	0	3	0.935	0	1	1	577.965	FALSE	1731.88	1731.88	0.43	0.00025	HCD (High Energy Collision Dissociation)	30	MS2	1.11311	-65	6.422	47.293	34112	SAMPLE2_83-2_06_04_2025.raw	F174		3.23	1	22811066	46.54
		FALSE	High	Sequest HT (A2)	Unambiguous	[K].IIHLTDDSFDTDVLK.[A]		1	P54132	P54132	0	3	0.9417	0	1	1	577.965	FALSE	1731.88	1731.88	0.22	0.00013	HCD (High Energy Collision Dissociation)	30	MS2	0.600823	-65	4.139	46.7794	33584	SAMPLE2_83-2_06_04_2025.raw	F174		3.09	1	22811066	46.54
		FALSE	High	Sequest HT (A2)	Unambiguous	[K].IIHLTDDSFDTDVLK.[A]		1	P54132	P54132	0	3	0.9198	0	1	1	577.964	FALSE	1731.88	1731.88	-0.88	-0.00051	HCD (High Energy Collision Dissociation)	30	MS2	3.83615	-65	40	56.8014	39237	SAMPLE1_83-1_06_04_2025.raw	F173		2.12	1	236253	56.53
		FALSE	High	Sequest HT (A2)	Unambiguous	[K].IIHLTDDSFDTDVLK.[A]		1	P54132	P54132	0	3	0.9293	0	1	1	577.964	FALSE	1731.88	1731.88	-1.09	-0.00063	HCD (High Energy Collision Dissociation)	30	MS2	2.4643	-65	40	54.8055	37528	SAMPLE1_83-1_06_04_2025.raw	F173		2.83	1	434572	54.1
		FALSE	High	Sequest HT (A2)	Unambiguous	[K].IIHLTDDSFDTDVLK.[A]		1	P54132	P54132	0	3	0.9251	0	1	1	577.964	FALSE	1731.88	1731.88	-0.99	-0.00057	HCD (High Energy Collision Dissociation)	30	MS2	3.0896	-65	40	52.085	34981	SAMPLE1_83-1_06_04_2025.raw	F173		2.67	1	584079	51.75
		FALSE	High	Sequest HT (A2)	Unambiguous	[K].IIHLTDDSFDTDVLK.[A]		1	P54132	P54132	0	3	0.8612	0	1	1	577.965	FALSE	1731.88	1731.88	-0.25	-0.00014	HCD (High Energy Collision Dissociation)	30	MS2	2.45172	-65	40	51.554	34466	SAMPLE1_83-1_06_04_2025.raw	F173		2.81	1	584079	51.75
		FALSE	High	Sequest HT (A2)	Unambiguous	[K].IIHLTDDSFDTDVLK.[A]		1	P54132	P54132	0	3	0.9709	0	1	1	577.964	FALSE	1731.88	1731.88	-1.73	-0.001	HCD (High Energy Collision Dissociation)	30	MS2	1.78627	-65	40	50.8833	33805	SAMPLE1_83-1_06_04_2025.raw	F173		2.75	1	750637	51.03
		FALSE	High	Sequest HT (A2)	Unambiguous	[K].IIHLTDDSFDTDVLK.[A]		1	P54132	P54132	0	3	0.9278	0	1	1	577.965	FALSE	1731.88	1731.88	-0.35	-0.0002	HCD (High Energy Collision Dissociation)	30	MS2	2.27319	-65	40	50.3621	33300	SAMPLE1_83-1_06_04_2025.raw	F173		2.91	1	915464	49.57
		FALSE	High	Sequest HT (A2)	Unambiguous	[K].IIHLTDDSFDTDVLK.[A]		1	P54132	P54132	0	3	0.9705	0	1	1	577.964	FALSE	1731.88	1731.88	-1.31	-0.00075	HCD (High Energy Collision Dissociation)	30	MS2	2.36782	-65	40	49.8251	32781	SAMPLE1_83-1_06_04_2025.raw	F173		2.37	1	915464	49.57
		FALSE	High	Sequest HT (A2)	Unambiguous	[K].IIHLTDDSFDTDVLK.[A]		1	P54132	P54132	0	3	0.9298	0	1	1	577.965	FALSE	1731.88	1731.88	-0.04	-2e-05	HCD (High Energy Collision Dissociation)	30	MS2	1.8463	-65	40	49.2964	32249	SAMPLE1_83-1_06_04_2025.raw	F173		2.99	1	1.00982e+06	48.91
		FALSE	High	Sequest HT (A2)	Unambiguous	[K].IIHLTDDSFDTDVLK.[A]		1	P54132	P54132	0	3	0.9046	0	1	1	577.965	FALSE	1731.88	1731.88	-0.35	-0.0002	HCD (High Energy Collision Dissociation)	30	MS2	1.61295	-65	40	48.7662	31734	SAMPLE1_83-1_06_04_2025.raw	F173		2.83	1	1.00982e+06	48.91
		FALSE	High	Sequest HT (A2)	Unambiguous	[K].IIHLTDDSFDTDVLK.[A]		1	P54132	P54132	0	3	0.8596	0	1	1	577.965	FALSE	1731.88	1731.88	-0.57	-0.00033	HCD (High Energy Collision Dissociation)	30	MS2	4.32928	-65	40	57.3164	39726	SAMPLE1_83-1_06_04_2025.raw	F173		1.71	1	246538	57.65
		FALSE	High	Sequest HT (A2)	Unambiguous	[K].IIHLTDDSFDTDVLK.[A]		1	P54132	P54132	0	3	0.9312	0	1	1	577.964	FALSE	1731.88	1731.88	-0.67	-0.00039	HCD (High Energy Collision Dissociation)	30	MS2	1.20209	-65	40	48.2412	31220	SAMPLE1_83-1_06_04_2025.raw	F173		3.2	1	1802510	47.69
		FALSE	High	Sequest HT (A2)	Unambiguous	[K].IIHLTDDSFDTDVLK.[A]		1	P54132	P54132	0	3	0.8969	0	1	1	577.965	FALSE	1731.88	1731.88	0.28	0.00016	HCD (High Energy Collision Dissociation)	30	MS2	0.785308	-65	27.854	47.0937	30080	SAMPLE1_83-1_06_04_2025.raw	F173		2.62	1	4750541	46.49
		FALSE	High	Sequest HT (A2)	Unambiguous	[K].IIHLTDDSFDTDVLK.[A]		1	P54132	P54132	0	3	0.9107	0	1	1	577.964	FALSE	1731.88	1731.88	-0.78	-0.00045	HCD (High Energy Collision Dissociation)	30	MS2	0.230783	-65	14.653	46.5823	29581	SAMPLE1_83-1_06_04_2025.raw	F173		3.47	1	4750541	46.49
		FALSE	High	Sequest HT (A2)	Unambiguous	[K].IIHLTDDSFDTDVLK.[A]		1	P54132	P54132	0	3	0.9081	0	1	1	577.965	FALSE	1731.88	1731.88	0.39	0.00022	HCD (High Energy Collision Dissociation)	30	MS2	0.216871	-65	4.501	45.7457	28737	SAMPLE1_83-1_06_04_2025.raw	F173		2.72	1	2743242496	45.15
		FALSE	High	Sequest HT (A2)	Unambiguous	[K].IIHLTDDSFDTDVLK.[A]		1	P54132	P54132	0	3	0.9329	0	1	1	577.965	FALSE	1731.88	1731.88	0.7	0.00041	HCD (High Energy Collision Dissociation)	30	MS2	0.0457726	-65	0.124	45.2294	28219	SAMPLE1_83-1_06_04_2025.raw	F173		3.28	1	2743242496	45.15
		FALSE	High	Sequest HT (A2)	Unambiguous	[K].IIHLTDDSFDTDVLK.[A]		1	P54132	P54132	0	2	0.9429	0	1	1	866.445	FALSE	1731.88	1731.88	1.66	0.00144	HCD (High Energy Collision Dissociation)	30	MS2	0	-65	23.016	44.9845	27973	SAMPLE1_83-1_06_04_2025.raw	F173		5.08	1
		FALSE	High	Sequest HT (A2)	Unambiguous	[K].IIHLTDDSFDTDVLK.[A]		1	P54132	P54132	0	3	0.9152	0	1	1	577.965	FALSE	1731.88	1731.88	0.39	0.00022	HCD (High Energy Collision Dissociation)	30	MS2	6.82535	-45	40	44.7062	27689	SAMPLE1_83-1_06_04_2025.raw	F173		2.24	1	3.35083e+06	45.16
		FALSE	High	Sequest HT (A2)	Unambiguous	[K].IIHLTDDSFDTDVLK.[A]		1	P54132	P54132	0	3	0.9138	0	1	1	577.963	FALSE	1731.87	1731.88	-3.84	-0.00222	HCD (High Energy Collision Dissociation)	30	MS2	56.6936	-65	40	40.7645	23829	SAMPLE1_83-1_06_04_2025.raw	F173		1.74	1
		FALSE	High	Sequest HT (A2)	Unambiguous	[K].IIHLTDDSFDTDVLK.[A]		1	P54132	P54132	0	3	0.858	0	1	1	577.964	FALSE	1731.88	1731.88	-1.83	-0.00106	HCD (High Energy Collision Dissociation)	30	MS2	0	-65	40	47.7242	30707	SAMPLE1_83-1_06_04_2025.raw	F173		3.24	1	1802510	47.69
		FALSE	High	Sequest HT (A2)	Unambiguous	[K].IIHLTDDSFDTDVLK.[A]		1	P54132	P54132	0	3	0.878	0	1	1	577.965	FALSE	1731.88	1731.88	-0.35	-0.0002	HCD (High Energy Collision Dissociation)	30	MS2	2.73449	-65	40	57.8651	40243	SAMPLE1_83-1_06_04_2025.raw	F173		2.05	1	246538	57.65
		FALSE	High	Sequest HT (A2)	Unambiguous	[K].IIHLTDDSFDTDVLK.[A]		1	P54132	P54132	0	3	0.9227	0	1	1	577.964	FALSE	1731.88	1731.88	-0.88	-0.00051	HCD (High Energy Collision Dissociation)	30	MS2	3.31364	-65	40	58.774	41075	SAMPLE1_83-1_06_04_2025.raw	F173		2.2	1	241558	58.93
		FALSE	High	Sequest HT (A2)	Unambiguous	[K].IIHLTDDSFDTDVLK.[A]		1	P54132	P54132	0	2	0.8883	0	1	1	866.443	FALSE	1731.88	1731.88	-1.18	-0.00102	HCD (High Energy Collision Dissociation)	30	MS2	0	-65	40	45.9624	32742	SAMPLE2_83-2_06_04_2025.raw	F174		1.79	1	27833492	45.25
		FALSE	High	Sequest HT (A2)	Unambiguous	[K].IIHLTDDSFDTDVLK.[A]		1	P54132	P54132	0	3	0.9216	0	1	1	577.965	FALSE	1731.88	1731.88	0.64	0.00037	HCD (High Energy Collision Dissociation)	30	MS2	0.16892	-65	1.009	45.8147	32591	SAMPLE2_83-2_06_04_2025.raw	F174		2.55	1	5071573504	45.26
		FALSE	High	Sequest HT (A2)	Unambiguous	[K].IIHLTDDSFDTDVLK.[A]		1	P54132	P54132	0	2	0.8943	0	1	1	866.444	FALSE	1731.88	1731.88	0.51	0.00044	HCD (High Energy Collision Dissociation)	30	MS2	0	-45	40	45.4548	32225	SAMPLE2_83-2_06_04_2025.raw	F174		2.27	1	9930343	45.23
		FALSE	High	Sequest HT (A2)	Unambiguous	[K].IIHLTDDSFDTDVLK.[A]		1	P54132	P54132	0	3	0.9068	0	1	1	577.966	FALSE	1731.88	1731.88	1.28	0.00074	HCD (High Energy Collision Dissociation)	30	MS2	0.0951671	-65	0.045	45.3131	32085	SAMPLE2_83-2_06_04_2025.raw	F174		3.97	1
		FALSE	High	Sequest HT (A2)	Unambiguous	[K].IIHLTDDSFDTDVLK.[A]		1	P54132	P54132	0	2	0.8936	0	1	1	866.443	FALSE	1731.88	1731.88	-0.48	-0.00041	HCD (High Energy Collision Dissociation)	30	MS2	0	-65	22.482	44.9531	31718	SAMPLE2_83-2_06_04_2025.raw	F174		4.7	1	27833492	45.25
		FALSE	High	Sequest HT (A2)	Unambiguous	[K].IIHLTDDSFDTDVLK.[A]		1	P54132	P54132	0	3	0.9248	0	1	1	577.964	FALSE	1731.88	1731.88	-1.58	-0.00091	HCD (High Energy Collision Dissociation)	30	MS2	22.8739	-65	40	44.2958	31035	SAMPLE2_83-2_06_04_2025.raw	F174		3.06	1
		FALSE	High	Sequest HT (A2)	Unambiguous	[K].IIHLTDDSFDTDVLK.[A]		1	P54132	P54132	0	3	0.9124	0	1	1	577.965	FALSE	1731.88	1731.88	-0.52	-0.0003	HCD (High Energy Collision Dissociation)	30	MS2	0.911845	-65	40	40.8973	27540	SAMPLE2_83-2_06_04_2025.raw	F174		2.17	1	802376	40.85
		FALSE	High	Sequest HT (A2)	Unambiguous	[K].IIHLTDDSFDTDVLK.[A]		1	P54132	P54132	0	3	1	0	1	1	577.964	FALSE	1731.88	1731.88	-0.78	-0.00045	HCD (High Energy Collision Dissociation)	30	MS2	1.79625	-65	40	64.1873	45992	SAMPLE1_83-1_06_04_2025.raw	F173		1.73	1
		FALSE	High	Sequest HT (A2)	Unambiguous	[K].IIHLTDDSFDTDVLK.[A]		1	P54132	P54132	0	3	0.9578	0	1	1	577.964	FALSE	1731.88	1731.88	-0.78	-0.00045	HCD (High Energy Collision Dissociation)	30	MS2	3.001	-65	40	62.6278	44534	SAMPLE1_83-1_06_04_2025.raw	F173		1.66	1	174410	62.79
		FALSE	High	Sequest HT (A2)	Unambiguous	[K].IIHLTDDSFDTDVLK.[A]		1	P54132	P54132	0	3	0.887	0	1	1	577.964	FALSE	1731.88	1731.88	-0.78	-0.00045	HCD (High Energy Collision Dissociation)	30	MS2	2.80434	-65	40	61.5477	43533	SAMPLE1_83-1_06_04_2025.raw	F173		1.77	1
		FALSE	High	Sequest HT (A2)	Unambiguous	[K].IIHLTDDSFDTDVLK.[A]		1	P54132	P54132	0	3	0.7443	0	1	1	577.964	FALSE	1731.88	1731.88	-0.78	-0.00045	HCD (High Energy Collision Dissociation)	30	MS2	3.08823	-65	40	60.4315	42590	SAMPLE1_83-1_06_04_2025.raw	F173		1.76	1
		FALSE	High	Sequest HT (A2)	Unambiguous	[K].IIHLTDDSFDTDVLK.[A]		1	P54132	P54132	0	3	0.9571	0	1	1	577.965	FALSE	1731.88	1731.88	-0.52	-0.0003	HCD (High Energy Collision Dissociation)	30	MS2	29.8922	-65	40	43.9855	30921	SAMPLE3_83-3_06_04_2025.raw	F175		2.8	1	5161349120	45.36
		FALSE	High	Sequest HT (A2)	Unambiguous	[K].IIHLTDDSFDTDVLK.[A]		1	P54132	P54132	0	3	0.9605	0	1	1	577.964	FALSE	1731.88	1731.88	-0.95	-0.00055	HCD (High Energy Collision Dissociation)	30	MS2	32.6117	-65	40	42.0908	28960	SAMPLE3_83-3_06_04_2025.raw	F175		1.77	1
		FALSE	High	Sequest HT (A2)	Unambiguous	[K].IIHLTDDSFDTDVLK.[A]		1	P54132	P54132	0	2	0.8951	0	1	1	866.443	FALSE	1731.88	1731.88	-0.73	-0.00063	HCD (High Energy Collision Dissociation)	30	MS2	0	-65	40	44.9952	31978	SAMPLE3_83-3_06_04_2025.raw	F175		3.24	1	25378462	45.33
		FALSE	High	Sequest HT (A2)	Unambiguous	[K].IIHLTDDSFDTDVLK.[A]		1	P54132	P54132	0	3	0.9094	0	1	1	577.965	FALSE	1731.88	1731.88	-0.42	-0.00024	HCD (High Energy Collision Dissociation)	30	MS2	2.14622	-65	40	64.7801	51651	SAMPLE3_83-3_06_04_2025.raw	F175		3.09	1	1760243	64.97
		FALSE	High	Sequest HT (A2)	Unambiguous	[K].IIHLTDDSFDTDVLK.[A]		1	P54132	P54132	0	3	0.9286	0	1	1	577.964	FALSE	1731.88	1731.88	-0.63	-0.00036	HCD (High Energy Collision Dissociation)	30	MS2	0.876336	-65	40	64.2679	51127	SAMPLE3_83-3_06_04_2025.raw	F175		2.94	1
		FALSE	High	Sequest HT (A2)	Unambiguous	[K].IIHLTDDSFDTDVLK.[A]		1	P54132	P54132	0	3	0.9311	0	1	1	577.964	FALSE	1731.88	1731.88	-0.63	-0.00036	HCD (High Energy Collision Dissociation)	30	MS2	1.96958	-65	40	63.734	50579	SAMPLE3_83-3_06_04_2025.raw	F175		3.05	1
		FALSE	High	Sequest HT (A2)	Unambiguous	[K].IIHLTDDSFDTDVLK.[A]		1	P54132	P54132	0	3	0.9417	0	1	1	577.965	FALSE	1731.88	1731.88	-0.52	-0.0003	HCD (High Energy Collision Dissociation)	30	MS2	0.852522	-65	40	63.2073	50049	SAMPLE3_83-3_06_04_2025.raw	F175		3.26	1	1.13847e+06	62.8
		FALSE	High	Sequest HT (A2)	Unambiguous	[K].IIHLTDDSFDTDVLK.[A]		1	P54132	P54132	0	3	0.8962	0	1	1	577.965	FALSE	1731.88	1731.88	0	0	HCD (High Energy Collision Dissociation)	30	MS2	1.04088	-65	40	62.4693	49308	SAMPLE3_83-3_06_04_2025.raw	F175		3.18	1	1.13847e+06	62.8
		FALSE	High	Sequest HT (A2)	Unambiguous	[K].IIHLTDDSFDTDVLK.[A]		1	P54132	P54132	0	3	0.9266	0	1	1	577.965	FALSE	1731.88	1731.88	0	0	HCD (High Energy Collision Dissociation)	30	MS2	13.6087	-65	25.737	61.9559	48795	SAMPLE3_83-3_06_04_2025.raw	F175		2.59	1
		FALSE	High	Sequest HT (A2)	Unambiguous	[K].IIHLTDDSFDTDVLK.[A]		1	P54132	P54132	0	3	0.9352	0	1	1	577.965	FALSE	1731.88	1731.88	-0.42	-0.00024	HCD (High Energy Collision Dissociation)	30	MS2	2.04486	-65	16.28	44.5398	31499	SAMPLE3_83-3_06_04_2025.raw	F175		3.24	1	5161349120	45.36
		FALSE	High	Sequest HT (A2)	Unambiguous	[K].IIHLTDDSFDTDVLK.[A]		1	P54132	P54132	0	3	0.8237	0	1	1	577.964	FALSE	1731.88	1731.88	-1.15	-0.00066	HCD (High Energy Collision Dissociation)	30	MS2	1.55035	-65	27.544	40.9018	26949	SAMPLE4_83-4_06_04_2025.raw	F176		2.78	1	963406	40.88
		FALSE	High	Sequest HT (A2)	Unambiguous	[K].IIHLTDDSFDTDVLK.[A]		1	P54132	P54132	0	3	0.9126	0	1	1	577.964	FALSE	1731.88	1731.88	-1.57	-0.00091	HCD (High Energy Collision Dissociation)	30	MS2	20.4374	-65	40	41.5086	27567	SAMPLE4_83-4_06_04_2025.raw	F176		2.06	1	963406	40.88
		FALSE	High	Sequest HT (A2)	Unambiguous	[K].IIHLTDDSFDTDVLK.[A]		1	P54132	P54132	0	3	0.946	0	1	1	577.965	FALSE	1731.88	1731.88	-0.09	-5e-05	HCD (High Energy Collision Dissociation)	30	MS2	0.59172	-65	7.989	47.9913	34197	SAMPLE4_83-4_06_04_2025.raw	F176		3.89	1	10692450	47.66
		FALSE	High	Sequest HT (A2)	Unambiguous	[K].IIHLTDDSFDTDVLK.[A]		1	P54132	P54132	0	3	0.9655	0	1	1	577.965	FALSE	1731.88	1731.88	0.33	0.00019	HCD (High Energy Collision Dissociation)	30	MS2	0.723443	-65	4.262	47.3478	33536	SAMPLE4_83-4_06_04_2025.raw	F176		3.19	1	10692450	47.66
		FALSE	High	Sequest HT (A2)	Unambiguous	[K].IIHLTDDSFDTDVLK.[A]		1	P54132	P54132	0	3	0.9416	0	1	1	577.965	FALSE	1731.88	1731.88	0.54	0.00031	HCD (High Energy Collision Dissociation)	30	MS2	0.507733	-65	3.512	46.8338	33005	SAMPLE4_83-4_06_04_2025.raw	F176		2.91	1
		FALSE	High	Sequest HT (A2)	Unambiguous	[K].IIHLTDDSFDTDVLK.[A]		1	P54132	P54132	0	3	0.9294	0	1	1	577.965	FALSE	1731.88	1731.88	-0.2	-0.00011	HCD (High Energy Collision Dissociation)	30	MS2	0.8258	-65	2.492	46.3015	32461	SAMPLE4_83-4_06_04_2025.raw	F176		3.26	1	5024132608	45.31
		FALSE	High	Sequest HT (A2)	Unambiguous	[K].IIHLTDDSFDTDVLK.[A]		1	P54132	P54132	0	2	0.8596	0	1	1	866.443	FALSE	1731.88	1731.88	-0.23	-0.0002	HCD (High Energy Collision Dissociation)	30	MS2	0	-65	40	45.9709	32128	SAMPLE4_83-4_06_04_2025.raw	F176		1.78	1	25213274	45.31
		FALSE	High	Sequest HT (A2)	Unambiguous	[K].IIHLTDDSFDTDVLK.[A]		1	P54132	P54132	0	3	0.93	0	1	1	577.965	FALSE	1731.88	1731.88	-0.42	-0.00024	HCD (High Energy Collision Dissociation)	30	MS2	1.20623	-65	40	60.9225	47841	SAMPLE3_83-3_06_04_2025.raw	F175		2.57	1	1.08513e+06	61.37
		FALSE	High	Sequest HT (A2)	Unambiguous	[K].IIHLTDDSFDTDVLK.[A]		1	P54132	P54132	0	3	0.9406	0	1	1	577.966	FALSE	1731.88	1731.88	1.39	0.0008	HCD (High Energy Collision Dissociation)	30	MS2	0.156417	-65	0.794	45.7792	31935	SAMPLE4_83-4_06_04_2025.raw	F176		3.2	1
		FALSE	High	Sequest HT (A2)	Unambiguous	[K].IIHLTDDSFDTDVLK.[A]		1	P54132	P54132	0	3	0.9233	0	1	1	577.966	FALSE	1731.88	1731.88	1.92	0.00111	HCD (High Energy Collision Dissociation)	30	MS2	0.117488	-65	0.047	45.2399	31389	SAMPLE4_83-4_06_04_2025.raw	F176		3.78	1
		FALSE	High	Sequest HT (A2)	Unambiguous	[K].IIHLTDDSFDTDVLK.[A]		1	P54132	P54132	0	2	0.8952	0	1	1	866.443	FALSE	1731.88	1731.88	-0.93	-0.00081	HCD (High Energy Collision Dissociation)	30	MS2	0	-65	40	45.0072	31155	SAMPLE4_83-4_06_04_2025.raw	F176		3.15	1	25213274	45.31
		FALSE	High	Sequest HT (A2)	Unambiguous	[K].IIHLTDDSFDTDVLK.[A]		1	P54132	P54132	0	2	0.8772	0	1	1	866.441	FALSE	1731.87	1731.88	-3.33	-0.00288	HCD (High Energy Collision Dissociation)	30	MS2	22.8766	-45	40	44.9426	31090	SAMPLE4_83-4_06_04_2025.raw	F176		3.99	1
		FALSE	High	Sequest HT (A2)	Unambiguous	[K].IIHLTDDSFDTDVLK.[A]		1	P54132	P54132	0	3	0.9734	0	1	1	577.965	FALSE	1731.88	1731.88	0.01	1e-05	HCD (High Energy Collision Dissociation)	30	MS2	1.15326	-65	19.661	44.708	30843	SAMPLE4_83-4_06_04_2025.raw	F176		3.01	1	5024132608	45.31
		FALSE	High	Sequest HT (A2)	Unambiguous	[K].IIHLTDDSFDTDVLK.[A]		1	P54132	P54132	0	3	0.936	0	1	1	577.965	FALSE	1731.88	1731.88	-0.52	-0.0003	HCD (High Energy Collision Dissociation)	30	MS2	2.80687	-65	35.732	44.1999	30320	SAMPLE4_83-4_06_04_2025.raw	F176		3.28	1	5024132608	45.31
		FALSE	High	Sequest HT (A2)	Unambiguous	[K].IIHLTDDSFDTDVLK.[A]		1	P54132	P54132	0	3	0.9723	0	1	1	577.964	FALSE	1731.88	1731.88	-1.15	-0.00066	HCD (High Energy Collision Dissociation)	30	MS2	2.32943	-65	40	43.3871	29490	SAMPLE4_83-4_06_04_2025.raw	F176		2.53	1
		FALSE	High	Sequest HT (A2)	Unambiguous	[K].IIHLTDDSFDTDVLK.[A]		1	P54132	P54132	0	3	0.9633	0	1	1	577.964	FALSE	1731.88	1731.88	-0.94	-0.00054	HCD (High Energy Collision Dissociation)	30	MS2	2.55802	-65	40	42.5363	28608	SAMPLE4_83-4_06_04_2025.raw	F176		2.18	1
		FALSE	High	Sequest HT (A2)	Unambiguous	[K].IIHLTDDSFDTDVLK.[A]		1	P54132	P54132	0	3	0.8773	0	1	1	577.964	FALSE	1731.88	1731.88	-1.04	-0.0006	HCD (High Energy Collision Dissociation)	30	MS2	24.112	-65	40	42.016	28083	SAMPLE4_83-4_06_04_2025.raw	F176		1.63	1
		FALSE	High	Sequest HT (A2)	Unambiguous	[K].IIHLTDDSFDTDVLK.[A]		1	P54132	P54132	0	2	0.9029	0	1	1	866.443	FALSE	1731.88	1731.88	-0.3	-0.00026	HCD (High Energy Collision Dissociation)	30	MS2	0	-65	18.595	45.4623	31612	SAMPLE4_83-4_06_04_2025.raw	F176		4.53	1	25213274	45.31
		FALSE	High	Sequest HT (A2)	Unambiguous	[K].IIHLTDDSFDTDVLK.[A]		1	P54132	P54132	0	3	0.9241	0	1	1	577.965	FALSE	1731.88	1731.88	-0.52	-0.0003	HCD (High Energy Collision Dissociation)	30	MS2	2.01007	-65	32.076	60.4082	47424	SAMPLE3_83-3_06_04_2025.raw	F175		3.03	1
		FALSE	High	Sequest HT (A2)	Unambiguous	[K].IIHLTDDSFDTDVLK.[A]		1	P54132	P54132	0	3	0.9771	0	1	1	577.965	FALSE	1731.88	1731.88	0.32	0.00019	HCD (High Energy Collision Dissociation)	30	MS2	3.00666	-65	38.015	61.4285	48287	SAMPLE3_83-3_06_04_2025.raw	F175		3.06	1	1.08513e+06	61.37
		FALSE	High	Sequest HT (A2)	Unambiguous	[K].IIHLTDDSFDTDVLK.[A]		1	P54132	P54132	0	3	0.9362	0	1	1	577.965	FALSE	1731.88	1731.88	-0.21	-0.00012	HCD (High Energy Collision Dissociation)	30	MS2	1.43463	-65	34.423	59.3708	46413	SAMPLE3_83-3_06_04_2025.raw	F175		2.82	1	1.38571e+06	58.92
		FALSE	High	Sequest HT (A2)	Unambiguous	[K].IIHLTDDSFDTDVLK.[A]		1	P54132	P54132	0	3	0.9141	0	1	1	577.965	FALSE	1731.88	1731.88	-0.21	-0.00012	HCD (High Energy Collision Dissociation)	30	MS2	1.18366	-65	35.576	59.8917	46915	SAMPLE3_83-3_06_04_2025.raw	F175		3.26	1
		FALSE	High	Sequest HT (A2)	Unambiguous	[K].IIHLTDDSFDTDVLK.[A]		1	P54132	P54132	0	3	0.855	0	1	1	577.964	FALSE	1731.88	1731.88	-0.63	-0.00036	HCD (High Energy Collision Dissociation)	30	MS2	1.46295	-65	8.202	49.9108	37042	SAMPLE3_83-3_06_04_2025.raw	F175		3.31	1	5874294	49.57
		FALSE	High	Sequest HT (A2)	Unambiguous	[K].IIHLTDDSFDTDVLK.[A]		1	P54132	P54132	0	3	0.9462	0	1	1	577.965	FALSE	1731.88	1731.88	0.64	0.00037	HCD (High Energy Collision Dissociation)	30	MS2	0.760475	-65	8.338	49.4001	36510	SAMPLE3_83-3_06_04_2025.raw	F175		3.53	1	5874294	49.57
		FALSE	High	Sequest HT (A2)	Unambiguous	[K].IIHLTDDSFDTDVLK.[A]		1	P54132	P54132	0	3	0.8545	0	1	1	577.965	FALSE	1731.88	1731.88	0.64	0.00037	HCD (High Energy Collision Dissociation)	30	MS2	0.62704	-65	7.746	48.855	35951	SAMPLE3_83-3_06_04_2025.raw	F175		3.23	1	5545700	48.91
		FALSE	High	Sequest HT (A2)	Unambiguous	[K].IIHLTDDSFDTDVLK.[A]		1	P54132	P54132	0	3	0.9392	0	1	1	577.965	FALSE	1731.88	1731.88	0.11	6e-05	HCD (High Energy Collision Dissociation)	30	MS2	0.596096	-65	7.364	48.3377	35424	SAMPLE3_83-3_06_04_2025.raw	F175		3.62	1
		FALSE	High	Sequest HT (A2)	Unambiguous	[K].IIHLTDDSFDTDVLK.[A]		1	P54132	P54132	0	3	0.9479	0	1	1	577.965	FALSE	1731.88	1731.88	1.06	0.00061	HCD (High Energy Collision Dissociation)	30	MS2	1.15279	-65	13.688	50.4524	37597	SAMPLE3_83-3_06_04_2025.raw	F175		3.65	1	5874294	49.57
		FALSE	High	Sequest HT (A2)	Unambiguous	[K].IIHLTDDSFDTDVLK.[A]		1	P54132	P54132	0	3	0.9435	0	1	1	577.964	FALSE	1731.88	1731.88	-1.16	-0.00067	HCD (High Energy Collision Dissociation)	30	MS2	0.929086	-65	6.269	47.8258	34894	SAMPLE3_83-3_06_04_2025.raw	F175		3.36	1
		FALSE	High	Sequest HT (A2)	Unambiguous	[K].IIHLTDDSFDTDVLK.[A]		1	P54132	P54132	0	3	0.9535	0	1	1	577.965	FALSE	1731.88	1731.88	-0.42	-0.00024	HCD (High Energy Collision Dissociation)	30	MS2	0.999353	-65	4.994	47.3168	34365	SAMPLE3_83-3_06_04_2025.raw	F175		3.44	1
		FALSE	High	Sequest HT (A2)	Unambiguous	[K].IIHLTDDSFDTDVLK.[A]		1	P54132	P54132	0	3	0.9134	0	1	1	577.965	FALSE	1731.88	1731.88	-0.42	-0.00024	HCD (High Energy Collision Dissociation)	30	MS2	0.428765	-65	2.866	46.8069	33832	SAMPLE3_83-3_06_04_2025.raw	F175		3.81	1	5161349120	45.36
		FALSE	High	Sequest HT (A2)	Unambiguous	[K].IIHLTDDSFDTDVLK.[A]		1	P54132	P54132	0	2	0.9233	0	1	1	866.442	FALSE	1731.88	1731.88	-1.57	-0.00136	HCD (High Energy Collision Dissociation)	30	MS2	0	-65	40	45.8982	32891	SAMPLE3_83-3_06_04_2025.raw	F175		3.65	1	25378462	45.33
		FALSE	High	Sequest HT (A2)	Unambiguous	[K].IIHLTDDSFDTDVLK.[A]		1	P54132	P54132	0	3	0.9329	0	1	1	577.965	FALSE	1731.88	1731.88	0.64	0.00037	HCD (High Energy Collision Dissociation)	30	MS2	0.0575683	-65	0.243	45.5734	32560	SAMPLE3_83-3_06_04_2025.raw	F175		2.98	1	5161349120	45.36
		FALSE	High	Sequest HT (A2)	Unambiguous	[K].IIHLTDDSFDTDVLK.[A]		1	P54132	P54132	0	2	0.9345	0	1	1	866.443	FALSE	1731.88	1731.88	-1.22	-0.00106	HCD (High Energy Collision Dissociation)	30	MS2	0	-65	10.866	45.3757	32359	SAMPLE3_83-3_06_04_2025.raw	F175		4.73	1	25378462	45.33
		FALSE	High	Sequest HT (A2)	Unambiguous	[K].IIHLTDDSFDTDVLK.[A]		1	P54132	P54132	0	3	0.8974	0	1	1	577.966	FALSE	1731.88	1731.88	1.27	0.00073	HCD (High Energy Collision Dissociation)	30	MS2	0.06013	-65	0.04	45.0716	32054	SAMPLE3_83-3_06_04_2025.raw	F175		3.8	1
		FALSE	High	Sequest HT (A2)	Unambiguous	[K].IIHLTDDSFDTDVLK.[A]		1	P54132	P54132	0	3	0.9021	0	1	1	577.964	FALSE	1731.88	1731.88	-1.16	-0.00067	HCD (High Energy Collision Dissociation)	30	MS2	0.908249	-65	14.28	50.9556	38115	SAMPLE3_83-3_06_04_2025.raw	F175		3.27	1	4862043	50.9
		FALSE	High	Sequest HT (A2)	Unambiguous	[K].IIHLTDDSFDTDVLK.[A]		1	P54132	P54132	0	3	0.894	0	1	1	577.964	FALSE	1731.88	1731.88	-1.05	-0.00061	HCD (High Energy Collision Dissociation)	30	MS2	1.9661	-65	27.559	55.7171	42788	SAMPLE3_83-3_06_04_2025.raw	F175		3.49	1	1.60357e+06	56.11
		FALSE	High	Sequest HT (A2)	Unambiguous	[K].IIHLTDDSFDTDVLK.[A]		1	P54132	P54132	0	3	0.8938	0	1	1	577.965	FALSE	1731.88	1731.88	0	0	HCD (High Energy Collision Dissociation)	30	MS2	1.59929	-65	30.556	58.8572	45904	SAMPLE3_83-3_06_04_2025.raw	F175		2.73	1	1.38571e+06	58.92
		FALSE	High	Sequest HT (A2)	Unambiguous	[K].IIHLTDDSFDTDVLK.[A]		1	P54132	P54132	0	3	0.9743	0	1	1	577.965	FALSE	1731.88	1731.88	0.22	0.00012	HCD (High Energy Collision Dissociation)	30	MS2	1.79036	-65	27.275	58.3192	45371	SAMPLE3_83-3_06_04_2025.raw	F175		3.5	1	1.44978e+06	58.41
		FALSE	High	Sequest HT (A2)	Unambiguous	[K].IIHLTDDSFDTDVLK.[A]		1	P54132	P54132	0	3	0.881	0	1	1	577.965	FALSE	1731.88	1731.88	-0.21	-0.00012	HCD (High Energy Collision Dissociation)	30	MS2	2.14182	-65	23.056	57.7954	44855	SAMPLE3_83-3_06_04_2025.raw	F175		3.11	1
		FALSE	High	Sequest HT (A2)	Unambiguous	[K].IIHLTDDSFDTDVLK.[A]		1	P54132	P54132	0	3	0.9433	0	1	1	577.964	FALSE	1731.88	1731.88	-0.74	-0.00043	HCD (High Energy Collision Dissociation)	30	MS2	1.97086	-65	36.631	57.2597	44302	SAMPLE3_83-3_06_04_2025.raw	F175		3.53	1
		FALSE	High	Sequest HT (A2)	Unambiguous	[K].IIHLTDDSFDTDVLK.[A]		1	P54132	P54132	0	3	0.8632	0	1	1	577.965	FALSE	1731.88	1731.88	0.32	0.00019	HCD (High Energy Collision Dissociation)	30	MS2	1.7119	-65	32.119	56.7575	43819	SAMPLE3_83-3_06_04_2025.raw	F175		3.29	1	1.60357e+06	56.11
		FALSE	High	Sequest HT (A2)	Unambiguous	[K].IIHLTDDSFDTDVLK.[A]		1	P54132	P54132	0	3	0.976	0	1	1	577.965	FALSE	1731.88	1731.88	0	0	HCD (High Energy Collision Dissociation)	30	MS2	1.96492	-65	27.805	56.2389	43312	SAMPLE3_83-3_06_04_2025.raw	F175		3.33	1	1.60357e+06	56.11
		FALSE	High	Sequest HT (A2)	Unambiguous	[K].IIHLTDDSFDTDVLK.[A]		1	P54132	P54132	0	3	0.9785	0	1	1	577.965	FALSE	1731.88	1731.88	0.64	0.00037	HCD (High Energy Collision Dissociation)	30	MS2	1.21144	-65	13.834	51.5052	38681	SAMPLE3_83-3_06_04_2025.raw	F175		3.26	1	3.40467e+06	51.65
		FALSE	High	Sequest HT (A2)	Unambiguous	[K].IIHLTDDSFDTDVLK.[A]		1	P54132	P54132	0	3	0.9122	0	1	1	577.965	FALSE	1731.88	1731.88	0.11	6e-05	HCD (High Energy Collision Dissociation)	30	MS2	1.84529	-65	31.872	55.2069	42277	SAMPLE3_83-3_06_04_2025.raw	F175		3.19	1	1878226	54.96
		FALSE	High	Sequest HT (A2)	Unambiguous	[K].IIHLTDDSFDTDVLK.[A]		1	P54132	P54132	0	3	0.9184	0	1	1	577.965	FALSE	1731.88	1731.88	-0.21	-0.00012	HCD (High Energy Collision Dissociation)	30	MS2	2.81032	-65	17.915	52.6599	39877	SAMPLE3_83-3_06_04_2025.raw	F175		2.94	1	3.40467e+06	51.65
		FALSE	High	Sequest HT (A2)	Unambiguous	[K].IIHLTDDSFDTDVLK.[A]		1	P54132	P54132	0	3	0.9141	0	1	1	577.965	FALSE	1731.88	1731.88	-0.21	-0.00012	HCD (High Energy Collision Dissociation)	30	MS2	1.83302	-65	20.764	54.192	41447	SAMPLE3_83-3_06_04_2025.raw	F175		3.26	1	2.46146e+06	54.05
		FALSE	High	Sequest HT (A2)	Unambiguous	[K].IIHLTDDSFDTDVLK.[A]		1	P54132	P54132	0	3	0.9345	0	1	1	577.965	FALSE	1731.88	1731.88	0.74	0.00043	HCD (High Energy Collision Dissociation)	30	MS2	2.05043	-65	20.243	53.6937	40937	SAMPLE3_83-3_06_04_2025.raw	F175		3.51	1	2.46146e+06	54.05
		FALSE	High	Sequest HT (A2)	Unambiguous	[K].IIHLTDDSFDTDVLK.[A]		1	P54132	P54132	0	3	0.9728	0	1	1	577.965	FALSE	1731.88	1731.88	0.74	0.00043	HCD (High Energy Collision Dissociation)	30	MS2	1.61499	-65	19.295	53.17	40401	SAMPLE3_83-3_06_04_2025.raw	F175		3.31	1	2645805	52.89
		FALSE	High	Sequest HT (A2)	Unambiguous	[K].IIHLTDDSFDTDVLK.[A]		1	P54132	P54132	0	3	0.88	0	1	1	577.965	FALSE	1731.88	1731.88	0.22	0.00012	HCD (High Energy Collision Dissociation)	30	MS2	1.37141	-65	18.153	52.1531	39350	SAMPLE3_83-3_06_04_2025.raw	F175		3.25	1	3.40467e+06	51.65
		FALSE	High	Sequest HT (A2)	Unambiguous	[K].IIHLTDDSFDTDVLK.[A]		1	P54132	P54132	0	3	0.902	0	1	1	577.964	FALSE	1731.88	1731.88	-0.74	-0.00043	HCD (High Energy Collision Dissociation)	30	MS2	1.89361	-65	40	54.6932	41831	SAMPLE3_83-3_06_04_2025.raw	F175		3.47	1	1.84533e+06	54.76
	FALSE	High	[K].IIHLTDDSFDTDVLK.[A]	1xPhospho [S8(100)]	1	1	4	P54132	P54132 [16-30]	P54132 1xPhospho [S23(100)]	0	1811.85	FALSE	100	100	0	0		121.1	178.9		9.01	29.11		n/a	n/a	High	High	High	High	High	3.82	49.73
		Checked	Confidence	Identifying Node	PSM Ambiguity	Annotated Sequence	Modifications	# Proteins	Master Protein Accessions	Protein Accessions	# Missed Cleavages	Charge	DeltaScore	DeltaCn	Rank	Search Engine Rank	m/z [Da]	Contaminant	MH+ [Da]	Theo. MH+ [Da]	DeltaM [ppm]	Deltam/z [Da]	Activation Type	NCE [%]	MS Order	Isolation Interference [%]	Comp. Voltage [V]	Ion Inject Time [ms]	RT [min]	First Scan	Spectrum File	File ID	Quan Info	XCorr	# Protein Groups	Precursor Abundance	Apex RT [min]	PhosphoRS: Best Site Probabilities
		FALSE	High	Sequest HT (A2)	Unambiguous	[R].NKDVNVtEDFSFsEPLPNTTNQ.[-]	T7(Phospho); S13(Phospho)	1	P54132	P54132	1	3	0.0057	0	1	1	886.036	FALSE	2656.09	2656.09	2.87	0.00254	HCD (High Energy Collision Dissociation)	30	MS2	11.8473	-45	40	61.6345	47406	SAMPLE4_83-4_06_04_2025.raw	F176		1.74	1	900984	61.29	T7(Phospho): 66.66; S11(Phospho): 66.66; S13(Phospho): 66.66
		FALSE	High	Sequest HT (A2)	Unambiguous	[R].NKDVNVtEDFSFsEPLPNTTNQ.[-]	T7(Phospho); S13(Phospho)	1	P54132	P54132	1	3	0.1452	0	1	1	886.032	FALSE	2656.08	2656.09	-1.2	-0.00106	HCD (High Energy Collision Dissociation)	30	MS2	13.0816	-45	40	60.6044	46529	SAMPLE4_83-4_06_04_2025.raw	F176		3.65	1	1.0487e+06	60.64	T7(Phospho): 100; S11(Phospho): 100
		FALSE	High	Sequest HT (A2)	Unambiguous	[R].NKDVNVtEDFSFsEPLPNTTNQ.[-]	T7(Phospho); S13(Phospho)	1	P54132	P54132	1	3	0.0984	0	1	1	886.034	FALSE	2656.09	2656.09	0.78	0.00069	HCD (High Energy Collision Dissociation)	30	MS2	1.81699	-45	40	61.3934	48252	SAMPLE3_83-3_06_04_2025.raw	F175		1.93	1	755524	61.27	T7(Phospho): 100; S11(Phospho): 98.56
		FALSE	High	Sequest HT (A2)	Unambiguous	[R].NKDVNVTEDFSFSEPLPNttNQ.[-]	T19(Phospho); T20(Phospho)	1	P54132	P54132	1	3	0.1011	0	1	1	886.036	FALSE	2656.09	2656.09	3.08	0.00272	HCD (High Energy Collision Dissociation)	30	MS2	92.5985	-45	40	62.7135	48453	SAMPLE4_83-4_06_04_2025.raw	F176		1.88	1			T19(Phospho): 99.93; T20(Phospho): 99.93
		FALSE	High	Sequest HT (A2)	Unambiguous	[R].NKDVNVtEDFSFSEPLPNtTNQ.[-]	T7(Phospho); T19(Phospho)	1	P54132	P54132	1	3	0.1173	0	1	1	886.035	FALSE	2656.09	2656.09	1.61	0.00142	HCD (High Energy Collision Dissociation)	30	MS2	2.802	-45	40	63.1528	50924	SAMPLE5_83-5_06_04_2025.raw	F177		1.79	1	865215	62.95	T7(Phospho): 96.27; T19(Phospho): 49.99; T20(Phospho): 49.99
		FALSE	High	Sequest HT (A2)	Unambiguous	[R].NKDVNVtEDFSFsEPLPNTTNQ.[-]	T7(Phospho); S13(Phospho)	1	P54132	P54132	1	3	0.0887	0	1	1	886.036	FALSE	2656.09	2656.09	2.64	0.00234	HCD (High Energy Collision Dissociation)	30	MS2	1.76494	-45	40	61.5661	49356	SAMPLE5_83-5_06_04_2025.raw	F177		2.48	1	2.35582e+06	61.31	T7(Phospho): 100; S11(Phospho): 99.36
	FALSE	High	[R].TLNNKLSLSKPK.[F]	1xPhospho [S7(100)]	1	1	2	P54132	P54132 [153-164]	P54132 1xPhospho [S159(100)]	1	1422.77	FALSE	7.356	20.421	24.45	27.33	10.4	76.7	212.9	19.43	3.66	6.37		Peak Found	Peak Found	Peak Found	Peak Found	High	High	High	2.81	21.52
		Checked	Confidence	Identifying Node	PSM Ambiguity	Annotated Sequence	Modifications	# Proteins	Master Protein Accessions	Protein Accessions	# Missed Cleavages	Charge	DeltaScore	DeltaCn	Rank	Search Engine Rank	m/z [Da]	Contaminant	MH+ [Da]	Theo. MH+ [Da]	DeltaM [ppm]	Deltam/z [Da]	Activation Type	NCE [%]	MS Order	Isolation Interference [%]	Comp. Voltage [V]	Ion Inject Time [ms]	RT [min]	First Scan	Spectrum File	File ID	Quan Info	XCorr	# Protein Groups	Precursor Abundance	Apex RT [min]	PhosphoRS: Best Site Probabilities
		FALSE	High	Sequest HT (A2)	Unambiguous	[K].VGALSKGQLK.[E]		1	P54132	P54132	1	2	0.9224	0	1	1	500.811	FALSE	1000.61	1000.61	-0.29	-0.00014	HCD (High Energy Collision Dissociation)	30	MS2	2.99658	-45	40	16.4576	4858	SAMPLE6_83-6_06_04_2025.raw	F178		2.32	1	546293	16.49
		FALSE	High	Sequest HT (A2)	Unambiguous	[K].VGALSKGQLK.[E]		1	P54132	P54132	1	2	0.8936	0	1	1	500.811	FALSE	1000.61	1000.61	-0.74	-0.00037	HCD (High Energy Collision Dissociation)	30	MS2	9.56635	-45	40	16.4445	5604	SAMPLE5_83-5_06_04_2025.raw	F177		2.82	1	1.50803e+06	16.48
		FALSE	High	Sequest HT (A2)	Unambiguous	[K].VGALSKGQLK.[E]		1	P54132	P54132	1	2	0.931	0	1	1	500.811	FALSE	1000.61	1000.61	-0.2	-0.0001	HCD (High Energy Collision Dissociation)	30	MS2	5.25846	-45	40	16.4554	5017	SAMPLE4_83-4_06_04_2025.raw	F176		2.9	1	990430	16.5
		FALSE	High	Sequest HT (A2)	Unambiguous	[K].VGALSKGQLK.[E]		1	P54132	P54132	1	2	0.8962	0	1	1	500.811	FALSE	1000.62	1000.61	0.59	0.0003	HCD (High Energy Collision Dissociation)	30	MS2	14.7344	-45	40	16.4492	5165	SAMPLE3_83-3_06_04_2025.raw	F175		1.83	1	622902	16.49
		FALSE	High	Sequest HT (A2)	Unambiguous	[K].VGALSKGQLK.[E]		1	P54132	P54132	1	2	0.8947	0	1	1	500.812	FALSE	1000.62	1000.61	0.89	0.00044	HCD (High Energy Collision Dissociation)	30	MS2	42.2935	-45	40	16.4205	5133	SAMPLE2_83-2_06_04_2025.raw	F174		1.9	1	331656	16.46
	FALSE	High	[K].VGALSKGQLK.[E]	1xPhospho [S5(100)]	1	1	1	P54132	P54132 [103-112]	P54132 1xPhospho [S107(100)]	1	1080.58	FALSE	1.504	1.914	37.89	53.99	67.9	102.1	130	26.42	9.01	23.47		Peak Found	Peak Found	Peak Found	Peak Found	High	Peak Found	High	1.81	21.85
		Checked	Confidence	Identifying Node	PSM Ambiguity	Annotated Sequence	Modifications	# Proteins	Master Protein Accessions	Protein Accessions	# Missed Cleavages	Charge	DeltaScore	DeltaCn	Rank	Search Engine Rank	m/z [Da]	Contaminant	MH+ [Da]	Theo. MH+ [Da]	DeltaM [ppm]	Deltam/z [Da]	Activation Type	NCE [%]	MS Order	Isolation Interference [%]	Comp. Voltage [V]	Ion Inject Time [ms]	RT [min]	First Scan	Spectrum File	File ID	Quan Info	XCorr	# Protein Groups	Precursor Abundance	Apex RT [min]	PhosphoRS: Best Site Probabilities
		FALSE	High	Sequest HT (A2)	Unambiguous	[K].LSLSKPK.[F]		1	P54132	P54132	0	2	1	0	1	1	386.75	FALSE	772.492	772.493	-0.28	-0.00011	HCD (High Energy Collision Dissociation)	30	MS2	53.5199	-45	40	16.1047	4276	SAMPLE1_83-1_06_04_2025.raw	F173		1.39	1	30040652	16.24
		FALSE	High	Sequest HT (A2)	Unambiguous	[K].LSLSKPK.[F]		1	P54132	P54132	0	2	1	0	1	1	386.75	FALSE	772.492	772.493	-0.29	-0.00011	HCD (High Energy Collision Dissociation)	30	MS2	0.141929	-45	16.46	16.4191	5584	SAMPLE5_83-5_06_04_2025.raw	F177		1.94	1	142238976	16.06
		FALSE	High	Sequest HT (A2)	Unambiguous	[K].LSLSKPK.[F]		1	P54132	P54132	0	2	1	0	1	1	386.75	FALSE	772.493	772.493	0.02	1e-05	HCD (High Energy Collision Dissociation)	30	MS2	17.6675	-45	12.78	15.9088	5303	SAMPLE5_83-5_06_04_2025.raw	F177		2.02	1	142238976	16.06
		FALSE	High	Sequest HT (A2)	Unambiguous	[K].LSLSKPK.[F]		1	P54132	P54132	0	2	1	0	1	1	386.75	FALSE	772.492	772.493	-0.8	-0.00031	HCD (High Energy Collision Dissociation)	30	MS2	0.691623	-45	40	16.5067	4896	SAMPLE6_83-6_06_04_2025.raw	F178		1.73	1	72495016	16.17
		FALSE	High	Sequest HT (A2)	Unambiguous	[K].LSLSKPK.[F]		1	P54132	P54132	0	2	1	0	1	1	386.75	FALSE	772.493	772.493	0.23	9e-05	HCD (High Energy Collision Dissociation)	30	MS2	28.4015	-45	40	15.9929	4611	SAMPLE6_83-6_06_04_2025.raw	F178		1.66	1	72495016	16.17
		FALSE	High	Sequest HT (A2)	Unambiguous	[K].LSLSKPK.[F]		1	P54132	P54132	0	2	1	0	1	1	386.75	FALSE	772.493	772.493	0.05	2e-05	HCD (High Energy Collision Dissociation)	30	MS2	0.359257	-45	40	16.5276	5229	SAMPLE3_83-3_06_04_2025.raw	F175		1.67	1	90877232	16.16
		FALSE	High	Sequest HT (A2)	Unambiguous	[K].LSLSKPK.[F]		1	P54132	P54132	0	2	1	0	1	1	386.751	FALSE	772.494	772.493	1.32	0.00051	HCD (High Energy Collision Dissociation)	30	MS2	18.8588	-45	40	16.002	4922	SAMPLE3_83-3_06_04_2025.raw	F175		1.75	1	90877232	16.16
		FALSE	High	Sequest HT (A2)	Unambiguous	[K].LSLSKPK.[F]		1	P54132	P54132	0	2	1	0	1	1	386.75	FALSE	772.493	772.493	0.14	5e-05	HCD (High Energy Collision Dissociation)	30	MS2	1.36122	-45	40	16.5049	5194	SAMPLE2_83-2_06_04_2025.raw	F174		1.82	1	91846456	16.11
		FALSE	High	Sequest HT (A2)	Unambiguous	[K].LSLSKPK.[F]		1	P54132	P54132	0	2	1	0	1	1	386.75	FALSE	772.493	772.493	1.01	0.00039	HCD (High Energy Collision Dissociation)	30	MS2	29.7586	-45	27.842	15.9829	4894	SAMPLE2_83-2_06_04_2025.raw	F174		1.97	1	91846456	16.11
		FALSE	High	Sequest HT (A2)	Unambiguous	[K].LSLSKPK.[F]		1	P54132	P54132	0	2	1	0	1	1	386.75	FALSE	772.492	772.493	-0.38	-0.00015	HCD (High Energy Collision Dissociation)	30	MS2	0.204126	-45	40	16.5013	5052	SAMPLE4_83-4_06_04_2025.raw	F176		1.84	1	106867392	16.16
	FALSE	High	[K].LSLSKPK.[F]	1xPhospho [S4(100)]	1	1	3	P54132	P54132 [158-164]	P54132 1xPhospho [S161(100)]	0	852.459	FALSE	4.794	10.142	34.13	0.49	18.8	90.2	190.9	12.59	19.52	12.12		Peak Found	High	High	Peak Found	High	Peak Found	High	1.68	20.61
		Checked	Confidence	Identifying Node	PSM Ambiguity	Annotated Sequence	Modifications	# Proteins	Master Protein Accessions	Protein Accessions	# Missed Cleavages	Charge	DeltaScore	DeltaCn	Rank	Search Engine Rank	m/z [Da]	Contaminant	MH+ [Da]	Theo. MH+ [Da]	DeltaM [ppm]	Deltam/z [Da]	Activation Type	NCE [%]	MS Order	Isolation Interference [%]	Comp. Voltage [V]	Ion Inject Time [ms]	RT [min]	First Scan	Spectrum File	File ID	Quan Info	XCorr	# Protein Groups	Precursor Abundance	Apex RT [min]	PhosphoRS: Best Site Probabilities
		FALSE	High	Sequest HT (A2)	Unambiguous	[K].TSSDNNVSVTNVSVAK.[T]		1	P54132	P54132	0	2	0.8764	0	1	1	811.404	FALSE	1621.8	1621.8	-1.42	-0.00115	HCD (High Energy Collision Dissociation)	30	MS2	0	-65	40	26.829	14599	SAMPLE5_83-5_06_04_2025.raw	F177		1.78	1	21106438	26.74
		FALSE	High	Sequest HT (A2)	Unambiguous	[K].TSSDNNVSVTNVSVAK.[T]		1	P54132	P54132	0	3	0.9341	0	1	1	541.273	FALSE	1621.8	1621.8	0.12	6e-05	HCD (High Energy Collision Dissociation)	30	MS2	1.11953	-65	13.382	27.1554	14927	SAMPLE5_83-5_06_04_2025.raw	F177		3.34	1	350542304	26.75
		FALSE	High	Sequest HT (A2)	Unambiguous	[K].TSSDNNVSVTNVSVAK.[T]		1	P54132	P54132	0	3	0.9356	0	1	1	541.272	FALSE	1621.8	1621.8	0	0	HCD (High Energy Collision Dissociation)	30	MS2	3.14681	-65	40	27.6793	15434	SAMPLE5_83-5_06_04_2025.raw	F177		3.26	1	2.03e+06	27.56
		FALSE	High	Sequest HT (A2)	Unambiguous	[K].TSSDNNVSVTNVSVAK.[T]		1	P54132	P54132	0	3	0.9038	0	1	1	541.273	FALSE	1621.8	1621.8	0.34	0.00019	HCD (High Energy Collision Dissociation)	30	MS2	1.83317	-65	40	28.7782	16543	SAMPLE5_83-5_06_04_2025.raw	F177		2.91	1
		FALSE	High	Sequest HT (A2)	Unambiguous	[K].TSSDNNVSVTNVSVAK.[T]		1	P54132	P54132	0	3	0.9269	0	1	1	541.273	FALSE	1621.8	1621.8	0.34	0.00019	HCD (High Energy Collision Dissociation)	30	MS2	74.5031	-65	40	29.3785	17152	SAMPLE5_83-5_06_04_2025.raw	F177		2.19	1
		FALSE	High	Sequest HT (A2)	Unambiguous	[K].TSSDNNVSVTNVSVAK.[T]		1	P54132	P54132	0	3	1	0	1	1	541.272	FALSE	1621.8	1621.8	-0.22	-0.00012	HCD (High Energy Collision Dissociation)	30	MS2	4.76661	-65	40	31.2087	18999	SAMPLE5_83-5_06_04_2025.raw	F177		1.7	1
		FALSE	High	Sequest HT (A2)	Unambiguous	[K].TSSDNNVSVTNVSVAK.[T]		1	P54132	P54132	0	2	0.8789	0	1	1	811.402	FALSE	1621.8	1621.8	-3.98	-0.00322	HCD (High Energy Collision Dissociation)	30	MS2	99.2279	-45	21.194	29.6705	17447	SAMPLE5_83-5_06_04_2025.raw	F177		2.56	1
		FALSE	High	Sequest HT (A2)	Unambiguous	[K].TSSDNNVSVTNVSVAK.[T]		1	P54132	P54132	0	3	1	0	1	1	541.273	FALSE	1621.8	1621.8	0.12	6e-05	HCD (High Energy Collision Dissociation)	30	MS2	0.301174	-65	40	25.362	13161	SAMPLE5_83-5_06_04_2025.raw	F177		1.69	1	343366	25.34
		FALSE	High	Sequest HT (A2)	Unambiguous	[K].TSSDNNVSVTNVSVAK.[T]		1	P54132	P54132	0	2	0.9247	0	1	1	811.405	FALSE	1621.8	1621.8	0.09	7e-05	HCD (High Energy Collision Dissociation)	30	MS2	0	-45	40	25.2834	13083	SAMPLE5_83-5_06_04_2025.raw	F177		3.72	1	2225771	25.34
		FALSE	High	Sequest HT (A2)	Unambiguous	[K].TSSDNNVSVTNVSVAK.[T]		1	P54132	P54132	0	3	0.9527	0	1	1	541.273	FALSE	1621.8	1621.8	0.11	6e-05	HCD (High Energy Collision Dissociation)	30	MS2	2.90435	-65	40	28.7668	14899	SAMPLE4_83-4_06_04_2025.raw	F176		2.96	1
		FALSE	High	Sequest HT (A2)	Unambiguous	[K].TSSDNNVSVTNVSVAK.[T]		1	P54132	P54132	0	3	0.9454	0	1	1	541.273	FALSE	1621.8	1621.8	0.67	0.00036	HCD (High Energy Collision Dissociation)	30	MS2	5.47706	-65	40	29.3689	15498	SAMPLE4_83-4_06_04_2025.raw	F176		2.93	1
		FALSE	High	Sequest HT (A2)	Unambiguous	[K].TSSDNNVSVTNVSVAK.[T]		1	P54132	P54132	0	3	0.9325	0	1	1	541.272	FALSE	1621.8	1621.8	-0.23	-0.00012	HCD (High Energy Collision Dissociation)	30	MS2	3.13679	-65	40	29.0749	15527	SAMPLE6_83-6_06_04_2025.raw	F178		3.11	1
		FALSE	High	Sequest HT (A2)	Unambiguous	[K].TSSDNNVSVTNVSVAK.[T]		1	P54132	P54132	0	3	0.9489	0	1	1	541.273	FALSE	1621.8	1621.8	0.56	0.0003	HCD (High Energy Collision Dissociation)	30	MS2	5.4927	-65	40	29.5895	16043	SAMPLE6_83-6_06_04_2025.raw	F178		2.35	1
		FALSE	High	Sequest HT (A2)	Unambiguous	[K].TSSDNNVSVTNVSVAK.[T]		1	P54132	P54132	0	3	0.875	0	1	1	541.273	FALSE	1621.8	1621.8	0.56	0.0003	HCD (High Energy Collision Dissociation)	30	MS2	2.55745	-65	40	30.4605	16908	SAMPLE6_83-6_06_04_2025.raw	F178		1.92	1
		FALSE	High	Sequest HT (A2)	Unambiguous	[K].TSSDNNVSVTNVSVAK.[T]		1	P54132	P54132	0	3	0.9551	0	1	1	541.272	FALSE	1621.8	1621.8	-0.46	-0.00025	HCD (High Energy Collision Dissociation)	30	MS2	3.63092	-65	35.545	27.5056	13948	SAMPLE6_83-6_06_04_2025.raw	F178		3.34	1	1.52649e+06	27.54
		FALSE	High	Sequest HT (A2)	Unambiguous	[K].TSSDNNVSVTNVSVAK.[T]		1	P54132	P54132	0	2	0.9031	0	1	1	811.405	FALSE	1621.8	1621.8	-0.41	-0.00033	HCD (High Energy Collision Dissociation)	30	MS2	12.2084	-45	40	26.9587	13403	SAMPLE6_83-6_06_04_2025.raw	F178		3.51	1	8697007	27.15
		FALSE	High	Sequest HT (A2)	Unambiguous	[K].TSSDNNVSVTNVSVAK.[T]		1	P54132	P54132	0	2	0.9286	0	1	1	811.407	FALSE	1621.81	1621.8	1.85	0.0015	HCD (High Energy Collision Dissociation)	30	MS2	22.1294	-45	40	25.277	11754	SAMPLE6_83-6_06_04_2025.raw	F178		2.8	1	1.64635e+06	25.34
		FALSE	High	Sequest HT (A2)	Unambiguous	[K].TSSDNNVSVTNVSVAK.[T]		1	P54132	P54132	0	3	1	0	1	1	541.272	FALSE	1621.8	1621.8	-0.68	-0.00037	HCD (High Energy Collision Dissociation)	30	MS2	5.14999	-65	40	25.3374	11812	SAMPLE6_83-6_06_04_2025.raw	F178		1.81	1	190574	25.33
		FALSE	High	Sequest HT (A2)	Unambiguous	[K].TSSDNNVSVTNVSVAK.[T]		1	P54132	P54132	0	2	0.9074	0	1	1	811.404	FALSE	1621.8	1621.8	-1.61	-0.00131	HCD (High Energy Collision Dissociation)	30	MS2	0.402896	-45	6.224	26.4425	12890	SAMPLE6_83-6_06_04_2025.raw	F178		4.43	1	15159095	26.72
		FALSE	High	Sequest HT (A2)	Unambiguous	[K].TSSDNNVSVTNVSVAK.[T]		1	P54132	P54132	0	3	1	0	1	1	541.272	FALSE	1621.8	1621.8	-0.68	-0.00037	HCD (High Energy Collision Dissociation)	30	MS2	1.51924	-65	40	27.6037	13745	SAMPLE4_83-4_06_04_2025.raw	F176		3.06	1	1.46989e+06	27.5
		FALSE	High	Sequest HT (A2)	Unambiguous	[K].TSSDNNVSVTNVSVAK.[T]		1	P54132	P54132	0	3	0.9583	0	1	1	541.273	FALSE	1621.8	1621.8	0.8	0.00044	HCD (High Energy Collision Dissociation)	30	MS2	0.809395	-65	0.799	26.5871	13415	SAMPLE3_83-3_06_04_2025.raw	F175		3.12	1	342406048	26.7
		FALSE	High	Sequest HT (A2)	Unambiguous	[K].TSSDNNVSVTNVSVAK.[T]		1	P54132	P54132	0	3	0.9526	0	1	1	541.273	FALSE	1621.8	1621.8	1.03	0.00056	HCD (High Energy Collision Dissociation)	30	MS2	0	-65	26.065	26.7265	13556	SAMPLE3_83-3_06_04_2025.raw	F175		3.59	1	342406048	26.7
		FALSE	High	Sequest HT (A2)	Unambiguous	[K].TSSDNNVSVTNVSVAK.[T]		1	P54132	P54132	0	2	0.9357	0	1	1	811.404	FALSE	1621.8	1621.8	-1.29	-0.00105	HCD (High Energy Collision Dissociation)	30	MS2	0	-65	40	26.7282	13558	SAMPLE3_83-3_06_04_2025.raw	F175		2.49	1	17661018	26.7
		FALSE	High	Sequest HT (A2)	Unambiguous	[K].TSSDNNVSVTNVSVAK.[T]		1	P54132	P54132	0	2	0.9487	0	1	1	811.404	FALSE	1621.8	1621.8	-1.37	-0.00111	HCD (High Energy Collision Dissociation)	30	MS2	0	-65	3.555	26.7687	13599	SAMPLE3_83-3_06_04_2025.raw	F175		4.09	1	17661018	26.7
		FALSE	High	Sequest HT (A2)	Unambiguous	[K].TSSDNNVSVTNVSVAK.[T]		1	P54132	P54132	0	3	0.9581	0	1	1	541.273	FALSE	1621.8	1621.8	0.69	0.00037	HCD (High Energy Collision Dissociation)	30	MS2	1.07645	-65	14.297	27.0959	13923	SAMPLE3_83-3_06_04_2025.raw	F175		3.34	1	342406048	26.7
		FALSE	High	Sequest HT (A2)	Unambiguous	[K].TSSDNNVSVTNVSVAK.[T]		1	P54132	P54132	0	2	0.8418	0	1	1	811.403	FALSE	1621.8	1621.8	-2.88	-0.00233	HCD (High Energy Collision Dissociation)	30	MS2	0	-45	40	27.2957	14124	SAMPLE3_83-3_06_04_2025.raw	F175		1.58	1	8434965	27.11
		FALSE	High	Sequest HT (A2)	Unambiguous	[K].TSSDNNVSVTNVSVAK.[T]		1	P54132	P54132	0	3	0.9035	0	1	1	541.272	FALSE	1621.8	1621.8	-0.44	-0.00024	HCD (High Energy Collision Dissociation)	30	MS2	2.35493	-65	40	27.6371	14464	SAMPLE3_83-3_06_04_2025.raw	F175		2.59	1	1.65036e+06	27.5
		FALSE	High	Sequest HT (A2)	Unambiguous	[K].TSSDNNVSVTNVSVAK.[T]		1	P54132	P54132	0	3	1	0	1	1	541.273	FALSE	1621.8	1621.8	0.38	0.00021	HCD (High Energy Collision Dissociation)	30	MS2	10.7815	-65	40	29.4065	16124	SAMPLE2_83-2_06_04_2025.raw	F174		1.61	1
		FALSE	High	Sequest HT (A2)	Unambiguous	[K].TSSDNNVSVTNVSVAK.[T]		1	P54132	P54132	0	3	0.956	0	1	1	541.273	FALSE	1621.8	1621.8	0.95	0.00051	HCD (High Energy Collision Dissociation)	30	MS2	1.91823	-65	40	27.9226	14611	SAMPLE2_83-2_06_04_2025.raw	F174		2.73	1	1573985	27.52
		FALSE	High	Sequest HT (A2)	Unambiguous	[K].TSSDNNVSVTNVSVAK.[T]		1	P54132	P54132	0	3	0.9542	0	1	1	541.273	FALSE	1621.8	1621.8	0.3	0.00016	HCD (High Energy Collision Dissociation)	30	MS2	0	-65	40	26.7212	11113	SAMPLE1_83-1_06_04_2025.raw	F173		2.62	1	140023888	26.68
		FALSE	High	Sequest HT (A2)	Unambiguous	[K].TSSDNNVSVTNVSVAK.[T]		1	P54132	P54132	0	3	0.9414	0	1	1	541.272	FALSE	1621.8	1621.8	-0.71	-0.00038	HCD (High Energy Collision Dissociation)	30	MS2	2.87347	-65	40	27.0665	11435	SAMPLE1_83-1_06_04_2025.raw	F173		3.07	1	140023888	26.68
		FALSE	High	Sequest HT (A2)	Unambiguous	[K].TSSDNNVSVTNVSVAK.[T]		1	P54132	P54132	0	2	0.9532	0	1	1	811.406	FALSE	1621.81	1621.8	1.41	0.00114	HCD (High Energy Collision Dissociation)	30	MS2	34.7227	-45	40	25.2478	12009	SAMPLE2_83-2_06_04_2025.raw	F174		3.42	1	1614051	25.33
		FALSE	High	Sequest HT (A2)	Unambiguous	[K].TSSDNNVSVTNVSVAK.[T]		1	P54132	P54132	0	3	0.952	0	1	1	541.273	FALSE	1621.8	1621.8	0.61	0.00033	HCD (High Energy Collision Dissociation)	30	MS2	0	-65	40	26.777	13497	SAMPLE2_83-2_06_04_2025.raw	F174		3.54	1	370154816	26.72
		FALSE	High	Sequest HT (A2)	Unambiguous	[K].TSSDNNVSVTNVSVAK.[T]		1	P54132	P54132	0	2	0.9211	0	1	1	811.404	FALSE	1621.8	1621.8	-1.38	-0.00112	HCD (High Energy Collision Dissociation)	30	MS2	0	-65	25.905	26.849	13569	SAMPLE2_83-2_06_04_2025.raw	F174		4.31	1	22628564	26.72
		FALSE	High	Sequest HT (A2)	Unambiguous	[K].TSSDNNVSVTNVSVAK.[T]		1	P54132	P54132	0	3	0.9151	0	1	1	541.272	FALSE	1621.8	1621.8	-0.97	-0.00053	HCD (High Energy Collision Dissociation)	30	MS2	0	-65	40	27.3315	14033	SAMPLE2_83-2_06_04_2025.raw	F174		2.71	1	1573985	27.52
		FALSE	High	Sequest HT (A2)	Unambiguous	[K].TSSDNNVSVTNVSVAK.[T]		1	P54132	P54132	0	3	0.9373	0	1	1	541.272	FALSE	1621.8	1621.8	-1	-0.00054	HCD (High Energy Collision Dissociation)	30	MS2	1.44716	-65	40	25.3674	12230	SAMPLE3_83-3_06_04_2025.raw	F175		2.71	1	256402	25.33
		FALSE	High	Sequest HT (A2)	Unambiguous	[K].TSSDNNVSVTNVSVAK.[T]		1	P54132	P54132	0	3	0.9311	0	1	1	541.273	FALSE	1621.8	1621.8	0.22	0.00012	HCD (High Energy Collision Dissociation)	30	MS2	0.724361	-65	15.843	27.0986	13249	SAMPLE4_83-4_06_04_2025.raw	F176		3.05	1	317603968	26.7
		FALSE	High	Sequest HT (A2)	Unambiguous	[K].TSSDNNVSVTNVSVAK.[T]		1	P54132	P54132	0	3	0.9345	0	1	1	541.272	FALSE	1621.8	1621.8	-0.34	-0.00019	HCD (High Energy Collision Dissociation)	30	MS2	1.47983	-65	40	25.35	11553	SAMPLE4_83-4_06_04_2025.raw	F176		2.29	1	192963	25.33
		FALSE	High	Sequest HT (A2)	Unambiguous	[K].TSSDNNVSVTNVSVAK.[T]		1	P54132	P54132	0	3	1	0	1	1	541.272	FALSE	1621.8	1621.8	-1.47	-0.0008	HCD (High Energy Collision Dissociation)	30	MS2	74.8095	-45	40	26.5898	12743	SAMPLE4_83-4_06_04_2025.raw	F176		2.33	1	605242	26.72
		FALSE	High	Sequest HT (A2)	Unambiguous	[K].TSSDNNVSVTNVSVAK.[T]		1	P54132	P54132	0	2	0.9512	0	1	1	811.403	FALSE	1621.8	1621.8	-1.92	-0.00155	HCD (High Energy Collision Dissociation)	30	MS2	0	-65	2.503	26.6623	12817	SAMPLE4_83-4_06_04_2025.raw	F176		3.89	1	22450072	26.7
	FALSE	High	[K].TSSDNNVSVTNVSVAK.[T]	1xPhospho [S13(100)]	1	1	10	P54132	P54132 [174-189]	P54132 1xPhospho [S186(100)]	0	1701.77	FALSE	100	100	0	0	0.7	95	204.3		4.91	34.22		n/a	Peak Found	High	High	High	High	High	4.2	31.36
		Checked	Confidence	Identifying Node	PSM Ambiguity	Annotated Sequence	Modifications	# Proteins	Master Protein Accessions	Protein Accessions	# Missed Cleavages	Charge	DeltaScore	DeltaCn	Rank	Search Engine Rank	m/z [Da]	Contaminant	MH+ [Da]	Theo. MH+ [Da]	DeltaM [ppm]	Deltam/z [Da]	Activation Type	NCE [%]	MS Order	Isolation Interference [%]	Comp. Voltage [V]	Ion Inject Time [ms]	RT [min]	First Scan	Spectrum File	File ID	Quan Info	XCorr	# Protein Groups	Precursor Abundance	Apex RT [min]	PhosphoRS: Best Site Probabilities
		FALSE	High	Sequest HT (A2)	Unambiguous	[-].mGSHHHHHHGSMSDK.[I]	N-Term(Prot)(Met-loss+Acetyl)	1	P54132	P54132	0	4	0.8144	0	1	1	408.927	FALSE	1632.69	1632.68	1.74	0.00071	HCD (High Energy Collision Dissociation)	30	MS2	77.3853	-45	4.152	10.0048	2231	SAMPLE4_83-4_06_04_2025.raw	F176		6.52	1
	FALSE	High	[-].MGSHHHHHHGSMSDK.[I]	1xOxidation [M12]; 1xMet-loss+Acetyl [N-Term]	1	1	1	P54132	P54132 [1-15]	P54132 1xMet-loss+Acetyl [N-Term]	0	1648.68	FALSE	2.844	3.057	180.76	281.52	43.5	123.6	132.9	111.33	5.08	45.46		Peak Found	Peak Found	Peak Found	Peak Found	High	Peak Found	High	2.75	9.49
		Checked	Confidence	Identifying Node	PSM Ambiguity	Annotated Sequence	Modifications	# Proteins	Master Protein Accessions	Protein Accessions	# Missed Cleavages	Charge	DeltaScore	DeltaCn	Rank	Search Engine Rank	m/z [Da]	Contaminant	MH+ [Da]	Theo. MH+ [Da]	DeltaM [ppm]	Deltam/z [Da]	Activation Type	NCE [%]	MS Order	Isolation Interference [%]	Comp. Voltage [V]	Ion Inject Time [ms]	RT [min]	First Scan	Spectrum File	File ID	Quan Info	XCorr	# Protein Groups	Precursor Abundance	Apex RT [min]	PhosphoRS: Best Site Probabilities
		FALSE	High	Sequest HT (A2)	Unambiguous	[-].mGSHHHHHHGSMSDK.[I]	N-Term(Prot)(Met-loss)	1	P54132	P54132	0	4	1	0	1	1	398.424	FALSE	1590.67	1590.67	0.12	5e-05	HCD (High Energy Collision Dissociation)	30	MS2	4.35819	-45	40	10.2088	2370	SAMPLE4_83-4_06_04_2025.raw	F176		2.74	1	13342542	9.76
		FALSE	High	Sequest HT (A2)	Unambiguous	[-].mGSHHHHHHGSMSDK.[I]	N-Term(Prot)(Met-loss)	1	P54132	P54132	0	2	1	0	1	1	795.839	FALSE	1590.67	1590.67	-0.63	-0.0005	HCD (High Energy Collision Dissociation)	30	MS2	0	-45	40	9.7038	2114	SAMPLE4_83-4_06_04_2025.raw	F176		2.69	1	68392.7	9.75
		FALSE	High	Sequest HT (A2)	Unambiguous	[-].mGSHHHHHHGSMSDK.[I]	N-Term(Prot)(Met-loss)	1	P54132	P54132	0	4	1	0	1	1	398.424	FALSE	1590.67	1590.67	0.81	0.00032	HCD (High Energy Collision Dissociation)	30	MS2	1.7315	-45	4.946	9.686	2102	SAMPLE4_83-4_06_04_2025.raw	F176		5.57	1	13342542	9.76
		FALSE	High	Sequest HT (A2)	Unambiguous	[-].mGSHHHHHHGSMSDK.[I]	N-Term(Prot)(Met-loss)	1	P54132	P54132	0	4	1	0	1	1	398.424	FALSE	1590.67	1590.67	0.11	4e-05	HCD (High Energy Collision Dissociation)	30	MS2	0.745226	-45	13.132	9.9961	2292	SAMPLE5_83-5_06_04_2025.raw	F177		5.37	1	25945482	9.79
		FALSE	High	Sequest HT (A2)	Unambiguous	[-].mGSHHHHHHGSMSDK.[I]	N-Term(Prot)(Met-loss)	1	P54132	P54132	0	2	1	0	1	1	795.839	FALSE	1590.67	1590.67	-1.34	-0.00106	HCD (High Energy Collision Dissociation)	30	MS2	0	-45	40	9.7385	2161	SAMPLE5_83-5_06_04_2025.raw	F177		3.49	1	278648	9.78
		FALSE	High	Sequest HT (A2)	Unambiguous	[-].mGSHHHHHHGSMSDK.[I]	N-Term(Prot)(Met-loss)	1	P54132	P54132	0	4	1	0	1	1	398.424	FALSE	1590.67	1590.67	0.68	0.00027	HCD (High Energy Collision Dissociation)	30	MS2	0.481634	-45	18.274	9.9513	2148	SAMPLE2_83-2_06_04_2025.raw	F174		5.63	1	2.6635e+06	9.89
		FALSE	High	Sequest HT (A2)	Unambiguous	[-].mGSHHHHHHGSMSDK.[I]	N-Term(Prot)(Met-loss)	1	P54132	P54132	0	4	1	0	1	1	398.424	FALSE	1590.67	1590.67	1.07	0.00043	HCD (High Energy Collision Dissociation)	30	MS2	0.5366	-45	1.803	9.6734	2103	SAMPLE3_83-3_06_04_2025.raw	F175		6.12	1	13296606	9.73
		FALSE	High	Sequest HT (A2)	Unambiguous	[-].mGSHHHHHHGSMSDK.[I]	N-Term(Prot)(Met-loss)	1	P54132	P54132	0	2	1	0	1	1	795.839	FALSE	1590.67	1590.67	-1.75	-0.00139	HCD (High Energy Collision Dissociation)	30	MS2	0	-45	40	9.6743	2104	SAMPLE3_83-3_06_04_2025.raw	F175		2.69	1	80366.7	9.72
	FALSE	High	[-].MGSHHHHHHGSMSDK.[I]	1xOxidation [M12]; 1xMet-loss [N-Term]	1	1	8	P54132	P54132 [1-15]	P54132 1xMet-loss [N-Term]	0	1606.67	FALSE	10.715	8.619	497.37	853.67	12.9	138.5	148.6	137.29	25.24	79.29		Peak Found	Peak Found	High	High	High	High	High	4.26	8.46
		Checked	Confidence	Identifying Node	PSM Ambiguity	Annotated Sequence	Modifications	# Proteins	Master Protein Accessions	Protein Accessions	# Missed Cleavages	Charge	DeltaScore	DeltaCn	Rank	Search Engine Rank	m/z [Da]	Contaminant	MH+ [Da]	Theo. MH+ [Da]	DeltaM [ppm]	Deltam/z [Da]	Activation Type	NCE [%]	MS Order	Isolation Interference [%]	Comp. Voltage [V]	Ion Inject Time [ms]	RT [min]	First Scan	Spectrum File	File ID	Quan Info	XCorr	# Protein Groups	Precursor Abundance	Apex RT [min]	PhosphoRS: Best Site Probabilities
		FALSE	High	Sequest HT (A2)	Unambiguous	[K].MIAPILDEIADEYQGK.[L]		1	P54132	P54132	0	3	0.953	0	1	1	602.637	FALSE	1805.9	1805.9	-0.93	-0.00056	HCD (High Energy Collision Dissociation)	30	MS2	0	-45	40	55.036	41135	SAMPLE4_83-4_06_04_2025.raw	F176		2.98	1	3.14317e+06	55.15
		FALSE	High	Sequest HT (A2)	Unambiguous	[K].MIAPILDEIADEYQGK.[L]		1	P54132	P54132	0	3	0.9363	0	1	1	602.638	FALSE	1805.9	1805.9	0.69	0.00042	HCD (High Energy Collision Dissociation)	30	MS2	3.10583	-45	22.09	50.9646	37209	SAMPLE4_83-4_06_04_2025.raw	F176		4.24	1	2.14055e+06	50.97
		FALSE	High	Sequest HT (A2)	Unambiguous	[K].MIAPILDEIADEYQGK.[L]		1	P54132	P54132	0	2	0.9688	0	1	1	903.456	FALSE	1805.91	1805.9	3.54	0.0032	HCD (High Energy Collision Dissociation)	30	MS2	0	-45	40	50.9696	37215	SAMPLE4_83-4_06_04_2025.raw	F176		3.2	1
		FALSE	High	Sequest HT (A2)	Unambiguous	[K].MIAPILDEIADEYQGK.[L]		1	P54132	P54132	0	2	0.9582	0	1	1	903.453	FALSE	1805.9	1805.9	-0.52	-0.00047	HCD (High Energy Collision Dissociation)	30	MS2	31.1144	-45	40	55.1177	41215	SAMPLE4_83-4_06_04_2025.raw	F176		3.59	1	469917	55.15
		FALSE	High	Sequest HT (A2)	Unambiguous	[K].MIAPILDEIADEYQGK.[L]		1	P54132	P54132	0	3	0.9391	0	1	1	602.638	FALSE	1805.9	1805.9	-0.02	-1e-05	HCD (High Energy Collision Dissociation)	30	MS2	0.383586	-45	0.514	60.6335	46557	SAMPLE4_83-4_06_04_2025.raw	F176		4.43	1	254862896	61
		FALSE	High	Sequest HT (A2)	Unambiguous	[K].MIAPILDEIADEYQGK.[L]		1	P54132	P54132	0	3	0.8594	0	1	1	602.638	FALSE	1805.9	1805.9	0.69	0.00042	HCD (High Energy Collision Dissociation)	30	MS2	0	-45	40	60.7433	46650	SAMPLE4_83-4_06_04_2025.raw	F176		2.56	1	254862896	61
		FALSE	High	Sequest HT (A2)	Unambiguous	[K].MIAPILDEIADEYQGK.[L]		1	P54132	P54132	0	2	0.9456	0	1	1	903.453	FALSE	1805.9	1805.9	0.02	2e-05	HCD (High Energy Collision Dissociation)	30	MS2	1.47834	-45	40	61.2034	46997	SAMPLE4_83-4_06_04_2025.raw	F176		3.86	1	41311156	61
		FALSE	High	Sequest HT (A2)	Unambiguous	[K].MIAPILDEIADEYQGK.[L]		1	P54132	P54132	0	3	0.8259	0	1	1	602.637	FALSE	1805.9	1805.9	-0.75	-0.00045	HCD (High Energy Collision Dissociation)	30	MS2	11.1177	-45	40	65.7483	52631	SAMPLE3_83-3_06_04_2025.raw	F175		2.47	1
		FALSE	High	Sequest HT (A2)	Unambiguous	[K].MIAPILDEIADEYQGK.[L]		1	P54132	P54132	0	3	0.9201	0	1	1	602.639	FALSE	1805.9	1805.9	1.4	0.00084	HCD (High Energy Collision Dissociation)	30	MS2	2.00024	-45	18.839	61.5502	47327	SAMPLE4_83-4_06_04_2025.raw	F176		4.13	1	254862896	61
		FALSE	High	Sequest HT (A2)	Unambiguous	[K].MIAPILDEIADEYQGK.[L]		1	P54132	P54132	0	3	0.9115	0	1	1	602.638	FALSE	1805.9	1805.9	0.49	0.00029	HCD (High Energy Collision Dissociation)	30	MS2	1.55289	-45	40	62.057	47808	SAMPLE4_83-4_06_04_2025.raw	F176		3.73	1	254862896	61
		FALSE	High	Sequest HT (A2)	Unambiguous	[K].MIAPILDEIADEYQGK.[L]		1	P54132	P54132	0	3	0.8988	0	1	1	602.637	FALSE	1805.9	1805.9	-1.03	-0.00062	HCD (High Energy Collision Dissociation)	30	MS2	1.47634	-45	40	62.5808	48320	SAMPLE4_83-4_06_04_2025.raw	F176		3.46	1
		FALSE	High	Sequest HT (A2)	Unambiguous	[K].MIAPILDEIADEYQGK.[L]		1	P54132	P54132	0	3	0.8536	0	1	1	602.638	FALSE	1805.9	1805.9	-0.32	-0.00019	HCD (High Energy Collision Dissociation)	30	MS2	1.03391	-45	40	63.6555	49383	SAMPLE4_83-4_06_04_2025.raw	F176		2.39	1
		FALSE	High	Sequest HT (A2)	Unambiguous	[K].MIAPILDEIADEYQGK.[L]		1	P54132	P54132	0	3	0.8819	0	1	1	602.638	FALSE	1805.9	1805.9	-0.42	-0.00025	HCD (High Energy Collision Dissociation)	30	MS2	3.59548	-45	40	64.1729	49911	SAMPLE4_83-4_06_04_2025.raw	F176		2.71	1
		FALSE	High	Sequest HT (A2)	Unambiguous	[K].MIAPILDEIADEYQGK.[L]		1	P54132	P54132	0	3	0.8266	0	1	1	602.638	FALSE	1805.9	1805.9	0.29	0.00017	HCD (High Energy Collision Dissociation)	30	MS2	13.6694	-45	40	65.1841	50938	SAMPLE4_83-4_06_04_2025.raw	F176		1.73	1
		FALSE	High	Sequest HT (A2)	Unambiguous	[K].MIAPILDEIADEYQGK.[L]		1	P54132	P54132	0	2	0.9854	0	1	1	903.455	FALSE	1805.9	1805.9	1.78	0.00161	HCD (High Energy Collision Dissociation)	30	MS2	44.7186	-45	40	62.007	47758	SAMPLE4_83-4_06_04_2025.raw	F176		2.06	1
		FALSE	High	Sequest HT (A2)	Unambiguous	[K].MIAPILDEIADEYQGK.[L]		1	P54132	P54132	0	3	0.8407	0	1	1	602.638	FALSE	1805.9	1805.9	0.46	0.00028	HCD (High Energy Collision Dissociation)	30	MS2	21.6928	-45	40	65.1611	52039	SAMPLE3_83-3_06_04_2025.raw	F175		2.26	1
		FALSE	High	Sequest HT (A2)	Unambiguous	[K].MIAPILDEIADEYQGK.[L]		1	P54132	P54132	0	2	0.986	0	1	1	903.453	FALSE	1805.9	1805.9	-0.61	-0.00055	HCD (High Energy Collision Dissociation)	30	MS2	48.1952	-45	40	64.5772	51446	SAMPLE3_83-3_06_04_2025.raw	F175		1.43	1
		FALSE	High	Sequest HT (A2)	Unambiguous	[K].MIAPILDEIADEYQGK.[L]		1	P54132	P54132	0	2	0.9912	0	1	1	903.453	FALSE	1805.9	1805.9	0.27	0.00024	HCD (High Energy Collision Dissociation)	30	MS2	0	-45	40	50.8799	38035	SAMPLE3_83-3_06_04_2025.raw	F175		3.41	1
		FALSE	High	Sequest HT (A2)	Unambiguous	[K].MIAPILDEIADEYQGK.[L]		1	P54132	P54132	0	3	0.8947	0	1	1	602.634	FALSE	1805.89	1805.9	-6.53	-0.00393	HCD (High Energy Collision Dissociation)	30	MS2	65.8189	-45	40	55.0385	42115	SAMPLE3_83-3_06_04_2025.raw	F175		3.04	1
		FALSE	High	Sequest HT (A2)	Unambiguous	[K].MIAPILDEIADEYQGK.[L]		1	P54132	P54132	0	2	0.9323	0	1	1	903.451	FALSE	1805.89	1805.9	-2.64	-0.00238	HCD (High Energy Collision Dissociation)	30	MS2	0	-45	40	55.1425	42214	SAMPLE3_83-3_06_04_2025.raw	F175		3.25	1	528564	55.17
		FALSE	High	Sequest HT (A2)	Unambiguous	[K].MIAPILDEIADEYQGK.[L]		1	P54132	P54132	0	3	0.9023	0	1	1	602.638	FALSE	1805.9	1805.9	-0.14	-9e-05	HCD (High Energy Collision Dissociation)	30	MS2	0	-45	40	55.2	42274	SAMPLE3_83-3_06_04_2025.raw	F175		2.66	1	4.18677e+06	55.17
		FALSE	High	Sequest HT (A2)	Unambiguous	[K].MIAPILDEIADEYQGK.[L]		1	P54132	P54132	0	2	0.9571	0	1	1	903.452	FALSE	1805.9	1805.9	-1.42	-0.00128	HCD (High Energy Collision Dissociation)	30	MS2	2.29867	-45	7.701	60.581	47593	SAMPLE3_83-3_06_04_2025.raw	F175		4.43	1	41856696	60.95
		FALSE	High	Sequest HT (A2)	Unambiguous	[K].MIAPILDEIADEYQGK.[L]		1	P54132	P54132	0	3	0.9115	0	1	1	602.638	FALSE	1805.9	1805.9	0.46	0.00028	HCD (High Energy Collision Dissociation)	30	MS2	0.263267	-45	0.37	60.6006	47609	SAMPLE3_83-3_06_04_2025.raw	F175		3.39	1	282730880	60.95
		FALSE	High	Sequest HT (A2)	Unambiguous	[K].MIAPILDEIADEYQGK.[L]		1	P54132	P54132	0	3	0.9182	0	1	1	602.639	FALSE	1805.9	1805.9	1.38	0.00083	HCD (High Energy Collision Dissociation)	30	MS2	2.38488	-45	16.535	61.5707	48422	SAMPLE3_83-3_06_04_2025.raw	F175		3.79	1	282730880	60.95
		FALSE	High	Sequest HT (A2)	Unambiguous	[K].MIAPILDEIADEYQGK.[L]		1	P54132	P54132	0	2	0.9158	0	1	1	903.456	FALSE	1805.9	1805.9	2.77	0.0025	HCD (High Energy Collision Dissociation)	30	MS2	56.9748	-45	40	61.5715	48423	SAMPLE3_83-3_06_04_2025.raw	F175		2.97	1
		FALSE	High	Sequest HT (A2)	Unambiguous	[K].MIAPILDEIADEYQGK.[L]		1	P54132	P54132	0	3	0.929	0	1	1	602.638	FALSE	1805.9	1805.9	0.16	0.0001	HCD (High Energy Collision Dissociation)	30	MS2	0.85569	-45	36.531	62.1192	48962	SAMPLE3_83-3_06_04_2025.raw	F175		3.66	1	282730880	60.95
		FALSE	High	Sequest HT (A2)	Unambiguous	[K].MIAPILDEIADEYQGK.[L]		1	P54132	P54132	0	2	0.9797	0	1	1	903.454	FALSE	1805.9	1805.9	0.74	0.00067	HCD (High Energy Collision Dissociation)	30	MS2	88.269	-45	40	62.1681	49012	SAMPLE3_83-3_06_04_2025.raw	F175		2.95	1	41856696	60.95
		FALSE	High	Sequest HT (A2)	Unambiguous	[K].MIAPILDEIADEYQGK.[L]		1	P54132	P54132	0	3	0.8576	0	1	1	602.637	FALSE	1805.9	1805.9	-0.65	-0.00039	HCD (High Energy Collision Dissociation)	30	MS2	1.23227	-45	37.245	62.7111	49550	SAMPLE3_83-3_06_04_2025.raw	F175		3.44	1
		FALSE	High	Sequest HT (A2)	Unambiguous	[K].MIAPILDEIADEYQGK.[L]		1	P54132	P54132	0	3	0.8838	0	1	1	602.638	FALSE	1805.9	1805.9	-0.04	-3e-05	HCD (High Energy Collision Dissociation)	30	MS2	74.8573	-45	40	63.2244	50066	SAMPLE3_83-3_06_04_2025.raw	F175		3.27	1
		FALSE	High	Sequest HT (A2)	Unambiguous	[K].MIAPILDEIADEYQGK.[L]		1	P54132	P54132	0	3	0.9102	0	1	1	602.638	FALSE	1805.9	1805.9	-0.04	-3e-05	HCD (High Energy Collision Dissociation)	30	MS2	0	-45	40	63.7469	50591	SAMPLE3_83-3_06_04_2025.raw	F175		3.34	1
		FALSE	High	Sequest HT (A2)	Unambiguous	[K].MIAPILDEIADEYQGK.[L]		1	P54132	P54132	0	3	0.9218	0	1	1	602.637	FALSE	1805.9	1805.9	-1.46	-0.00088	HCD (High Energy Collision Dissociation)	30	MS2	0	-45	40	64.2853	51145	SAMPLE3_83-3_06_04_2025.raw	F175		3.58	1
		FALSE	High	Sequest HT (A2)	Unambiguous	[K].MIAPILDEIADEYQGK.[L]		1	P54132	P54132	0	2	0.9866	0	1	1	903.459	FALSE	1805.91	1805.9	6.48	0.00585	HCD (High Energy Collision Dissociation)	30	MS2	0	-45	40	50.9272	39084	SAMPLE5_83-5_06_04_2025.raw	F177		3.73	1
		FALSE	High	Sequest HT (A2)	Unambiguous	[K].MIAPILDEIADEYQGK.[L]		1	P54132	P54132	0	3	0.9146	0	1	1	602.638	FALSE	1805.9	1805.9	-0.49	-0.0003	HCD (High Energy Collision Dissociation)	30	MS2	0.887354	-45	14.09	50.9486	39105	SAMPLE5_83-5_06_04_2025.raw	F177		3.63	1	3280071	50.94
		FALSE	High	Sequest HT (A2)	Unambiguous	[K].MIAPILDEIADEYQGK.[L]		1	P54132	P54132	0	3	0.914	0	1	1	602.637	FALSE	1805.9	1805.9	-1.1	-0.00066	HCD (High Energy Collision Dissociation)	30	MS2	0	-45	36.274	55.0658	43162	SAMPLE5_83-5_06_04_2025.raw	F177		3.14	1	4.6219e+06	55.18
		FALSE	High	Sequest HT (A2)	Unambiguous	[K].MIAPILDEIADEYQGK.[L]		1	P54132	P54132	0	2	0.961	0	1	1	903.452	FALSE	1805.9	1805.9	-1.5	-0.00135	HCD (High Energy Collision Dissociation)	30	MS2	32.226	-45	40	55.1299	43223	SAMPLE5_83-5_06_04_2025.raw	F177		4.36	1	766779	55.18
		FALSE	High	Sequest HT (A2)	Unambiguous	[K].MIAPILDEIADEYQGK.[L]		1	P54132	P54132	0	3	0.9167	0	1	1	602.639	FALSE	1805.9	1805.9	2	0.0012	HCD (High Energy Collision Dissociation)	30	MS2	62.8294	-45	37.751	55.0633	41851	SAMPLE6_83-6_06_04_2025.raw	F178		3.84	1	4.08336e+06	55.18
		FALSE	High	Sequest HT (A2)	Unambiguous	[K].MIAPILDEIADEYQGK.[L]		1	P54132	P54132	0	2	0.9644	0	1	1	903.452	FALSE	1805.9	1805.9	-1.51	-0.00136	HCD (High Energy Collision Dissociation)	30	MS2	45.8568	-45	33.673	55.1571	41945	SAMPLE6_83-6_06_04_2025.raw	F178		4.21	1	846856	55.18
		FALSE	High	Sequest HT (A2)	Unambiguous	[K].MIAPILDEIADEYQGK.[L]		1	P54132	P54132	0	3	0.8854	0	1	1	602.639	FALSE	1805.9	1805.9	2.3	0.00139	HCD (High Energy Collision Dissociation)	30	MS2	6.12317	-45	40	58.0728	44838	SAMPLE6_83-6_06_04_2025.raw	F178		2.88	1
		FALSE	High	Sequest HT (A2)	Unambiguous	[K].MIAPILDEIADEYQGK.[L]		1	P54132	P54132	0	2	0.9612	0	1	1	903.454	FALSE	1805.9	1805.9	0.59	0.00053	HCD (High Energy Collision Dissociation)	30	MS2	29.713	-45	40	60.4001	47156	SAMPLE6_83-6_06_04_2025.raw	F178		3.61	1	41862248	60.84
		FALSE	High	Sequest HT (A2)	Unambiguous	[K].MIAPILDEIADEYQGK.[L]		1	P54132	P54132	0	3	0.8279	0	1	1	602.638	FALSE	1805.9	1805.9	0.38	0.00023	HCD (High Energy Collision Dissociation)	30	MS2	0	-45	40	60.6958	47441	SAMPLE6_83-6_06_04_2025.raw	F178		2.44	1	227081552	60.86
		FALSE	High	Sequest HT (A2)	Unambiguous	[K].MIAPILDEIADEYQGK.[L]		1	P54132	P54132	0	2	0.8333	0	1	1	903.452	FALSE	1805.9	1805.9	-1.58	-0.00142	HCD (High Energy Collision Dissociation)	30	MS2	72.3906	-45	40	60.7147	47456	SAMPLE6_83-6_06_04_2025.raw	F178		1.44	1	41862248	60.84
		FALSE	High	Sequest HT (A2)	Unambiguous	[K].MIAPILDEIADEYQGK.[L]		1	P54132	P54132	0	3	0.9254	0	1	1	602.638	FALSE	1805.9	1805.9	0.78	0.00047	HCD (High Energy Collision Dissociation)	30	MS2	0.0726524	-45	0.226	60.8693	47566	SAMPLE6_83-6_06_04_2025.raw	F178		3.89	1	227081552	60.86
		FALSE	High	Sequest HT (A2)	Unambiguous	[K].MIAPILDEIADEYQGK.[L]		1	P54132	P54132	0	2	0.9395	0	1	1	903.452	FALSE	1805.9	1805.9	-1.44	-0.0013	HCD (High Energy Collision Dissociation)	30	MS2	1.30863	-45	3.26	60.9122	47595	SAMPLE6_83-6_06_04_2025.raw	F178		4.46	1	41862248	60.84
		FALSE	High	Sequest HT (A2)	Unambiguous	[K].MIAPILDEIADEYQGK.[L]		1	P54132	P54132	0	3	0.9223	0	1	1	602.639	FALSE	1805.9	1805.9	1.39	0.00084	HCD (High Energy Collision Dissociation)	30	MS2	1.7776	-45	19.642	61.6438	48257	SAMPLE6_83-6_06_04_2025.raw	F178		3.86	1	227081552	60.86
		FALSE	High	Sequest HT (A2)	Unambiguous	[K].MIAPILDEIADEYQGK.[L]		1	P54132	P54132	0	2	0.9304	0	1	1	903.455	FALSE	1805.9	1805.9	2.48	0.00224	HCD (High Energy Collision Dissociation)	30	MS2	36.5548	-45	40	61.6464	48260	SAMPLE6_83-6_06_04_2025.raw	F178		3.59	1
		FALSE	High	Sequest HT (A2)	Unambiguous	[K].MIAPILDEIADEYQGK.[L]		1	P54132	P54132	0	2	0.8974	0	1	1	903.455	FALSE	1805.9	1805.9	1.6	0.00144	HCD (High Energy Collision Dissociation)	30	MS2	22.2522	-45	40	62.2056	48819	SAMPLE6_83-6_06_04_2025.raw	F178		2.34	1
		FALSE	High	Sequest HT (A2)	Unambiguous	[K].MIAPILDEIADEYQGK.[L]		1	P54132	P54132	0	3	0.9083	0	1	1	602.638	FALSE	1805.9	1805.9	-0.54	-0.00032	HCD (High Energy Collision Dissociation)	30	MS2	1.06763	-45	40	62.3837	48998	SAMPLE6_83-6_06_04_2025.raw	F178		3.6	1	227081552	60.86
		FALSE	High	Sequest HT (A2)	Unambiguous	[K].MIAPILDEIADEYQGK.[L]		1	P54132	P54132	0	3	0.904	0	1	1	602.638	FALSE	1805.9	1805.9	-0.44	-0.00026	HCD (High Energy Collision Dissociation)	30	MS2	0	-45	40	63.5939	50221	SAMPLE6_83-6_06_04_2025.raw	F178		3.02	1
		FALSE	High	Sequest HT (A2)	Unambiguous	[K].MIAPILDEIADEYQGK.[L]		1	P54132	P54132	0	3	0.9081	0	1	1	602.637	FALSE	1805.9	1805.9	-1.45	-0.00087	HCD (High Energy Collision Dissociation)	30	MS2	0	-45	40	64.1014	50742	SAMPLE6_83-6_06_04_2025.raw	F178		2.72	1	817680	64.35
		FALSE	High	Sequest HT (A2)	Unambiguous	[K].MIAPILDEIADEYQGK.[L]		1	P54132	P54132	0	2	0.9456	0	1	1	903.453	FALSE	1805.9	1805.9	-0.43	-0.00039	HCD (High Energy Collision Dissociation)	30	MS2	20.6694	-45	40	64.3654	51019	SAMPLE6_83-6_06_04_2025.raw	F178		1.47	1
		FALSE	High	Sequest HT (A2)	Unambiguous	[K].MIAPILDEIADEYQGK.[L]		1	P54132	P54132	0	3	0.8986	0	1	1	602.638	FALSE	1805.9	1805.9	0.88	0.00053	HCD (High Energy Collision Dissociation)	30	MS2	30.9716	-45	40	64.5962	51262	SAMPLE6_83-6_06_04_2025.raw	F178		2.96	1	817680	64.35
		FALSE	High	Sequest HT (A2)	Unambiguous	[K].MIAPILDEIADEYQGK.[L]		1	P54132	P54132	0	3	0.8566	0	1	1	602.638	FALSE	1805.9	1805.9	-0.33	-0.0002	HCD (High Energy Collision Dissociation)	30	MS2	24.3333	-45	40	65.1062	51795	SAMPLE6_83-6_06_04_2025.raw	F178		2.79	1	817680	64.35
		FALSE	High	Sequest HT (A2)	Unambiguous	[K].MIAPILDEIADEYQGK.[L]		1	P54132	P54132	0	3	0.89	0	1	1	602.637	FALSE	1805.9	1805.9	-1.55	-0.00093	HCD (High Energy Collision Dissociation)	30	MS2	10.847	-45	40	65.6147	52325	SAMPLE6_83-6_06_04_2025.raw	F178		2.09	1	817680	64.35
		FALSE	High	Sequest HT (A2)	Unambiguous	[K].MIAPILDEIADEYQGK.[L]		1	P54132	P54132	0	2	0.9882	0	1	1	903.449	FALSE	1805.89	1805.9	-4.89	-0.00441	HCD (High Energy Collision Dissociation)	30	MS2	17.5825	-45	40	50.9711	37871	SAMPLE6_83-6_06_04_2025.raw	F178		3.38	1
		FALSE	High	Sequest HT (A2)	Unambiguous	[K].MIAPILDEIADEYQGK.[L]		1	P54132	P54132	0	3	0.8643	0	1	1	602.638	FALSE	1805.9	1805.9	-0.05	-3e-05	HCD (High Energy Collision Dissociation)	30	MS2	4.68897	-45	40	65.3687	51677	SAMPLE2_83-2_06_04_2025.raw	F174		1.99	1	560531	64.31
		FALSE	High	Sequest HT (A2)	Unambiguous	[K].MIAPILDEIADEYQGK.[L]		1	P54132	P54132	0	3	0.9231	0	1	1	602.638	FALSE	1805.9	1805.9	-0.54	-0.00032	HCD (High Energy Collision Dissociation)	30	MS2	11.7127	-45	14.762	50.945	37841	SAMPLE6_83-6_06_04_2025.raw	F178		3.9	1	2.73534e+06	50.98
		FALSE	High	Sequest HT (A2)	Unambiguous	[K].MIAPILDEIADEYQGK.[L]		1	P54132	P54132	0	3	0.8313	0	1	1	602.639	FALSE	1805.9	1805.9	2.45	0.00147	HCD (High Energy Collision Dissociation)	30	MS2	14.561	-45	40	58.0569	46088	SAMPLE5_83-5_06_04_2025.raw	F177		2.43	1
		FALSE	High	Sequest HT (A2)	Unambiguous	[K].MIAPILDEIADEYQGK.[L]		1	P54132	P54132	0	2	0.9518	0	1	1	903.453	FALSE	1805.9	1805.9	-0.55	-0.0005	HCD (High Energy Collision Dissociation)	30	MS2	48.2992	-45	40	60.4047	48368	SAMPLE5_83-5_06_04_2025.raw	F177		4.15	1	42663896	60.96
		FALSE	High	Sequest HT (A2)	Unambiguous	[K].MIAPILDEIADEYQGK.[L]		1	P54132	P54132	0	3	0.9109	0	1	1	602.638	FALSE	1805.9	1805.9	0.82	0.0005	HCD (High Energy Collision Dissociation)	30	MS2	1.83025	-45	2.036	60.4505	48415	SAMPLE5_83-5_06_04_2025.raw	F177		3.48	1	252204320	60.96
		FALSE	High	Sequest HT (A2)	Unambiguous	[K].MIAPILDEIADEYQGK.[L]		1	P54132	P54132	0	2	0.9543	0	1	1	903.452	FALSE	1805.9	1805.9	-1.64	-0.00148	HCD (High Energy Collision Dissociation)	30	MS2	2.2103	-45	5.636	60.9147	48779	SAMPLE5_83-5_06_04_2025.raw	F177		4.38	1	42663896	60.96
		FALSE	High	Sequest HT (A2)	Unambiguous	[K].MIAPILDEIADEYQGK.[L]		1	P54132	P54132	0	3	0.9237	0	1	1	602.638	FALSE	1805.9	1805.9	0.52	0.00031	HCD (High Energy Collision Dissociation)	30	MS2	0.0781091	-45	0.199	60.9586	48810	SAMPLE5_83-5_06_04_2025.raw	F177		3.93	1	252204320	60.96
		FALSE	High	Sequest HT (A2)	Unambiguous	[K].MIAPILDEIADEYQGK.[L]		1	P54132	P54132	0	2	0.9533	0	1	1	903.455	FALSE	1805.9	1805.9	1.95	0.00176	HCD (High Energy Collision Dissociation)	30	MS2	21.5867	-45	40	61.4341	49230	SAMPLE5_83-5_06_04_2025.raw	F177		3.64	1
		FALSE	High	Sequest HT (A2)	Unambiguous	[K].MIAPILDEIADEYQGK.[L]		1	P54132	P54132	0	3	0.9167	0	1	1	602.639	FALSE	1805.9	1805.9	1.84	0.00111	HCD (High Energy Collision Dissociation)	30	MS2	1.63479	-45	12.439	61.6074	49395	SAMPLE5_83-5_06_04_2025.raw	F177		3.72	1	252204320	60.96
		FALSE	High	Sequest HT (A2)	Unambiguous	[K].MIAPILDEIADEYQGK.[L]		1	P54132	P54132	0	2	0.9835	0	1	1	903.455	FALSE	1805.9	1805.9	1.61	0.00145	HCD (High Energy Collision Dissociation)	30	MS2	66.8672	-45	40	61.9597	49734	SAMPLE5_83-5_06_04_2025.raw	F177		3.03	1
		FALSE	High	Sequest HT (A2)	Unambiguous	[K].MIAPILDEIADEYQGK.[L]		1	P54132	P54132	0	3	0.9101	0	1	1	602.638	FALSE	1805.9	1805.9	0.72	0.00043	HCD (High Energy Collision Dissociation)	30	MS2	0.661329	-45	34.212	62.1468	49924	SAMPLE5_83-5_06_04_2025.raw	F177		3.78	1	252204320	60.96
		FALSE	High	Sequest HT (A2)	Unambiguous	[K].MIAPILDEIADEYQGK.[L]		1	P54132	P54132	0	2	0.7643	0	1	1	903.456	FALSE	1805.9	1805.9	2.69	0.00243	HCD (High Energy Collision Dissociation)	30	MS2	94.3439	-45	40	62.6216	50392	SAMPLE5_83-5_06_04_2025.raw	F177		1.57	1
		FALSE	High	Sequest HT (A2)	Unambiguous	[K].MIAPILDEIADEYQGK.[L]		1	P54132	P54132	0	3	0.9246	0	1	1	602.638	FALSE	1805.9	1805.9	-0.19	-0.00011	HCD (High Energy Collision Dissociation)	30	MS2	0.706686	-45	40	62.6648	50435	SAMPLE5_83-5_06_04_2025.raw	F177		3.98	1
		FALSE	High	Sequest HT (A2)	Unambiguous	[K].MIAPILDEIADEYQGK.[L]		1	P54132	P54132	0	3	0.9096	0	1	1	602.638	FALSE	1805.9	1805.9	0.22	0.00013	HCD (High Energy Collision Dissociation)	30	MS2	0.685137	-45	40	63.2767	51045	SAMPLE5_83-5_06_04_2025.raw	F177		3.65	1
		FALSE	High	Sequest HT (A2)	Unambiguous	[K].MIAPILDEIADEYQGK.[L]		1	P54132	P54132	0	3	0.8924	0	1	1	602.638	FALSE	1805.9	1805.9	-0.19	-0.00011	HCD (High Energy Collision Dissociation)	30	MS2	0	-45	40	63.7864	51566	SAMPLE5_83-5_06_04_2025.raw	F177		3.16	1
		FALSE	High	Sequest HT (A2)	Unambiguous	[K].MIAPILDEIADEYQGK.[L]		1	P54132	P54132	0	3	0.9368	0	1	1	602.637	FALSE	1805.9	1805.9	-1.41	-0.00085	HCD (High Energy Collision Dissociation)	30	MS2	0	-45	40	64.3123	52116	SAMPLE5_83-5_06_04_2025.raw	F177		2.85	1
		FALSE	High	Sequest HT (A2)	Unambiguous	[K].MIAPILDEIADEYQGK.[L]		1	P54132	P54132	0	3	0.8906	0	1	1	602.637	FALSE	1805.9	1805.9	-0.9	-0.00054	HCD (High Energy Collision Dissociation)	30	MS2	16.2018	-45	40	65.2162	53052	SAMPLE5_83-5_06_04_2025.raw	F177		2.65	1
		FALSE	High	Sequest HT (A2)	Unambiguous	[K].MIAPILDEIADEYQGK.[L]		1	P54132	P54132	0	3	0.887	0	1	1	602.638	FALSE	1805.9	1805.9	0.32	0.00019	HCD (High Energy Collision Dissociation)	30	MS2	8.44229	-45	40	65.8286	53679	SAMPLE5_83-5_06_04_2025.raw	F177		2.3	1
		FALSE	High	Sequest HT (A2)	Unambiguous	[K].MIAPILDEIADEYQGK.[L]		1	P54132	P54132	0	3	0.8937	0	1	1	602.638	FALSE	1805.9	1805.9	0.07	4e-05	HCD (High Energy Collision Dissociation)	30	MS2	3.16864	-45	40	66.1192	52848	SAMPLE6_83-6_06_04_2025.raw	F178		3.48	1	817680	64.35
		FALSE	High	Sequest HT (A2)	Unambiguous	[K].MIAPILDEIADEYQGK.[L]		1	P54132	P54132	0	3	0.9157	0	1	1	602.638	FALSE	1805.9	1805.9	-0.25	-0.00015	HCD (High Energy Collision Dissociation)	30	MS2	1.37845	-45	40	62.0219	48313	SAMPLE2_83-2_06_04_2025.raw	F174		3.56	1	266436416	60.94
		FALSE	High	Sequest HT (A2)	Unambiguous	[K].MIAPILDEIADEYQGK.[L]		1	P54132	P54132	0	2	0.8635	0	1	1	903.451	FALSE	1805.89	1805.9	-2.37	-0.00214	HCD (High Energy Collision Dissociation)	30	MS2	24.3837	-45	40	60.8086	42913	SAMPLE1_83-1_06_04_2025.raw	F173		2.71	1	23651486	60.82
		FALSE	High	Sequest HT (A2)	Unambiguous	[K].MIAPILDEIADEYQGK.[L]		1	P54132	P54132	0	2	0.9545	0	1	1	903.452	FALSE	1805.9	1805.9	-1.15	-0.00104	HCD (High Energy Collision Dissociation)	30	MS2	3.91859	-45	40	61.0545	43085	SAMPLE1_83-1_06_04_2025.raw	F173		4.4	1	23651486	60.82
		FALSE	High	Sequest HT (A2)	Unambiguous	[K].MIAPILDEIADEYQGK.[L]		1	P54132	P54132	0	2	0.9188	0	1	1	903.455	FALSE	1805.9	1805.9	2.46	0.00222	HCD (High Energy Collision Dissociation)	30	MS2	57.3544	-45	40	61.5522	47860	SAMPLE2_83-2_06_04_2025.raw	F174		3.45	1
		FALSE	High	Sequest HT (A2)	Unambiguous	[K].MIAPILDEIADEYQGK.[L]		1	P54132	P54132	0	2	0.9067	0	1	1	903.451	FALSE	1805.89	1805.9	-2.27	-0.00205	HCD (High Energy Collision Dissociation)	30	MS2	0	-45	40	60.7087	47140	SAMPLE2_83-2_06_04_2025.raw	F174		2.25	1	38978276	60.82
		FALSE	High	Sequest HT (A2)	Unambiguous	[K].MIAPILDEIADEYQGK.[L]		1	P54132	P54132	0	3	0.8229	0	1	1	602.639	FALSE	1805.9	1805.9	2.69	0.00162	HCD (High Energy Collision Dissociation)	30	MS2	10.0447	-45	40	58.1023	44661	SAMPLE2_83-2_06_04_2025.raw	F174		1.75	1
		FALSE	High	Sequest HT (A2)	Unambiguous	[K].MIAPILDEIADEYQGK.[L]		1	P54132	P54132	0	3	0.9214	0	1	1	602.639	FALSE	1805.9	1805.9	1.44	0.00087	HCD (High Energy Collision Dissociation)	30	MS2	2.44916	-45	29.232	61.273	43283	SAMPLE1_83-1_06_04_2025.raw	F173		3.69	1	151026672	60.82
		FALSE	High	Sequest HT (A2)	Unambiguous	[K].MIAPILDEIADEYQGK.[L]		1	P54132	P54132	0	3	0.7928	0	1	1	602.637	FALSE	1805.9	1805.9	-0.59	-0.00035	HCD (High Energy Collision Dissociation)	30	MS2	3.47689	-45	40	60.7983	42908	SAMPLE1_83-1_06_04_2025.raw	F173		2.22	1	151026672	60.82
		FALSE	High	Sequest HT (A2)	Unambiguous	[K].MIAPILDEIADEYQGK.[L]		1	P54132	P54132	0	2	0.9326	0	1	1	903.452	FALSE	1805.9	1805.9	-1.33	-0.0012	HCD (High Energy Collision Dissociation)	30	MS2	0	-45	40	55.1347	41819	SAMPLE2_83-2_06_04_2025.raw	F174		3.41	1	464876	55.19
		FALSE	High	Sequest HT (A2)	Unambiguous	[K].MIAPILDEIADEYQGK.[L]		1	P54132	P54132	0	3	0.921	0	1	1	602.637	FALSE	1805.9	1805.9	-0.86	-0.00052	HCD (High Energy Collision Dissociation)	30	MS2	0.490193	-45	40	62.5406	48828	SAMPLE2_83-2_06_04_2025.raw	F174		3.67	1	266436416	60.94
		FALSE	High	Sequest HT (A2)	Unambiguous	[K].MIAPILDEIADEYQGK.[L]		1	P54132	P54132	0	2	0.9335	0	1	1	903.457	FALSE	1805.91	1805.9	3.81	0.00344	HCD (High Energy Collision Dissociation)	30	MS2	41.879	-45	40	60.4605	46926	SAMPLE2_83-2_06_04_2025.raw	F174		3.91	1
		FALSE	High	Sequest HT (A2)	Unambiguous	[K].MIAPILDEIADEYQGK.[L]		1	P54132	P54132	0	3	0.9116	0	1	1	602.638	FALSE	1805.9	1805.9	0.02	1e-05	HCD (High Energy Collision Dissociation)	30	MS2	2.62479	-45	40	64.2353	46035	SAMPLE1_83-1_06_04_2025.raw	F173		1.81	1	153343	64.27
		FALSE	High	Sequest HT (A2)	Unambiguous	[K].MIAPILDEIADEYQGK.[L]		1	P54132	P54132	0	2	0.9826	0	1	1	903.455	FALSE	1805.9	1805.9	1.99	0.00179	HCD (High Energy Collision Dissociation)	30	MS2	96.4423	-45	40	62.0767	48370	SAMPLE2_83-2_06_04_2025.raw	F174		1.72	1
		FALSE	High	Sequest HT (A2)	Unambiguous	[K].MIAPILDEIADEYQGK.[L]		1	P54132	P54132	0	3	0.8843	0	1	1	602.637	FALSE	1805.9	1805.9	-1.77	-0.00107	HCD (High Energy Collision Dissociation)	30	MS2	41.087	-45	40	64.8113	51110	SAMPLE2_83-2_06_04_2025.raw	F174		2.16	1	560531	64.31
		FALSE	High	Sequest HT (A2)	Unambiguous	[K].MIAPILDEIADEYQGK.[L]		1	P54132	P54132	0	2	0.9889	0	1	1	903.454	FALSE	1805.9	1805.9	1.35	0.00122	HCD (High Energy Collision Dissociation)	30	MS2	0	-45	40	55.092	37722	SAMPLE1_83-1_06_04_2025.raw	F173		1.8	1
		FALSE	High	Sequest HT (A2)	Unambiguous	[K].MIAPILDEIADEYQGK.[L]		1	P54132	P54132	0	3	0.9112	0	1	1	602.638	FALSE	1805.9	1805.9	0.15	9e-05	HCD (High Energy Collision Dissociation)	30	MS2	0.0952021	-45	0.357	60.7408	47163	SAMPLE2_83-2_06_04_2025.raw	F174		3.04	1	266436416	60.94
		FALSE	High	Sequest HT (A2)	Unambiguous	[K].MIAPILDEIADEYQGK.[L]		1	P54132	P54132	0	3	0.9247	0	1	1	602.637	FALSE	1805.9	1805.9	-1.37	-0.00082	HCD (High Energy Collision Dissociation)	30	MS2	0	-45	40	64.2929	50579	SAMPLE2_83-2_06_04_2025.raw	F174		3.32	1	560531	64.31
		FALSE	High	Sequest HT (A2)	Unambiguous	[K].MIAPILDEIADEYQGK.[L]		1	P54132	P54132	0	2	0.9372	0	1	1	903.455	FALSE	1805.9	1805.9	2.12	0.00191	HCD (High Energy Collision Dissociation)	30	MS2	0	-45	40	50.8905	37770	SAMPLE2_83-2_06_04_2025.raw	F174		2.07	1
		FALSE	High	Sequest HT (A2)	Unambiguous	[K].MIAPILDEIADEYQGK.[L]		1	P54132	P54132	0	3	0.9091	0	1	1	602.637	FALSE	1805.9	1805.9	-1.3	-0.00078	HCD (High Energy Collision Dissociation)	30	MS2	7.62601	-45	40	50.855	33776	SAMPLE1_83-1_06_04_2025.raw	F173		2.64	1	552542	50.9
		FALSE	High	Sequest HT (A2)	Unambiguous	[K].MIAPILDEIADEYQGK.[L]		1	P54132	P54132	0	3	0.8745	0	1	1	602.637	FALSE	1805.9	1805.9	-1.17	-0.0007	HCD (High Energy Collision Dissociation)	30	MS2	2.18472	-45	40	63.7912	50065	SAMPLE2_83-2_06_04_2025.raw	F174		2.47	1	560531	64.31
		FALSE	High	Sequest HT (A2)	Unambiguous	[K].MIAPILDEIADEYQGK.[L]		1	P54132	P54132	0	3	0.8647	0	1	1	602.638	FALSE	1805.9	1805.9	0.05	3e-05	HCD (High Energy Collision Dissociation)	30	MS2	4.97939	-45	40	60.7504	47174	SAMPLE2_83-2_06_04_2025.raw	F174		2.66	1	266436416	60.94
		FALSE	High	Sequest HT (A2)	Unambiguous	[K].MIAPILDEIADEYQGK.[L]		1	P54132	P54132	0	2	1	0	1	1	903.454	FALSE	1805.9	1805.9	1.01	0.00091	HCD (High Energy Collision Dissociation)	30	MS2	0	-45	40	50.9124	33836	SAMPLE1_83-1_06_04_2025.raw	F173		1.39	1
		FALSE	High	Sequest HT (A2)	Unambiguous	[K].MIAPILDEIADEYQGK.[L]		1	P54132	P54132	0	2	0.9543	0	1	1	903.451	FALSE	1805.89	1805.9	-2.75	-0.00248	HCD (High Energy Collision Dissociation)	30	MS2	0.619089	-45	5.895	61.021	47354	SAMPLE2_83-2_06_04_2025.raw	F174		4.38	1	38978276	60.82
		FALSE	High	Sequest HT (A2)	Unambiguous	[K].MIAPILDEIADEYQGK.[L]		1	P54132	P54132	0	3	0.9266	0	1	1	602.639	FALSE	1805.9	1805.9	1.88	0.00113	HCD (High Energy Collision Dissociation)	30	MS2	1.83451	-45	31.687	61.5103	47820	SAMPLE2_83-2_06_04_2025.raw	F174		4.36	1
		FALSE	High	Sequest HT (A2)	Unambiguous	[K].MIAPILDEIADEYQGK.[L]		1	P54132	P54132	0	3	0.918	0	1	1	602.638	FALSE	1805.9	1805.9	-0.38	-0.00023	HCD (High Energy Collision Dissociation)	30	MS2	0.432625	-45	0.473	60.7417	42870	SAMPLE1_83-1_06_04_2025.raw	F173		3.66	1	151026672	60.82
		FALSE	High	Sequest HT (A2)	Unambiguous	[K].MIAPILDEIADEYQGK.[L]		1	P54132	P54132	0	3	0.9583	0	1	1	602.637	FALSE	1805.9	1805.9	-0.76	-0.00046	HCD (High Energy Collision Dissociation)	30	MS2	0.695412	-45	40	63.2656	49545	SAMPLE2_83-2_06_04_2025.raw	F174		3.6	1
		FALSE	High	Sequest HT (A2)	Unambiguous	[K].MIAPILDEIADEYQGK.[L]		1	P54132	P54132	0	2	0.9567	0	1	1	903.453	FALSE	1805.9	1805.9	-0.25	-0.00022	HCD (High Energy Collision Dissociation)	30	MS2	16.1809	-45	40	60.5024	46966	SAMPLE2_83-2_06_04_2025.raw	F174		4.39	1	38978276	60.82
		FALSE	High	Sequest HT (A2)	Unambiguous	[K].MIAPILDEIADEYQGK.[L]		1	P54132	P54132	0	3	0.9336	0	1	1	602.637	FALSE	1805.9	1805.9	-0.79	-0.00048	HCD (High Energy Collision Dissociation)	30	MS2	6.3567	-45	40	62.0698	44013	SAMPLE1_83-1_06_04_2025.raw	F173		2.26	1	151026672	60.82
	FALSE	High	[K].MIAPILDEIADEYQGK.[L]	1xOxidation [M1]	1	1	120	P54132	P54132 [49-64]		0	1821.89	FALSE	1.018	1.358	75.16	70	88.9	90.5	120.6	71.11	9.27	13.66		High	High	High	High	High	High	High	4.26	56.72
		Checked	Confidence	Identifying Node	PSM Ambiguity	Annotated Sequence	Modifications	# Proteins	Master Protein Accessions	Protein Accessions	# Missed Cleavages	Charge	DeltaScore	DeltaCn	Rank	Search Engine Rank	m/z [Da]	Contaminant	MH+ [Da]	Theo. MH+ [Da]	DeltaM [ppm]	Deltam/z [Da]	Activation Type	NCE [%]	MS Order	Isolation Interference [%]	Comp. Voltage [V]	Ion Inject Time [ms]	RT [min]	First Scan	Spectrum File	File ID	Quan Info	XCorr	# Protein Groups	Precursor Abundance	Apex RT [min]	PhosphoRS: Best Site Probabilities
		FALSE	High	Sequest HT (A2)	Unambiguous	[K].MIAPILDEIADEYQGKLTVAK.[L]		1	P54132	P54132	1	3	0.8874	0	1	1	773.421	FALSE	2318.25	2318.23	6.91	0.00534	HCD (High Energy Collision Dissociation)	30	MS2	93.5478	-45	40	58.3446	44362	SAMPLE4_83-4_06_04_2025.raw	F176		3.82	1
		FALSE	High	Sequest HT (A2)	Unambiguous	[K].MIAPILDEIADEYQGKLTVAK.[L]		1	P54132	P54132	1	3	0.9627	0	1	1	773.416	FALSE	2318.23	2318.23	1.38	0.00107	HCD (High Energy Collision Dissociation)	30	MS2	0	-45	40	59.3694	45347	SAMPLE4_83-4_06_04_2025.raw	F176		1.61	1	70545080	58.76
		FALSE	High	Sequest HT (A2)	Unambiguous	[K].MIAPILDEIADEYQGKLTVAK.[L]		1	P54132	P54132	1	3	0.9391	0	1	1	773.418	FALSE	2318.24	2318.23	3.29	0.00254	HCD (High Energy Collision Dissociation)	30	MS2	3.49773	-45	40	59.2115	47216	SAMPLE5_83-5_06_04_2025.raw	F177		1.97	1
		FALSE	High	Sequest HT (A2)	Unambiguous	[K].MIAPILDEIADEYQGKLTVAK.[L]		1	P54132	P54132	1	3	0.8722	0	1	1	773.415	FALSE	2318.23	2318.23	0.18	0.00014	HCD (High Energy Collision Dissociation)	30	MS2	1.15467	-45	40	58.9011	45663	SAMPLE6_83-6_06_04_2025.raw	F178		4.54	1	5295554	58.64
		FALSE	High	Sequest HT (A2)	Unambiguous	[K].MIAPILDEIADEYQGKLTVAK.[L]		1	P54132	P54132	1	3	0.8737	0	1	1	773.415	FALSE	2318.23	2318.23	-0.31	-0.00024	HCD (High Energy Collision Dissociation)	30	MS2	0.208825	-45	40	58.912	45957	SAMPLE3_83-3_06_04_2025.raw	F175		4.91	1	14299273	58.7
		FALSE	High	Sequest HT (A2)	Unambiguous	[K].MIAPILDEIADEYQGKLTVAK.[L]		1	P54132	P54132	1	3	0.8622	0	1	1	773.419	FALSE	2318.24	2318.23	5.14	0.00397	HCD (High Energy Collision Dissociation)	30	MS2	61.3716	-45	40	58.4932	45037	SAMPLE2_83-2_06_04_2025.raw	F174		1.96	1
	FALSE	High	[K].MIAPILDEIADEYQGKLTVAK.[L]	1xOxidation [M1]	1	1	6	P54132	P54132 [49-69]		1	2334.23	FALSE	21.124	12.211	35.6	397.48	8.7	184.6	106.7	107.04	89.91	87.55		Peak Found	Peak Found	High	High	High	High	High	3.53	55.64
		Checked	Confidence	Identifying Node	PSM Ambiguity	Annotated Sequence	Modifications	# Proteins	Master Protein Accessions	Protein Accessions	# Missed Cleavages	Charge	DeltaScore	DeltaCn	Rank	Search Engine Rank	m/z [Da]	Contaminant	MH+ [Da]	Theo. MH+ [Da]	DeltaM [ppm]	Deltam/z [Da]	Activation Type	NCE [%]	MS Order	Isolation Interference [%]	Comp. Voltage [V]	Ion Inject Time [ms]	RT [min]	First Scan	Spectrum File	File ID	Quan Info	XCorr	# Protein Groups	Precursor Abundance	Apex RT [min]	PhosphoRS: Best Site Probabilities
		FALSE	High	Sequest HT (A2)	Unambiguous	[-].mGSHHHHHHGSmSDK.[I]	N-Term(Prot)(Met-loss); M12(Oxidation)	1	P54132	P54132	0	4	0.831	0	1	1	402.423	FALSE	1606.67	1606.67	0.65	0.00026	HCD (High Energy Collision Dissociation)	30	MS2	1.1453	-45	40	8.833	1889	SAMPLE3_83-3_06_04_2025.raw	F175		3.61	1	2641953	8.44
		FALSE	High	Sequest HT (A2)	Unambiguous	[-].mGSHHHHHHGSmSDK.[I]	N-Term(Prot)(Met-loss); M12(Oxidation)	1	P54132	P54132	0	4	0.8239	0	1	1	402.422	FALSE	1606.67	1606.67	-0.42	-0.00017	HCD (High Energy Collision Dissociation)	30	MS2	1.3875	-45	40	9.0151	1895	SAMPLE6_83-6_06_04_2025.raw	F178		3.01	1	439747	9.09
		FALSE	High	Sequest HT (A2)	Unambiguous	[-].mGSHHHHHHGSmSDK.[I]	N-Term(Prot)(Met-loss); M12(Oxidation)	1	P54132	P54132	0	4	0.7959	0	1	1	402.422	FALSE	1606.67	1606.67	-0.05	-2e-05	HCD (High Energy Collision Dissociation)	30	MS2	0.997408	-45	40	8.8487	1901	SAMPLE4_83-4_06_04_2025.raw	F176		3.38	1	4.16205e+06	8.43
		FALSE	High	Sequest HT (A2)	Unambiguous	[-].mGSHHHHHHGSmSDK.[I]	N-Term(Prot)(Met-loss); M12(Oxidation)	1	P54132	P54132	0	3	0.737	0	1	1	536.228	FALSE	1606.67	1606.67	0.7	0.00038	HCD (High Energy Collision Dissociation)	30	MS2	51.6353	-45	40	9.9796	2235	SAMPLE3_83-3_06_04_2025.raw	F175		2.7	1	16773.7	9.97
		FALSE	High	Sequest HT (A2)	Unambiguous	[-].mGSHHHHHHGSmSDK.[I]	N-Term(Prot)(Met-loss); M12(Oxidation)	1	P54132	P54132	0	2	0.941	0	1	1	803.837	FALSE	1606.67	1606.67	-1.12	-0.0009	HCD (High Energy Collision Dissociation)	30	MS2	7.18384	-45	40	8.4592	1757	SAMPLE5_83-5_06_04_2025.raw	F177		3.05	1	158246	8.48
		FALSE	High	Sequest HT (A2)	Unambiguous	[-].mGSHHHHHHGSmSDK.[I]	N-Term(Prot)(Met-loss); M12(Oxidation)	1	P54132	P54132	0	4	0.7737	0	1	1	402.422	FALSE	1606.67	1606.67	0	0	HCD (High Energy Collision Dissociation)	30	MS2	1.80031	-45	40	8.9174	1934	SAMPLE5_83-5_06_04_2025.raw	F177		3.8	1	8.31408e+06	8.5
		FALSE	High	Sequest HT (A2)	Unambiguous	[-].mGSHHHHHHGSmSDK.[I]	N-Term(Prot)(Met-loss); M12(Oxidation)	1	P54132	P54132	0	3	0.8464	0	1	1	536.227	FALSE	1606.67	1606.67	-0.56	-0.0003	HCD (High Energy Collision Dissociation)	30	MS2	53.8469	-45	40	10.0763	2325	SAMPLE5_83-5_06_04_2025.raw	F177		3.19	1	43166.3	10.07
		FALSE	High	Sequest HT (A2)	Unambiguous	[-].mGSHHHHHHGSmSDK.[I]	N-Term(Prot)(Met-loss); M12(Oxidation)	1	P54132	P54132	0	4	0.7653	0	1	1	402.422	FALSE	1606.67	1606.67	-0.61	-0.00024	HCD (High Energy Collision Dissociation)	30	MS2	84.781	-45	40	10.0611	2312	SAMPLE5_83-5_06_04_2025.raw	F177		4.26	1	843176	10.06
	FALSE	High	[-].MGSHHHHHHGSMSDK.[I]	1xMet-loss+Acetyl [N-Term]	1	1	1	P54132	P54132 [1-15]	P54132 1xMet-loss+Acetyl [N-Term]	0	1632.68	FALSE											No Quan Values	n/a	n/a	n/a	High	n/a	n/a	High	6.52
		Checked	Confidence	Identifying Node	PSM Ambiguity	Annotated Sequence	Modifications	# Proteins	Master Protein Accessions	Protein Accessions	# Missed Cleavages	Charge	DeltaScore	DeltaCn	Rank	Search Engine Rank	m/z [Da]	Contaminant	MH+ [Da]	Theo. MH+ [Da]	DeltaM [ppm]	Deltam/z [Da]	Activation Type	NCE [%]	MS Order	Isolation Interference [%]	Comp. Voltage [V]	Ion Inject Time [ms]	RT [min]	First Scan	Spectrum File	File ID	Quan Info	XCorr	# Protein Groups	Precursor Abundance	Apex RT [min]	PhosphoRS: Best Site Probabilities
		FALSE	High	Sequest HT (A2)	Unambiguous	[K].LTVAKLNIDQNPGtAPK.[Y]	T14(Phospho)	1	P54132	P54132	1	3	0.474	0	1	1	620.656	FALSE	1859.95	1859.96	-5.34	-0.00331	HCD (High Energy Collision Dissociation)	30	MS2	26.3799	-45	40	41.6186	28276	SAMPLE2_83-2_06_04_2025.raw	F174		1.73	1			T14(Phospho): 100
		FALSE	High	Sequest HT (A2)	Unambiguous	[K].LTVAKLNIDQNPGtAPK.[Y]	T14(Phospho)	1	P54132	P54132	1	3	0.3105	0	1	1	620.658	FALSE	1859.96	1859.96	-2.48	-0.00154	HCD (High Energy Collision Dissociation)	30	MS2	44.2948	-45	40	41.6621	28219	SAMPLE6_83-6_06_04_2025.raw	F178		1.9	1			T14(Phospho): 99.99
	FALSE	High	[-].MGSHHHHHHGSMSDK.[I]	1xMet-loss [N-Term]	1	1	8	P54132	P54132 [1-15]	P54132 1xMet-loss [N-Term]	0	1590.67	FALSE	22.096	13.916	319.11	522.37	29.6	146.9	123.5		2.23	91.27		n/a	High	High	High	High	Peak Found	High	6.12	9.8
	FALSE	High	[K].DVNVTEDFSFSEPLPNTTNQ.[-]		1	1	37	P54132	P54132 [197-216]		0	2254.01	FALSE	0.969	0.877	12.08	12	105.4	102.2	92.4	18.72	7.32	7.39		High	High	High	High	High	High	High	4.09	63.45
		Checked	Confidence	Identifying Node	PSM Ambiguity	Annotated Sequence	Modifications	# Proteins	Master Protein Accessions	Protein Accessions	# Missed Cleavages	Charge	DeltaScore	DeltaCn	Rank	Search Engine Rank	m/z [Da]	Contaminant	MH+ [Da]	Theo. MH+ [Da]	DeltaM [ppm]	Deltam/z [Da]	Activation Type	NCE [%]	MS Order	Isolation Interference [%]	Comp. Voltage [V]	Ion Inject Time [ms]	RT [min]	First Scan	Spectrum File	File ID	Quan Info	XCorr	# Protein Groups	Precursor Abundance	Apex RT [min]	PhosphoRS: Best Site Probabilities
		FALSE	High	Sequest HT (A2)	Unambiguous	[K].DVNVTEDFSFSEPLPNTTNQ.[-]		1	P54132	P54132	0	3	0.7473	0	1	1	752.01	FALSE	2254.01	2254.01	-0.17	-0.00013	HCD (High Energy Collision Dissociation)	30	MS2	0	-65	2.683	63.857	51641	SAMPLE5_83-5_06_04_2025.raw	F177		3.76	1	167806432	63.52
		FALSE	High	Sequest HT (A2)	Unambiguous	[K].DVNVTEDFSFSEPLPNTTNQ.[-]		1	P54132	P54132	0	2	0.9298	0	1	1	1127.51	FALSE	2254.01	2254.01	-1.19	-0.00134	HCD (High Energy Collision Dissociation)	30	MS2	0	-65	40	63.8167	51599	SAMPLE5_83-5_06_04_2025.raw	F177		2.28	1	1.75695e+06	63.53
		FALSE	High	Sequest HT (A2)	Unambiguous	[K].DVNVTEDFSFSEPLPNTTNQ.[-]		1	P54132	P54132	0	3	0.7647	0	1	1	752.009	FALSE	2254.01	2254.01	-1.23	-0.00092	HCD (High Energy Collision Dissociation)	30	MS2	0	-65	1.879	63.3574	51131	SAMPLE5_83-5_06_04_2025.raw	F177		3.91	1	167806432	63.52
		FALSE	High	Sequest HT (A2)	Unambiguous	[K].DVNVTEDFSFSEPLPNTTNQ.[-]		1	P54132	P54132	0	2	0.9322	0	1	1	1127.51	FALSE	2254.01	2254.01	-1.52	-0.00171	HCD (High Energy Collision Dissociation)	30	MS2	0	-65	40	63.3109	51082	SAMPLE5_83-5_06_04_2025.raw	F177		1.77	1	1.75695e+06	63.53
		FALSE	High	Sequest HT (A2)	Unambiguous	[K].DVNVTEDFSFSEPLPNTTNQ.[-]		1	P54132	P54132	0	3	0.675	0	1	1	752.009	FALSE	2254.01	2254.01	-1.26	-0.00094	HCD (High Energy Collision Dissociation)	30	MS2	0.119756	-65	40	65.3484	51107	SAMPLE4_83-4_06_04_2025.raw	F176		2	1
		FALSE	High	Sequest HT (A2)	Unambiguous	[K].DVNVTEDFSFSEPLPNTTNQ.[-]		1	P54132	P54132	0	3	0.7201	0	1	1	752.009	FALSE	2254.01	2254.01	-0.53	-0.00039	HCD (High Energy Collision Dissociation)	30	MS2	0.219586	-65	31.241	64.3007	50044	SAMPLE4_83-4_06_04_2025.raw	F176		2.93	1	194274000	63.46
		FALSE	High	Sequest HT (A2)	Unambiguous	[K].DVNVTEDFSFSEPLPNTTNQ.[-]		1	P54132	P54132	0	3	0.764	0	1	1	752.01	FALSE	2254.01	2254.01	-0.2	-0.00015	HCD (High Energy Collision Dissociation)	30	MS2	0	-65	4.042	63.7963	49524	SAMPLE4_83-4_06_04_2025.raw	F176		3.22	1	194274000	63.46
		FALSE	High	Sequest HT (A2)	Unambiguous	[K].DVNVTEDFSFSEPLPNTTNQ.[-]		1	P54132	P54132	0	3	0.6524	0	1	1	752.009	FALSE	2254.01	2254.01	-1.01	-0.00076	HCD (High Energy Collision Dissociation)	30	MS2	0.248752	-65	40	65.8557	51613	SAMPLE4_83-4_06_04_2025.raw	F176		1.64	1
		FALSE	High	Sequest HT (A2)	Unambiguous	[K].DVNVTEDFSFSEPLPNTTNQ.[-]		1	P54132	P54132	0	3	0.7617	0	1	1	752.009	FALSE	2254.01	2254.01	-0.9	-0.00068	HCD (High Energy Collision Dissociation)	30	MS2	0.427348	-65	40	64.8715	52698	SAMPLE5_83-5_06_04_2025.raw	F177		2.77	1	167806432	63.52
		FALSE	High	Sequest HT (A2)	Unambiguous	[K].DVNVTEDFSFSEPLPNTTNQ.[-]		1	P54132	P54132	0	3	0.76	0	1	1	752.009	FALSE	2254.01	2254.01	-1.23	-0.00092	HCD (High Energy Collision Dissociation)	30	MS2	0.220891	-65	40	65.3882	53233	SAMPLE5_83-5_06_04_2025.raw	F177		2.75	1	167806432	63.52
		FALSE	High	Sequest HT (A2)	Unambiguous	[K].DVNVTEDFSFSEPLPNTTNQ.[-]		1	P54132	P54132	0	3	0.6789	0	1	1	752.009	FALSE	2254.01	2254.01	-0.6	-0.00045	HCD (High Energy Collision Dissociation)	30	MS2	0.0476748	-65	7.635	64.3936	51049	SAMPLE6_83-6_06_04_2025.raw	F178		2.99	1	164906384	63.59
		FALSE	High	Sequest HT (A2)	Unambiguous	[K].DVNVTEDFSFSEPLPNTTNQ.[-]		1	P54132	P54132	0	3	0.73	0	1	1	752.01	FALSE	2254.02	2254.01	0.46	0.00034	HCD (High Energy Collision Dissociation)	30	MS2	0.00842639	-65	1.319	63.8726	50505	SAMPLE6_83-6_06_04_2025.raw	F178		3.37	1	164906384	63.59
		FALSE	High	Sequest HT (A2)	Unambiguous	[K].DVNVTEDFSFSEPLPNTTNQ.[-]		1	P54132	P54132	0	2	0.9511	0	1	1	1127.51	FALSE	2254.01	2254.01	-1.11	-0.00125	HCD (High Energy Collision Dissociation)	30	MS2	0.540339	-65	40	63.836	50467	SAMPLE6_83-6_06_04_2025.raw	F178		4.09	1	1.87818e+06	63.68
		FALSE	High	Sequest HT (A2)	Unambiguous	[K].DVNVTEDFSFSEPLPNTTNQ.[-]		1	P54132	P54132	0	3	0.7481	0	1	1	752.009	FALSE	2254.01	2254.01	-0.6	-0.00045	HCD (High Energy Collision Dissociation)	30	MS2	0	-65	1.948	63.3773	49996	SAMPLE6_83-6_06_04_2025.raw	F178		2.7	1	164906384	63.59
		FALSE	High	Sequest HT (A2)	Unambiguous	[K].DVNVTEDFSFSEPLPNTTNQ.[-]		1	P54132	P54132	0	2	0.9211	0	1	1	1127.51	FALSE	2254.01	2254.01	-0.67	-0.00076	HCD (High Energy Collision Dissociation)	30	MS2	0	-65	40	63.328	49944	SAMPLE6_83-6_06_04_2025.raw	F178		1.52	1	1.87818e+06	63.68
		FALSE	High	Sequest HT (A2)	Unambiguous	[K].DVNVTEDFSFSEPLPNTTNQ.[-]		1	P54132	P54132	0	2	0.9462	0	1	1	1127.51	FALSE	2254.01	2254.01	-0.95	-0.00107	HCD (High Energy Collision Dissociation)	30	MS2	1.44259	-65	40	63.7644	49492	SAMPLE4_83-4_06_04_2025.raw	F176		2.23	1	1.77307e+06	63.46
		FALSE	High	Sequest HT (A2)	Unambiguous	[K].DVNVTEDFSFSEPLPNTTNQ.[-]		1	P54132	P54132	0	3	0.8448	0	1	1	752.009	FALSE	2254.01	2254.01	-0.93	-0.0007	HCD (High Energy Collision Dissociation)	30	MS2	71.4351	-45	40	63.2812	49015	SAMPLE4_83-4_06_04_2025.raw	F176		1.74	1	1.68991e+06	63.49
		FALSE	High	Sequest HT (A2)	Unambiguous	[K].DVNVTEDFSFSEPLPNTTNQ.[-]		1	P54132	P54132	0	3	0.7434	0	1	1	752.009	FALSE	2254.01	2254.01	-0.61	-0.00046	HCD (High Energy Collision Dissociation)	30	MS2	2.89123	-65	40	63.4116	49148	SAMPLE4_83-4_06_04_2025.raw	F176		2.26	1	194274000	63.46
		FALSE	High	Sequest HT (A2)	Unambiguous	[K].DVNVTEDFSFSEPLPNTTNQ.[-]		1	P54132	P54132	0	3	0.7513	0	1	1	752.009	FALSE	2254.01	2254.01	-1.19	-0.00089	HCD (High Energy Collision Dissociation)	30	MS2	0.0110262	-65	1.351	63.6606	49931	SAMPLE2_83-2_06_04_2025.raw	F174		3.82	1	210580928	63.47
		FALSE	High	Sequest HT (A2)	Unambiguous	[K].DVNVTEDFSFSEPLPNTTNQ.[-]		1	P54132	P54132	0	3	0.7519	0	1	1	752.009	FALSE	2254.01	2254.01	-1.02	-0.00077	HCD (High Energy Collision Dissociation)	30	MS2	11.9775	-65	40	63.6048	49876	SAMPLE2_83-2_06_04_2025.raw	F174		2.58	1	210580928	63.47
		FALSE	High	Sequest HT (A2)	Unambiguous	[K].DVNVTEDFSFSEPLPNTTNQ.[-]		1	P54132	P54132	0	3	0.6957	0	1	1	752.009	FALSE	2254.01	2254.01	-1.59	-0.0012	HCD (High Energy Collision Dissociation)	30	MS2	0.172879	-65	12.51	63.1506	49426	SAMPLE2_83-2_06_04_2025.raw	F174		3.91	1	210580928	63.47
		FALSE	High	Sequest HT (A2)	Unambiguous	[K].DVNVTEDFSFSEPLPNTTNQ.[-]		1	P54132	P54132	0	3	0.7709	0	1	1	752.009	FALSE	2254.01	2254.01	-1.62	-0.00122	HCD (High Energy Collision Dissociation)	30	MS2	1.19055	-65	40	65.461	47152	SAMPLE1_83-1_06_04_2025.raw	F173		1.79	1
		FALSE	High	Sequest HT (A2)	Unambiguous	[K].DVNVTEDFSFSEPLPNTTNQ.[-]		1	P54132	P54132	0	3	0.7665	0	1	1	752.008	FALSE	2254.01	2254.01	-1.95	-0.00146	HCD (High Energy Collision Dissociation)	30	MS2	84.1334	-65	40	64.9274	46664	SAMPLE1_83-1_06_04_2025.raw	F173		1.67	1
		FALSE	High	Sequest HT (A2)	Unambiguous	[K].DVNVTEDFSFSEPLPNTTNQ.[-]		1	P54132	P54132	0	3	0.675	0	1	1	752.008	FALSE	2254.01	2254.01	-1.95	-0.00146	HCD (High Energy Collision Dissociation)	30	MS2	1.40365	-65	40	64.4199	46210	SAMPLE1_83-1_06_04_2025.raw	F173		1.6	1	84628728	63.26
		FALSE	High	Sequest HT (A2)	Unambiguous	[K].DVNVTEDFSFSEPLPNTTNQ.[-]		1	P54132	P54132	0	3	0.6692	0	1	1	752.009	FALSE	2254.01	2254.01	-1.62	-0.00122	HCD (High Energy Collision Dissociation)	30	MS2	1.17845	-65	40	63.908	45745	SAMPLE1_83-1_06_04_2025.raw	F173		2.66	1	84628728	63.26
		FALSE	High	Sequest HT (A2)	Unambiguous	[K].DVNVTEDFSFSEPLPNTTNQ.[-]		1	P54132	P54132	0	3	0.6738	0	1	1	752.009	FALSE	2254.01	2254.01	-1.46	-0.0011	HCD (High Energy Collision Dissociation)	30	MS2	0	-65	6.702	63.3919	45259	SAMPLE1_83-1_06_04_2025.raw	F173		2.79	1	84628728	63.26
		FALSE	High	Sequest HT (A2)	Unambiguous	[K].DVNVTEDFSFSEPLPNTTNQ.[-]		1	P54132	P54132	0	2	0.9038	0	1	1	1127.51	FALSE	2254.01	2254.01	-1.37	-0.00154	HCD (High Energy Collision Dissociation)	30	MS2	0	-65	40	63.6631	49934	SAMPLE2_83-2_06_04_2025.raw	F174		3.95	1	2077888	63.47
		FALSE	High	Sequest HT (A2)	Unambiguous	[K].DVNVTEDFSFSEPLPNTTNQ.[-]		1	P54132	P54132	0	3	0.6961	0	1	1	752.009	FALSE	2254.01	2254.01	-1.02	-0.00077	HCD (High Energy Collision Dissociation)	30	MS2	0.184314	-65	11.578	64.1818	50464	SAMPLE2_83-2_06_04_2025.raw	F174		3.06	1	210580928	63.47
		FALSE	High	Sequest HT (A2)	Unambiguous	[K].DVNVTEDFSFSEPLPNTTNQ.[-]		1	P54132	P54132	0	3	0.6923	0	1	1	752.009	FALSE	2254.01	2254.01	-0.86	-0.00065	HCD (High Energy Collision Dissociation)	30	MS2	0.671694	-65	31.318	64.7048	51001	SAMPLE2_83-2_06_04_2025.raw	F174		2.73	1	210580928	63.47
		FALSE	High	Sequest HT (A2)	Unambiguous	[K].DVNVTEDFSFSEPLPNTTNQ.[-]		1	P54132	P54132	0	3	0.7295	0	1	1	752.009	FALSE	2254.01	2254.01	-0.88	-0.00066	HCD (High Energy Collision Dissociation)	30	MS2	1.26483	-65	40	65.3365	52221	SAMPLE3_83-3_06_04_2025.raw	F175		2.44	1
		FALSE	High	Sequest HT (A2)	Unambiguous	[K].DVNVTEDFSFSEPLPNTTNQ.[-]		1	P54132	P54132	0	3	0.7812	0	1	1	752.009	FALSE	2254.01	2254.01	-0.96	-0.00072	HCD (High Energy Collision Dissociation)	30	MS2	0.290002	-65	40	64.8277	51700	SAMPLE3_83-3_06_04_2025.raw	F175		2.88	1	168970496	63.43
		FALSE	High	Sequest HT (A2)	Unambiguous	[K].DVNVTEDFSFSEPLPNTTNQ.[-]		1	P54132	P54132	0	3	0.7778	0	1	1	752.009	FALSE	2254.01	2254.01	-0.47	-0.00035	HCD (High Energy Collision Dissociation)	30	MS2	0	-65	4.033	63.7705	50616	SAMPLE3_83-3_06_04_2025.raw	F175		3.78	1	168970496	63.43
		FALSE	High	Sequest HT (A2)	Unambiguous	[K].DVNVTEDFSFSEPLPNTTNQ.[-]		1	P54132	P54132	0	2	0.92	0	1	1	1127.51	FALSE	2254.01	2254.01	-1.82	-0.00205	HCD (High Energy Collision Dissociation)	30	MS2	0	-65	40	63.4257	50275	SAMPLE3_83-3_06_04_2025.raw	F175		1.5	1	1.48199e+06	63.42
		FALSE	High	Sequest HT (A2)	Unambiguous	[K].DVNVTEDFSFSEPLPNTTNQ.[-]		1	P54132	P54132	0	3	0.5791	0	1	1	752.009	FALSE	2254.01	2254.01	-0.47	-0.00035	HCD (High Energy Collision Dissociation)	30	MS2	0	-65	2.41	63.258	50102	SAMPLE3_83-3_06_04_2025.raw	F175		2.97	1	168970496	63.43
		FALSE	High	Sequest HT (A2)	Unambiguous	[K].DVNVTEDFSFSEPLPNTTNQ.[-]		1	P54132	P54132	0	3	0.6746	0	1	1	752.009	FALSE	2254.01	2254.01	-1.27	-0.00095	HCD (High Energy Collision Dissociation)	30	MS2	0.595261	-65	40	65.7374	52049	SAMPLE2_83-2_06_04_2025.raw	F174		3.35	1
		FALSE	High	Sequest HT (A2)	Unambiguous	[K].DVNVTEDFSFSEPLPNTTNQ.[-]		1	P54132	P54132	0	3	0.8078	0	1	1	752.009	FALSE	2254.01	2254.01	-0.94	-0.00071	HCD (High Energy Collision Dissociation)	30	MS2	0.314359	-65	39.353	65.2208	51526	SAMPLE2_83-2_06_04_2025.raw	F174		2.81	1	210580928	63.47
		FALSE	High	Sequest HT (A2)	Unambiguous	[K].DVNVTEDFSFSEPLPNTTNQ.[-]		1	P54132	P54132	0	2	0.9381	0	1	1	1127.51	FALSE	2254.01	2254.01	-0.84	-0.00095	HCD (High Energy Collision Dissociation)	30	MS2	0	-65	40	63.7357	50581	SAMPLE3_83-3_06_04_2025.raw	F175		1.94	1	1.48199e+06	63.42
	FALSE	High	[K].EFLDANLAGSLEVLFQGPHMVMAAVPQNNLQEQLER.[H]		1	1	2	P54132	P54132 [113-148]		0	4008.99	FALSE	100	100	0	0	1.4	162.5	136.1		78.61	46.37		n/a	Peak Found	Peak Found	High	High	Peak Found	High	3.56	66.12
		Checked	Confidence	Identifying Node	PSM Ambiguity	Annotated Sequence	Modifications	# Proteins	Master Protein Accessions	Protein Accessions	# Missed Cleavages	Charge	DeltaScore	DeltaCn	Rank	Search Engine Rank	m/z [Da]	Contaminant	MH+ [Da]	Theo. MH+ [Da]	DeltaM [ppm]	Deltam/z [Da]	Activation Type	NCE [%]	MS Order	Isolation Interference [%]	Comp. Voltage [V]	Ion Inject Time [ms]	RT [min]	First Scan	Spectrum File	File ID	Quan Info	XCorr	# Protein Groups	Precursor Abundance	Apex RT [min]	PhosphoRS: Best Site Probabilities
		FALSE	High	Sequest HT (A2)	Unambiguous	[K].EFLDANLAGSLEVLFQGPHMVMAAVPQNNLQEQLER.[H]		1	P54132	P54132	0	4	0.7798	0	1	1	1003.01	FALSE	4009	4008.99	1.65	0.00166	HCD (High Energy Collision Dissociation)	30	MS2	0	-45	40	66.1668	54031	SAMPLE5_83-5_06_04_2025.raw	F177		2.77	1	404483	66.13
		FALSE	High	Sequest HT (A2)	Unambiguous	[K].EFLDANLAGSLEVLFQGPHMVMAAVPQNNLQEQLER.[H]		1	P54132	P54132	0	4	0.7893	0	1	1	1003	FALSE	4009	4008.99	0.49	0.00049	HCD (High Energy Collision Dissociation)	30	MS2	0.744865	-45	40	66.1483	51910	SAMPLE4_83-4_06_04_2025.raw	F176		3.56	1	1.19583e+06	66.1
	FALSE	High	[K].FSGFTFK.[K]		1	1	156	P54132	P54132 [165-171]		0	833.419	FALSE	1.084	1.165	17.26	26.88	92.3	100.1	107.6	24.29	8.1	0.96		High	High	High	High	High	High	High	2.56	37.44
		Checked	Confidence	Identifying Node	PSM Ambiguity	Annotated Sequence	Modifications	# Proteins	Master Protein Accessions	Protein Accessions	# Missed Cleavages	Charge	DeltaScore	DeltaCn	Rank	Search Engine Rank	m/z [Da]	Contaminant	MH+ [Da]	Theo. MH+ [Da]	DeltaM [ppm]	Deltam/z [Da]	Activation Type	NCE [%]	MS Order	Isolation Interference [%]	Comp. Voltage [V]	Ion Inject Time [ms]	RT [min]	First Scan	Spectrum File	File ID	Quan Info	XCorr	# Protein Groups	Precursor Abundance	Apex RT [min]	PhosphoRS: Best Site Probabilities
		FALSE	High	Sequest HT (A2)	Unambiguous	[K].FSGFtFKK.[K]	T5(Phospho)	1	P54132	P54132	1	2	0.445	0	1	1	521.245	FALSE	1041.48	1041.48	1.97	0.00102	HCD (High Energy Collision Dissociation)	30	MS2	16.9245	-45	40	34.9849	21838	SAMPLE3_83-3_06_04_2025.raw	F175		2.18	1	153161	35	T5(Phospho): 100
		FALSE	High	Sequest HT (A2)	Unambiguous	[K].FSGFtFKK.[K]	T5(Phospho)	1	P54132	P54132	1	2	0.3672	0	1	1	521.245	FALSE	1041.48	1041.48	2.52	0.00131	HCD (High Energy Collision Dissociation)	30	MS2	23.0362	-45	40	34.9975	21092	SAMPLE4_83-4_06_04_2025.raw	F176		1.77	1	147289	34.99	T5(Phospho): 100
		FALSE	High	Sequest HT (A2)	Unambiguous	[K].FSGFtFKK.[K]	T5(Phospho)	1	P54132	P54132	1	2	0.4055	0	1	1	521.244	FALSE	1041.48	1041.48	-0.26	-0.00013	HCD (High Energy Collision Dissociation)	30	MS2	28.8366	-45	40	34.9367	22761	SAMPLE5_83-5_06_04_2025.raw	F177		2.54	1	390629	34.93	T5(Phospho): 100
		FALSE	High	Sequest HT (A2)	Unambiguous	[K].FSGFtFKK.[K]	T5(Phospho)	1	P54132	P54132	1	2	0.3233	0	1	1	521.244	FALSE	1041.48	1041.48	0.57	0.0003	HCD (High Energy Collision Dissociation)	30	MS2	8.36569	-45	40	34.9183	21363	SAMPLE6_83-6_06_04_2025.raw	F178		2.32	1	440837	34.91	T5(Phospho): 100
	FALSE	High	[R].GIPTLLLFK.[N]		1	1	126	P54132	P54132 [86-94]		0	1001.64	FALSE	0.997	1.017	7.9	10	99.6	99.2	101.2	3.22	10.73	6.31		High	High	High	High	High	High	High	2.29	54.47
		Checked	Confidence	Identifying Node	PSM Ambiguity	Annotated Sequence	Modifications	# Proteins	Master Protein Accessions	Protein Accessions	# Missed Cleavages	Charge	DeltaScore	DeltaCn	Rank	Search Engine Rank	m/z [Da]	Contaminant	MH+ [Da]	Theo. MH+ [Da]	DeltaM [ppm]	Deltam/z [Da]	Activation Type	NCE [%]	MS Order	Isolation Interference [%]	Comp. Voltage [V]	Ion Inject Time [ms]	RT [min]	First Scan	Spectrum File	File ID	Quan Info	XCorr	# Protein Groups	Precursor Abundance	Apex RT [min]	PhosphoRS: Best Site Probabilities
		FALSE	High	Sequest HT (A2)	Unambiguous	[R].GIPTLLLFK.[N]		1	P54132	P54132	0	2	1	0	1	1	501.323	FALSE	1001.64	1001.64	0.03	2e-05	HCD (High Energy Collision Dissociation)	30	MS2	0	-45	3.333	54.6581	37427	SAMPLE1_83-1_06_04_2025.raw	F173		2.05	1	806881408	54.79
		FALSE	High	Sequest HT (A2)	Unambiguous	[R].GIPTLLLFK.[N]		1	P54132	P54132	0	2	1	0	1	1	501.324	FALSE	1001.64	1001.64	1.08	0.00054	HCD (High Energy Collision Dissociation)	30	MS2	0	-45	0.092	54.6002	42768	SAMPLE5_83-5_06_04_2025.raw	F177		2.13	1	1595268480	54.36
		FALSE	High	Sequest HT (A2)	Unambiguous	[R].GIPTLLLFK.[N]		1	P54132	P54132	0	2	1	0	1	1	501.323	FALSE	1001.64	1001.64	-0.14	-7e-05	HCD (High Energy Collision Dissociation)	30	MS2	0.232779	-45	3.766	55.1274	43220	SAMPLE5_83-5_06_04_2025.raw	F177		2.05	1	1595268480	54.36
		FALSE	High	Sequest HT (A2)	Unambiguous	[R].GIPTLLLFK.[N]		1	P54132	P54132	0	2	1	0	1	1	501.324	FALSE	1001.64	1001.64	0.6	0.0003	HCD (High Energy Collision Dissociation)	30	MS2	0.593667	-45	14.944	55.6379	43726	SAMPLE5_83-5_06_04_2025.raw	F177		2.19	1	1595268480	54.36
		FALSE	High	Sequest HT (A2)	Unambiguous	[R].GIPTLLLFK.[N]		1	P54132	P54132	0	2	1	0	1	1	501.324	FALSE	1001.64	1001.64	1.81	0.00091	HCD (High Energy Collision Dissociation)	30	MS2	0.0771221	-45	25.993	56.1556	44243	SAMPLE5_83-5_06_04_2025.raw	F177		1.83	1	1595268480	54.36
		FALSE	High	Sequest HT (A2)	Unambiguous	[R].GIPTLLLFK.[N]		1	P54132	P54132	0	2	1	0	1	1	501.323	FALSE	1001.64	1001.64	0.17	8e-05	HCD (High Energy Collision Dissociation)	30	MS2	0	-45	26.948	56.6642	44735	SAMPLE5_83-5_06_04_2025.raw	F177		2.11	1
		FALSE	High	Sequest HT (A2)	Unambiguous	[R].GIPTLLLFK.[N]		1	P54132	P54132	0	2	1	0	1	1	501.324	FALSE	1001.64	1001.64	0.96	0.00048	HCD (High Energy Collision Dissociation)	30	MS2	2.50962	-45	40	57.2103	45241	SAMPLE5_83-5_06_04_2025.raw	F177		2.05	1
		FALSE	High	Sequest HT (A2)	Unambiguous	[R].GIPTLLLFK.[N]		1	P54132	P54132	0	2	1	0	1	1	501.323	FALSE	1001.64	1001.64	0.17	8e-05	HCD (High Energy Collision Dissociation)	30	MS2	23.7079	-45	37.285	57.7642	45801	SAMPLE5_83-5_06_04_2025.raw	F177		1.94	1
		FALSE	High	Sequest HT (A2)	Unambiguous	[R].GIPTLLLFK.[N]		1	P54132	P54132	0	2	1	0	1	1	501.323	FALSE	1001.64	1001.64	-0.56	-0.00028	HCD (High Energy Collision Dissociation)	30	MS2	22.5125	-45	40	58.285	46309	SAMPLE5_83-5_06_04_2025.raw	F177		2.14	1
		FALSE	High	Sequest HT (A2)	Unambiguous	[R].GIPTLLLFK.[N]		1	P54132	P54132	0	2	1	0	1	1	501.324	FALSE	1001.64	1001.64	0.53	0.00027	HCD (High Energy Collision Dissociation)	30	MS2	5.25865	-45	40	58.8189	46832	SAMPLE5_83-5_06_04_2025.raw	F177		2.04	1
		FALSE	High	Sequest HT (A2)	Unambiguous	[R].GIPTLLLFK.[N]		1	P54132	P54132	0	2	1	0	1	1	501.323	FALSE	1001.64	1001.64	0.17	8e-05	HCD (High Energy Collision Dissociation)	30	MS2	2.75158	-45	40	59.3533	47358	SAMPLE5_83-5_06_04_2025.raw	F177		1.96	1
		FALSE	High	Sequest HT (A2)	Unambiguous	[R].GIPTLLLFK.[N]		1	P54132	P54132	0	2	1	0	1	1	501.324	FALSE	1001.64	1001.64	2.12	0.00106	HCD (High Energy Collision Dissociation)	30	MS2	2.24944	-45	40	59.8877	47868	SAMPLE5_83-5_06_04_2025.raw	F177		2	1
		FALSE	High	Sequest HT (A2)	Unambiguous	[R].GIPTLLLFK.[N]		1	P54132	P54132	0	2	1	0	1	1	501.324	FALSE	1001.64	1001.64	1.27	0.00063	HCD (High Energy Collision Dissociation)	30	MS2	0	-45	40	60.4004	48363	SAMPLE5_83-5_06_04_2025.raw	F177		2.15	1
		FALSE	High	Sequest HT (A2)	Unambiguous	[R].GIPTLLLFK.[N]		1	P54132	P54132	0	2	1	0	1	1	501.323	FALSE	1001.64	1001.64	-1.11	-0.00056	HCD (High Energy Collision Dissociation)	30	MS2	0	-45	40	60.9171	48782	SAMPLE5_83-5_06_04_2025.raw	F177		2.05	1	517498	61.48
		FALSE	High	Sequest HT (A2)	Unambiguous	[R].GIPTLLLFK.[N]		1	P54132	P54132	0	2	1	0	1	1	501.324	FALSE	1001.64	1001.64	0.96	0.00048	HCD (High Energy Collision Dissociation)	30	MS2	11.8457	-45	40	61.4359	49232	SAMPLE5_83-5_06_04_2025.raw	F177		2.11	1	517498	61.48
		FALSE	High	Sequest HT (A2)	Unambiguous	[R].GIPTLLLFK.[N]		1	P54132	P54132	0	2	1	0	1	1	501.324	FALSE	1001.64	1001.64	1.02	0.00051	HCD (High Energy Collision Dissociation)	30	MS2	23.6655	-45	40	54.1036	42403	SAMPLE5_83-5_06_04_2025.raw	F177		1.67	1	1595268480	54.36
		FALSE	High	Sequest HT (A2)	Unambiguous	[R].GIPTLLLFK.[N]		1	P54132	P54132	0	2	1	0	1	1	501.324	FALSE	1001.64	1001.64	0.83	0.00041	HCD (High Energy Collision Dissociation)	30	MS2	2.33715	-45	40	65.7828	51538	SAMPLE4_83-4_06_04_2025.raw	F176		1.94	1	639310	65.88
		FALSE	High	Sequest HT (A2)	Unambiguous	[R].GIPTLLLFK.[N]		1	P54132	P54132	0	2	1	0	1	1	501.323	FALSE	1001.64	1001.64	-0.33	-0.00017	HCD (High Energy Collision Dissociation)	30	MS2	6.16193	-45	40	57.3992	43428	SAMPLE4_83-4_06_04_2025.raw	F176		2.08	1
		FALSE	High	Sequest HT (A2)	Unambiguous	[R].GIPTLLLFK.[N]		1	P54132	P54132	0	2	1	0	1	1	501.324	FALSE	1001.64	1001.64	1.01	0.00051	HCD (High Energy Collision Dissociation)	30	MS2	40.4061	-45	40	57.9001	43932	SAMPLE4_83-4_06_04_2025.raw	F176		2.1	1
		FALSE	High	Sequest HT (A2)	Unambiguous	[R].GIPTLLLFK.[N]		1	P54132	P54132	0	2	1	0	1	1	501.323	FALSE	1001.64	1001.64	0.16	8e-05	HCD (High Energy Collision Dissociation)	30	MS2	23.3617	-45	40	58.4387	44454	SAMPLE4_83-4_06_04_2025.raw	F176		2.13	1
		FALSE	High	Sequest HT (A2)	Unambiguous	[R].GIPTLLLFK.[N]		1	P54132	P54132	0	2	1	0	1	1	501.324	FALSE	1001.64	1001.64	0.52	0.00026	HCD (High Energy Collision Dissociation)	30	MS2	1.00915	-45	40	58.9704	44956	SAMPLE4_83-4_06_04_2025.raw	F176		2.19	1
		FALSE	High	Sequest HT (A2)	Unambiguous	[R].GIPTLLLFK.[N]		1	P54132	P54132	0	2	1	0	1	1	501.324	FALSE	1001.64	1001.64	0.83	0.00041	HCD (High Energy Collision Dissociation)	30	MS2	7.69772	-45	40	59.4951	45461	SAMPLE4_83-4_06_04_2025.raw	F176		1.42	1
		FALSE	High	Sequest HT (A2)	Unambiguous	[R].GIPTLLLFK.[N]		1	P54132	P54132	0	2	1	0	1	1	501.324	FALSE	1001.64	1001.64	2.29	0.00115	HCD (High Energy Collision Dissociation)	30	MS2	10.5867	-45	40	60.0206	45961	SAMPLE4_83-4_06_04_2025.raw	F176		1.84	1
		FALSE	High	Sequest HT (A2)	Unambiguous	[R].GIPTLLLFK.[N]		1	P54132	P54132	0	2	1	0	1	1	501.324	FALSE	1001.64	1001.64	0.4	0.0002	HCD (High Energy Collision Dissociation)	30	MS2	6.6792	-45	40	60.569	46495	SAMPLE4_83-4_06_04_2025.raw	F176		1.8	1
		FALSE	High	Sequest HT (A2)	Unambiguous	[R].GIPTLLLFK.[N]		1	P54132	P54132	0	2	1	0	1	1	501.324	FALSE	1001.64	1001.64	0.41	0.00021	HCD (High Energy Collision Dissociation)	30	MS2	6.06629	-45	40	61.9571	49731	SAMPLE5_83-5_06_04_2025.raw	F177		1.69	1	517498	61.48
		FALSE	High	Sequest HT (A2)	Unambiguous	[R].GIPTLLLFK.[N]		1	P54132	P54132	0	2	1	0	1	1	501.323	FALSE	1001.64	1001.64	-0.39	-0.0002	HCD (High Energy Collision Dissociation)	30	MS2	27.2175	-45	40	61.0847	46890	SAMPLE4_83-4_06_04_2025.raw	F176		1.54	1	377362	61.33
		FALSE	High	Sequest HT (A2)	Unambiguous	[R].GIPTLLLFK.[N]		1	P54132	P54132	0	2	1	0	1	1	501.324	FALSE	1001.64	1001.64	1.38	0.00069	HCD (High Energy Collision Dissociation)	30	MS2	40.3304	-45	40	62.1505	47901	SAMPLE4_83-4_06_04_2025.raw	F176		1.81	1	377007	62.39
		FALSE	High	Sequest HT (A2)	Unambiguous	[R].GIPTLLLFK.[N]		1	P54132	P54132	0	2	1	0	1	1	501.323	FALSE	1001.64	1001.64	0.28	0.00014	HCD (High Energy Collision Dissociation)	30	MS2	10.7195	-45	40	62.6641	48402	SAMPLE4_83-4_06_04_2025.raw	F176		2.02	1	377007	62.39
		FALSE	High	Sequest HT (A2)	Unambiguous	[R].GIPTLLLFK.[N]		1	P54132	P54132	0	2	1	0	1	1	501.324	FALSE	1001.64	1001.64	0.46	0.00023	HCD (High Energy Collision Dissociation)	30	MS2	2.70635	-45	40	63.1823	48912	SAMPLE4_83-4_06_04_2025.raw	F176		1.71	1	377007	62.39
		FALSE	High	Sequest HT (A2)	Unambiguous	[R].GIPTLLLFK.[N]		1	P54132	P54132	0	2	1	0	1	1	501.323	FALSE	1001.64	1001.64	0.28	0.00014	HCD (High Energy Collision Dissociation)	30	MS2	0	-45	40	63.7128	49440	SAMPLE4_83-4_06_04_2025.raw	F176		1.84	1	377007	62.39
		FALSE	High	Sequest HT (A2)	Unambiguous	[R].GIPTLLLFK.[N]		1	P54132	P54132	0	2	1	0	1	1	501.323	FALSE	1001.64	1001.64	-0.09	-4e-05	HCD (High Energy Collision Dissociation)	30	MS2	0	-45	40	64.2217	49962	SAMPLE4_83-4_06_04_2025.raw	F176		1.88	1	280354	64.02
		FALSE	High	Sequest HT (A2)	Unambiguous	[R].GIPTLLLFK.[N]		1	P54132	P54132	0	2	1	0	1	1	501.324	FALSE	1001.64	1001.64	0.34	0.00017	HCD (High Energy Collision Dissociation)	30	MS2	4.12313	-45	40	64.7657	50516	SAMPLE4_83-4_06_04_2025.raw	F176		1.65	1	280354	64.02
		FALSE	High	Sequest HT (A2)	Unambiguous	[R].GIPTLLLFK.[N]		1	P54132	P54132	0	2	1	0	1	1	501.323	FALSE	1001.64	1001.64	-0.27	-0.00013	HCD (High Energy Collision Dissociation)	30	MS2	0	-45	40	65.2752	51032	SAMPLE4_83-4_06_04_2025.raw	F176		1.72	1	280354	64.02
		FALSE	High	Sequest HT (A2)	Unambiguous	[R].GIPTLLLFK.[N]		1	P54132	P54132	0	2	1	0	1	1	501.324	FALSE	1001.64	1001.64	0.77	0.00038	HCD (High Energy Collision Dissociation)	30	MS2	46.7963	-45	40	61.5957	47370	SAMPLE4_83-4_06_04_2025.raw	F176		1.85	1	377362	61.33
		FALSE	High	Sequest HT (A2)	Unambiguous	[R].GIPTLLLFK.[N]		1	P54132	P54132	0	2	1	0	1	1	501.323	FALSE	1001.64	1001.64	-0.81	-0.0004	HCD (High Energy Collision Dissociation)	30	MS2	5.81745	-45	40	62.5004	50273	SAMPLE5_83-5_06_04_2025.raw	F177		2.02	1
		FALSE	High	Sequest HT (A2)	Unambiguous	[R].GIPTLLLFK.[N]		1	P54132	P54132	0	2	1	0	1	1	501.323	FALSE	1001.64	1001.64	0.17	8e-05	HCD (High Energy Collision Dissociation)	30	MS2	0	-45	40	62.9994	50774	SAMPLE5_83-5_06_04_2025.raw	F177		1.8	1
		FALSE	High	Sequest HT (A2)	Unambiguous	[R].GIPTLLLFK.[N]		1	P54132	P54132	0	2	1	0	1	1	501.323	FALSE	1001.64	1001.64	-0.32	-0.00016	HCD (High Energy Collision Dissociation)	30	MS2	1.32193	-45	40	63.5152	51293	SAMPLE5_83-5_06_04_2025.raw	F177		1.54	1
		FALSE	High	Sequest HT (A2)	Unambiguous	[R].GIPTLLLFK.[N]		1	P54132	P54132	0	2	1	0	1	1	501.324	FALSE	1001.64	1001.64	0.37	0.00019	HCD (High Energy Collision Dissociation)	30	MS2	3.44992	-45	40	58.9019	45664	SAMPLE6_83-6_06_04_2025.raw	F178		2.08	1
		FALSE	High	Sequest HT (A2)	Unambiguous	[R].GIPTLLLFK.[N]		1	P54132	P54132	0	2	1	0	1	1	501.324	FALSE	1001.64	1001.64	0.43	0.00022	HCD (High Energy Collision Dissociation)	30	MS2	10.5112	-45	40	59.4393	46204	SAMPLE6_83-6_06_04_2025.raw	F178		1.8	1	1.15914e+06	60.17
		FALSE	High	Sequest HT (A2)	Unambiguous	[R].GIPTLLLFK.[N]		1	P54132	P54132	0	2	1	0	1	1	501.324	FALSE	1001.64	1001.64	2.02	0.00101	HCD (High Energy Collision Dissociation)	30	MS2	1.38725	-45	40	59.9507	46704	SAMPLE6_83-6_06_04_2025.raw	F178		1.77	1	1.15914e+06	60.17
		FALSE	High	Sequest HT (A2)	Unambiguous	[R].GIPTLLLFK.[N]		1	P54132	P54132	0	2	1	0	1	1	501.324	FALSE	1001.64	1001.64	0.37	0.00019	HCD (High Energy Collision Dissociation)	30	MS2	0	-45	40	60.4891	47247	SAMPLE6_83-6_06_04_2025.raw	F178		1.77	1	1.15914e+06	60.17
		FALSE	High	Sequest HT (A2)	Unambiguous	[R].GIPTLLLFK.[N]		1	P54132	P54132	0	2	1	0	1	1	501.323	FALSE	1001.64	1001.64	-0.85	-0.00042	HCD (High Energy Collision Dissociation)	30	MS2	9.2751	-45	40	60.9991	47655	SAMPLE6_83-6_06_04_2025.raw	F178		1.5	1	634868	61.44
		FALSE	High	Sequest HT (A2)	Unambiguous	[R].GIPTLLLFK.[N]		1	P54132	P54132	0	2	1	0	1	1	501.324	FALSE	1001.64	1001.64	1.96	0.00098	HCD (High Energy Collision Dissociation)	30	MS2	0	-45	40	61.1072	47740	SAMPLE6_83-6_06_04_2025.raw	F178		1.85	1	634868	61.44
		FALSE	High	Sequest HT (A2)	Unambiguous	[R].GIPTLLLFK.[N]		1	P54132	P54132	0	2	1	0	1	1	501.324	FALSE	1001.64	1001.64	0.43	0.00022	HCD (High Energy Collision Dissociation)	30	MS2	9.63499	-45	40	61.5165	48134	SAMPLE6_83-6_06_04_2025.raw	F178		1.91	1	634868	61.44
		FALSE	High	Sequest HT (A2)	Unambiguous	[R].GIPTLLLFK.[N]		1	P54132	P54132	0	2	1	0	1	1	501.323	FALSE	1001.64	1001.64	-0.54	-0.00027	HCD (High Energy Collision Dissociation)	30	MS2	19.0594	-45	40	58.3537	45117	SAMPLE6_83-6_06_04_2025.raw	F178		1.88	1
		FALSE	High	Sequest HT (A2)	Unambiguous	[R].GIPTLLLFK.[N]		1	P54132	P54132	0	2	1	0	1	1	501.324	FALSE	1001.64	1001.64	0.92	0.00046	HCD (High Energy Collision Dissociation)	30	MS2	8.19237	-45	40	62.0539	48663	SAMPLE6_83-6_06_04_2025.raw	F178		1.79	1	634868	61.44
		FALSE	High	Sequest HT (A2)	Unambiguous	[R].GIPTLLLFK.[N]		1	P54132	P54132	0	2	1	0	1	1	501.323	FALSE	1001.64	1001.64	0.07	3e-05	HCD (High Energy Collision Dissociation)	30	MS2	1.40811	-45	40	63.0791	49695	SAMPLE6_83-6_06_04_2025.raw	F178		1.81	1	634868	61.44
		FALSE	High	Sequest HT (A2)	Unambiguous	[R].GIPTLLLFK.[N]		1	P54132	P54132	0	2	1	0	1	1	501.323	FALSE	1001.64	1001.64	0.01	0	HCD (High Energy Collision Dissociation)	30	MS2	3.44085	-45	40	63.5955	50223	SAMPLE6_83-6_06_04_2025.raw	F178		1.87	1
		FALSE	High	Sequest HT (A2)	Unambiguous	[R].GIPTLLLFK.[N]		1	P54132	P54132	0	2	1	0	1	1	501.323	FALSE	1001.64	1001.64	-0.12	-6e-05	HCD (High Energy Collision Dissociation)	30	MS2	0	-45	40	64.1022	50743	SAMPLE6_83-6_06_04_2025.raw	F178		1.83	1
		FALSE	High	Sequest HT (A2)	Unambiguous	[R].GIPTLLLFK.[N]		1	P54132	P54132	0	2	1	0	1	1	501.324	FALSE	1001.64	1001.64	1.16	0.00058	HCD (High Energy Collision Dissociation)	30	MS2	0	-45	40	64.5971	51263	SAMPLE6_83-6_06_04_2025.raw	F178		1.97	1
		FALSE	High	Sequest HT (A2)	Unambiguous	[R].GIPTLLLFK.[N]		1	P54132	P54132	0	2	1	0	1	1	501.323	FALSE	1001.64	1001.64	-0.79	-0.00039	HCD (High Energy Collision Dissociation)	30	MS2	1.7	-45	40	65.1071	51796	SAMPLE6_83-6_06_04_2025.raw	F178		2.01	1
		FALSE	High	Sequest HT (A2)	Unambiguous	[R].GIPTLLLFK.[N]		1	P54132	P54132	0	2	1	0	1	1	501.323	FALSE	1001.64	1001.64	-1.27	-0.00064	HCD (High Energy Collision Dissociation)	30	MS2	7.4242	-45	40	65.6155	52326	SAMPLE6_83-6_06_04_2025.raw	F178		1.73	1	940015	65.9
		FALSE	High	Sequest HT (A2)	Unambiguous	[R].GIPTLLLFK.[N]		1	P54132	P54132	0	2	1	0	1	1	501.324	FALSE	1001.64	1001.64	0.37	0.00019	HCD (High Energy Collision Dissociation)	30	MS2	0.564464	-45	40	66.1176	52846	SAMPLE6_83-6_06_04_2025.raw	F178		1.48	1	940015	65.9
		FALSE	High	Sequest HT (A2)	Unambiguous	[R].GIPTLLLFK.[N]		1	P54132	P54132	0	2	1	0	1	1	501.323	FALSE	1001.64	1001.64	0.25	0.00012	HCD (High Energy Collision Dissociation)	30	MS2	5.7184	-45	40	62.5608	49173	SAMPLE6_83-6_06_04_2025.raw	F178		1.86	1	634868	61.44
		FALSE	High	Sequest HT (A2)	Unambiguous	[R].GIPTLLLFK.[N]		1	P54132	P54132	0	2	1	0	1	1	501.324	FALSE	1001.64	1001.64	0.4	0.0002	HCD (High Energy Collision Dissociation)	30	MS2	0	-45	40	56.8833	42917	SAMPLE4_83-4_06_04_2025.raw	F176		2.06	1
		FALSE	High	Sequest HT (A2)	Unambiguous	[R].GIPTLLLFK.[N]		1	P54132	P54132	0	2	1	0	1	1	501.324	FALSE	1001.64	1001.64	0.68	0.00034	HCD (High Energy Collision Dissociation)	30	MS2	39.2642	-45	35.273	57.819	44584	SAMPLE6_83-6_06_04_2025.raw	F178		2.19	1
		FALSE	High	Sequest HT (A2)	Unambiguous	[R].GIPTLLLFK.[N]		1	P54132	P54132	0	2	1	0	1	1	501.323	FALSE	1001.64	1001.64	-0.3	-0.00015	HCD (High Energy Collision Dissociation)	30	MS2	0	-45	29.586	56.8014	43559	SAMPLE6_83-6_06_04_2025.raw	F178		2.07	1
		FALSE	High	Sequest HT (A2)	Unambiguous	[R].GIPTLLLFK.[N]		1	P54132	P54132	0	2	1	0	1	1	501.324	FALSE	1001.64	1001.64	0.41	0.00021	HCD (High Energy Collision Dissociation)	30	MS2	0	-45	40	64.0087	51799	SAMPLE5_83-5_06_04_2025.raw	F177		2.05	1
		FALSE	High	Sequest HT (A2)	Unambiguous	[R].GIPTLLLFK.[N]		1	P54132	P54132	0	2	1	0	1	1	501.324	FALSE	1001.64	1001.64	0.6	0.0003	HCD (High Energy Collision Dissociation)	30	MS2	0	-45	40	64.5266	52339	SAMPLE5_83-5_06_04_2025.raw	F177		2.13	1
		FALSE	High	Sequest HT (A2)	Unambiguous	[R].GIPTLLLFK.[N]		1	P54132	P54132	0	2	1	0	1	1	501.323	FALSE	1001.64	1001.64	-0.93	-0.00046	HCD (High Energy Collision Dissociation)	30	MS2	0	-45	40	65.0481	52879	SAMPLE5_83-5_06_04_2025.raw	F177		1.78	1
		FALSE	High	Sequest HT (A2)	Unambiguous	[R].GIPTLLLFK.[N]		1	P54132	P54132	0	2	1	0	1	1	501.324	FALSE	1001.64	1001.64	0.35	0.00018	HCD (High Energy Collision Dissociation)	30	MS2	1.1792	-45	40	65.5717	53418	SAMPLE5_83-5_06_04_2025.raw	F177		2.05	1	887312	65.9
		FALSE	High	Sequest HT (A2)	Unambiguous	[R].GIPTLLLFK.[N]		1	P54132	P54132	0	2	1	0	1	1	501.324	FALSE	1001.64	1001.64	1.39	0.0007	HCD (High Energy Collision Dissociation)	30	MS2	0	-45	40	66.062	53920	SAMPLE5_83-5_06_04_2025.raw	F177		1.6	1	887312	65.9
		FALSE	High	Sequest HT (A2)	Unambiguous	[R].GIPTLLLFK.[N]		1	P54132	P54132	0	2	1	0	1	1	501.324	FALSE	1001.64	1001.64	0.74	0.00037	HCD (High Energy Collision Dissociation)	30	MS2	1.81943	-45	40	57.3116	44063	SAMPLE6_83-6_06_04_2025.raw	F178		1.84	1
		FALSE	High	Sequest HT (A2)	Unambiguous	[R].GIPTLLLFK.[N]		1	P54132	P54132	0	2	1	0	1	1	501.323	FALSE	1001.64	1001.64	-0.06	-3e-05	HCD (High Energy Collision Dissociation)	30	MS2	0	-45	0.112	54.163	41180	SAMPLE6_83-6_06_04_2025.raw	F178		1.91	1	1549543936	54.31
		FALSE	High	Sequest HT (A2)	Unambiguous	[R].GIPTLLLFK.[N]		1	P54132	P54132	0	2	1	0	1	1	501.324	FALSE	1001.64	1001.64	0.43	0.00022	HCD (High Energy Collision Dissociation)	30	MS2	0	-45	40	54.4498	41361	SAMPLE6_83-6_06_04_2025.raw	F178		1.51	1	1549543936	54.31
		FALSE	High	Sequest HT (A2)	Unambiguous	[R].GIPTLLLFK.[N]		1	P54132	P54132	0	2	1	0	1	1	501.323	FALSE	1001.64	1001.64	0.07	3e-05	HCD (High Energy Collision Dissociation)	30	MS2	0	-45	0.113	54.6702	41520	SAMPLE6_83-6_06_04_2025.raw	F178		2.08	1	1549543936	54.31
		FALSE	High	Sequest HT (A2)	Unambiguous	[R].GIPTLLLFK.[N]		1	P54132	P54132	0	2	1	0	1	1	501.323	FALSE	1001.64	1001.64	-0.73	-0.00036	HCD (High Energy Collision Dissociation)	30	MS2	0	-45	4.114	55.2003	41987	SAMPLE6_83-6_06_04_2025.raw	F178		2.08	1	1549543936	54.31
		FALSE	High	Sequest HT (A2)	Unambiguous	[R].GIPTLLLFK.[N]		1	P54132	P54132	0	2	1	0	1	1	501.324	FALSE	1001.64	1001.64	0.86	0.00043	HCD (High Energy Collision Dissociation)	30	MS2	0.369351	-45	13.519	55.7386	42527	SAMPLE6_83-6_06_04_2025.raw	F178		2.08	1	1549543936	54.31
		FALSE	High	Sequest HT (A2)	Unambiguous	[R].GIPTLLLFK.[N]		1	P54132	P54132	0	2	1	0	1	1	501.324	FALSE	1001.64	1001.64	0.61	0.00031	HCD (High Energy Collision Dissociation)	30	MS2	0	-45	26.768	56.2799	43063	SAMPLE6_83-6_06_04_2025.raw	F178		2.1	1
		FALSE	High	Sequest HT (A2)	Unambiguous	[R].GIPTLLLFK.[N]		1	P54132	P54132	0	2	1	0	1	1	501.323	FALSE	1001.64	1001.64	0.31	0.00016	HCD (High Energy Collision Dissociation)	30	MS2	4.2337	-45	40	53.6591	40663	SAMPLE6_83-6_06_04_2025.raw	F178		2.01	1	1549543936	54.31
		FALSE	High	Sequest HT (A2)	Unambiguous	[R].GIPTLLLFK.[N]		1	P54132	P54132	0	2	1	0	1	1	501.323	FALSE	1001.64	1001.64	0.28	0.00014	HCD (High Energy Collision Dissociation)	30	MS2	0	-45	27.962	56.3713	42462	SAMPLE4_83-4_06_04_2025.raw	F176		2.09	1
		FALSE	High	Sequest HT (A2)	Unambiguous	[R].GIPTLLLFK.[N]		1	P54132	P54132	0	2	1	0	1	1	501.324	FALSE	1001.64	1001.64	1.62	0.00081	HCD (High Energy Collision Dissociation)	30	MS2	0.0538356	-45	10.007	55.3087	41406	SAMPLE4_83-4_06_04_2025.raw	F176		2.09	1	1426763264	54.43
		FALSE	High	Sequest HT (A2)	Unambiguous	[R].GIPTLLLFK.[N]		1	P54132	P54132	0	2	1	0	1	1	501.323	FALSE	1001.64	1001.64	0.28	0.00014	HCD (High Energy Collision Dissociation)	30	MS2	0	-45	40	65.8231	47475	SAMPLE1_83-1_06_04_2025.raw	F173		1.7	1	173445	65.8
		FALSE	High	Sequest HT (A2)	Unambiguous	[R].GIPTLLLFK.[N]		1	P54132	P54132	0	2	1	0	1	1	501.324	FALSE	1001.64	1001.64	2.22	0.00111	HCD (High Energy Collision Dissociation)	30	MS2	26.6342	-45	40	53.7953	40712	SAMPLE2_83-2_06_04_2025.raw	F174		1.63	1	1468238976	54.49
		FALSE	High	Sequest HT (A2)	Unambiguous	[R].GIPTLLLFK.[N]		1	P54132	P54132	0	2	1	0	1	1	501.323	FALSE	1001.64	1001.64	-0.1	-5e-05	HCD (High Energy Collision Dissociation)	30	MS2	0	-45	0.527	54.3503	41263	SAMPLE2_83-2_06_04_2025.raw	F174		2.13	1	1468238976	54.49
		FALSE	High	Sequest HT (A2)	Unambiguous	[R].GIPTLLLFK.[N]		1	P54132	P54132	0	2	1	0	1	1	501.324	FALSE	1001.64	1001.64	1.43	0.00071	HCD (High Energy Collision Dissociation)	30	MS2	0	-45	10.867	55.371	42049	SAMPLE2_83-2_06_04_2025.raw	F174		1.86	1	1468238976	54.49
		FALSE	High	Sequest HT (A2)	Unambiguous	[R].GIPTLLLFK.[N]		1	P54132	P54132	0	2	1	0	1	1	501.323	FALSE	1001.64	1001.64	-0.71	-0.00035	HCD (High Energy Collision Dissociation)	30	MS2	0.462231	-45	18.902	55.8971	42564	SAMPLE2_83-2_06_04_2025.raw	F174		1.87	1	1468238976	54.49
		FALSE	High	Sequest HT (A2)	Unambiguous	[R].GIPTLLLFK.[N]		1	P54132	P54132	0	2	1	0	1	1	501.323	FALSE	1001.64	1001.64	-0.1	-5e-05	HCD (High Energy Collision Dissociation)	30	MS2	0	-45	37.529	56.4083	43052	SAMPLE2_83-2_06_04_2025.raw	F174		2.1	1
		FALSE	High	Sequest HT (A2)	Unambiguous	[R].GIPTLLLFK.[N]		1	P54132	P54132	0	2	1	0	1	1	501.323	FALSE	1001.64	1001.64	0.02	1e-05	HCD (High Energy Collision Dissociation)	30	MS2	0	-45	40	56.9209	43500	SAMPLE2_83-2_06_04_2025.raw	F174		1.83	1
		FALSE	High	Sequest HT (A2)	Unambiguous	[R].GIPTLLLFK.[N]		1	P54132	P54132	0	2	1	0	1	1	501.323	FALSE	1001.64	1001.64	0.21	0.0001	HCD (High Energy Collision Dissociation)	30	MS2	20.0766	-45	40	57.4518	44025	SAMPLE2_83-2_06_04_2025.raw	F174		1.83	1
		FALSE	High	Sequest HT (A2)	Unambiguous	[R].GIPTLLLFK.[N]		1	P54132	P54132	0	2	1	0	1	1	501.324	FALSE	1001.64	1001.64	1.79	0.0009	HCD (High Energy Collision Dissociation)	30	MS2	8.41752	-45	40	57.9659	44530	SAMPLE2_83-2_06_04_2025.raw	F174		1.75	1
		FALSE	High	Sequest HT (A2)	Unambiguous	[R].GIPTLLLFK.[N]		1	P54132	P54132	0	2	1	0	1	1	501.324	FALSE	1001.64	1001.64	0.57	0.00029	HCD (High Energy Collision Dissociation)	30	MS2	4.40231	-45	40	58.9162	45444	SAMPLE2_83-2_06_04_2025.raw	F174		2.29	1
		FALSE	High	Sequest HT (A2)	Unambiguous	[R].GIPTLLLFK.[N]		1	P54132	P54132	0	2	1	0	1	1	501.323	FALSE	1001.64	1001.64	0.09	4e-05	HCD (High Energy Collision Dissociation)	30	MS2	2.97895	-45	40	59.4402	45955	SAMPLE2_83-2_06_04_2025.raw	F174		2.12	1
		FALSE	High	Sequest HT (A2)	Unambiguous	[R].GIPTLLLFK.[N]		1	P54132	P54132	0	2	1	0	1	1	501.325	FALSE	1001.64	1001.64	2.34	0.00117	HCD (High Energy Collision Dissociation)	30	MS2	8.1159	-45	40	59.9604	46449	SAMPLE2_83-2_06_04_2025.raw	F174		2.07	1
		FALSE	High	Sequest HT (A2)	Unambiguous	[R].GIPTLLLFK.[N]		1	P54132	P54132	0	2	1	0	1	1	501.323	FALSE	1001.64	1001.64	-0.04	-2e-05	HCD (High Energy Collision Dissociation)	30	MS2	0	-45	40	60.5033	46967	SAMPLE2_83-2_06_04_2025.raw	F174		2.06	1
		FALSE	High	Sequest HT (A2)	Unambiguous	[R].GIPTLLLFK.[N]		1	P54132	P54132	0	2	1	0	1	1	501.323	FALSE	1001.64	1001.64	-0.64	-0.00032	HCD (High Energy Collision Dissociation)	30	MS2	0	-45	25.882	55.1814	37804	SAMPLE1_83-1_06_04_2025.raw	F173		2.14	1	806881408	54.79
		FALSE	High	Sequest HT (A2)	Unambiguous	[R].GIPTLLLFK.[N]		1	P54132	P54132	0	2	1	0	1	1	501.323	FALSE	1001.64	1001.64	0.16	8e-05	HCD (High Energy Collision Dissociation)	30	MS2	0.665145	-45	40	55.6843	38273	SAMPLE1_83-1_06_04_2025.raw	F173		1.76	1	806881408	54.79
		FALSE	High	Sequest HT (A2)	Unambiguous	[R].GIPTLLLFK.[N]		1	P54132	P54132	0	2	1	0	1	1	501.324	FALSE	1001.64	1001.64	1.86	0.00093	HCD (High Energy Collision Dissociation)	30	MS2	0.529426	-45	40	56.2051	38733	SAMPLE1_83-1_06_04_2025.raw	F173		2.02	1	806881408	54.79
		FALSE	High	Sequest HT (A2)	Unambiguous	[R].GIPTLLLFK.[N]		1	P54132	P54132	0	2	1	0	1	1	501.323	FALSE	1001.64	1001.64	-0.33	-0.00017	HCD (High Energy Collision Dissociation)	30	MS2	0	-45	40	56.7162	39165	SAMPLE1_83-1_06_04_2025.raw	F173		1.93	1
		FALSE	High	Sequest HT (A2)	Unambiguous	[R].GIPTLLLFK.[N]		1	P54132	P54132	0	2	1	0	1	1	501.324	FALSE	1001.64	1001.64	0.89	0.00044	HCD (High Energy Collision Dissociation)	30	MS2	5.72515	-45	40	57.2367	39644	SAMPLE1_83-1_06_04_2025.raw	F173		1.72	1
		FALSE	High	Sequest HT (A2)	Unambiguous	[R].GIPTLLLFK.[N]		1	P54132	P54132	0	2	1	0	1	1	501.324	FALSE	1001.64	1001.64	1.38	0.00069	HCD (High Energy Collision Dissociation)	30	MS2	5.08292	-45	40	57.7525	40137	SAMPLE1_83-1_06_04_2025.raw	F173		1.81	1	319742	58.33
		FALSE	High	Sequest HT (A2)	Unambiguous	[R].GIPTLLLFK.[N]		1	P54132	P54132	0	2	1	0	1	1	501.323	FALSE	1001.64	1001.64	-0.58	-0.00029	HCD (High Energy Collision Dissociation)	30	MS2	0	-45	40	61.0275	47362	SAMPLE2_83-2_06_04_2025.raw	F174		2.04	1	357974	61.2
		FALSE	High	Sequest HT (A2)	Unambiguous	[R].GIPTLLLFK.[N]		1	P54132	P54132	0	2	1	0	1	1	501.323	FALSE	1001.64	1001.64	0.1	5e-05	HCD (High Energy Collision Dissociation)	30	MS2	0	-45	40	59.0354	41320	SAMPLE1_83-1_06_04_2025.raw	F173		1.88	1	319742	58.33
		FALSE	High	Sequest HT (A2)	Unambiguous	[R].GIPTLLLFK.[N]		1	P54132	P54132	0	2	1	0	1	1	501.324	FALSE	1001.64	1001.64	0.76	0.00038	HCD (High Energy Collision Dissociation)	30	MS2	27.252	-45	40	61.5513	47859	SAMPLE2_83-2_06_04_2025.raw	F174		1.72	1	357974	61.2
		FALSE	High	Sequest HT (A2)	Unambiguous	[R].GIPTLLLFK.[N]		1	P54132	P54132	0	2	1	0	1	1	501.323	FALSE	1001.64	1001.64	0.33	0.00016	HCD (High Energy Collision Dissociation)	30	MS2	22.3378	-45	40	62.0742	48367	SAMPLE2_83-2_06_04_2025.raw	F174		1.71	1	389917	62.31
		FALSE	High	Sequest HT (A2)	Unambiguous	[R].GIPTLLLFK.[N]		1	P54132	P54132	0	2	1	0	1	1	501.323	FALSE	1001.64	1001.64	-0.34	-0.00017	HCD (High Energy Collision Dissociation)	30	MS2	3.02052	-45	40	62.5883	48876	SAMPLE2_83-2_06_04_2025.raw	F174		1.94	1	389917	62.31
		FALSE	High	Sequest HT (A2)	Unambiguous	[R].GIPTLLLFK.[N]		1	P54132	P54132	0	2	1	0	1	1	501.324	FALSE	1001.64	1001.64	0.7	0.00035	HCD (High Energy Collision Dissociation)	30	MS2	23.4905	-45	40	61.3943	48253	SAMPLE3_83-3_06_04_2025.raw	F175		1.95	1	462593	61.29
		FALSE	High	Sequest HT (A2)	Unambiguous	[R].GIPTLLLFK.[N]		1	P54132	P54132	0	2	1	0	1	1	501.323	FALSE	1001.64	1001.64	0.15	8e-05	HCD (High Energy Collision Dissociation)	30	MS2	12.3601	-45	40	61.9234	48762	SAMPLE3_83-3_06_04_2025.raw	F175		2.14	1	468721	62.32
		FALSE	High	Sequest HT (A2)	Unambiguous	[R].GIPTLLLFK.[N]		1	P54132	P54132	0	2	1	0	1	1	501.323	FALSE	1001.64	1001.64	-0.58	-0.00029	HCD (High Energy Collision Dissociation)	30	MS2	0	-45	40	62.9422	49786	SAMPLE3_83-3_06_04_2025.raw	F175		1.84	1	468721	62.32
		FALSE	High	Sequest HT (A2)	Unambiguous	[R].GIPTLLLFK.[N]		1	P54132	P54132	0	2	1	0	1	1	501.323	FALSE	1001.64	1001.64	-0.52	-0.00026	HCD (High Energy Collision Dissociation)	30	MS2	2.68364	-45	40	63.4568	50304	SAMPLE3_83-3_06_04_2025.raw	F175		1.68	1	468721	62.32
		FALSE	High	Sequest HT (A2)	Unambiguous	[R].GIPTLLLFK.[N]		1	P54132	P54132	0	2	1	0	1	1	501.324	FALSE	1001.64	1001.64	0.88	0.00044	HCD (High Energy Collision Dissociation)	30	MS2	6.89453	-45	40	63.9574	50808	SAMPLE3_83-3_06_04_2025.raw	F175		1.78	1	468721	62.32
		FALSE	High	Sequest HT (A2)	Unambiguous	[R].GIPTLLLFK.[N]		1	P54132	P54132	0	2	1	0	1	1	501.324	FALSE	1001.64	1001.64	0.46	0.00023	HCD (High Energy Collision Dissociation)	30	MS2	2.28712	-45	40	64.4747	51340	SAMPLE3_83-3_06_04_2025.raw	F175		2.01	1
		FALSE	High	Sequest HT (A2)	Unambiguous	[R].GIPTLLLFK.[N]		1	P54132	P54132	0	2	1	0	1	1	501.324	FALSE	1001.64	1001.64	1.19	0.0006	HCD (High Energy Collision Dissociation)	30	MS2	10.4416	-45	40	60.8816	47812	SAMPLE3_83-3_06_04_2025.raw	F175		1.8	1	615560	60.17
		FALSE	High	Sequest HT (A2)	Unambiguous	[R].GIPTLLLFK.[N]		1	P54132	P54132	0	2	1	0	1	1	501.323	FALSE	1001.64	1001.64	0.21	0.00011	HCD (High Energy Collision Dissociation)	30	MS2	2.73146	-45	40	64.9816	51857	SAMPLE3_83-3_06_04_2025.raw	F175		1.72	1
		FALSE	High	Sequest HT (A2)	Unambiguous	[R].GIPTLLLFK.[N]		1	P54132	P54132	0	2	1	0	1	1	501.324	FALSE	1001.64	1001.64	1.68	0.00084	HCD (High Energy Collision Dissociation)	30	MS2	8.83327	-45	40	53.7689	40077	SAMPLE4_83-4_06_04_2025.raw	F176		2.07	1	1426763264	54.43
		FALSE	High	Sequest HT (A2)	Unambiguous	[R].GIPTLLLFK.[N]		1	P54132	P54132	0	2	1	0	1	1	501.324	FALSE	1001.64	1001.64	0.95	0.00048	HCD (High Energy Collision Dissociation)	30	MS2	1.23625	-45	0.436	54.2852	40599	SAMPLE4_83-4_06_04_2025.raw	F176		2.17	1	1426763264	54.43
		FALSE	High	Sequest HT (A2)	Unambiguous	[R].GIPTLLLFK.[N]		1	P54132	P54132	0	2	1	0	1	1	501.324	FALSE	1001.64	1001.64	1.01	0.00051	HCD (High Energy Collision Dissociation)	30	MS2	0.0218256	-45	0.13	54.7918	40940	SAMPLE4_83-4_06_04_2025.raw	F176		2.06	1	1426763264	54.43
		FALSE	High	Sequest HT (A2)	Unambiguous	[R].GIPTLLLFK.[N]		1	P54132	P54132	0	2	1	0	1	1	501.324	FALSE	1001.64	1001.64	1.01	0.0005	HCD (High Energy Collision Dissociation)	30	MS2	1.27239	-45	40	65.4869	52372	SAMPLE3_83-3_06_04_2025.raw	F175		1.72	1	790776	65.83
		FALSE	High	Sequest HT (A2)	Unambiguous	[R].GIPTLLLFK.[N]		1	P54132	P54132	0	2	1	0	1	1	501.324	FALSE	1001.64	1001.64	0.58	0.00029	HCD (High Energy Collision Dissociation)	30	MS2	0.28623	-45	26.812	55.8359	41936	SAMPLE4_83-4_06_04_2025.raw	F176		2.06	1	1426763264	54.43
		FALSE	High	Sequest HT (A2)	Unambiguous	[R].GIPTLLLFK.[N]		1	P54132	P54132	0	2	1	0	1	1	501.324	FALSE	1001.64	1001.64	1.8	0.0009	HCD (High Energy Collision Dissociation)	30	MS2	0	-45	40	60.3759	47390	SAMPLE3_83-3_06_04_2025.raw	F175		2.17	1	615560	60.17
		FALSE	High	Sequest HT (A2)	Unambiguous	[R].GIPTLLLFK.[N]		1	P54132	P54132	0	2	1	0	1	1	501.323	FALSE	1001.64	1001.64	-0.21	-0.00011	HCD (High Energy Collision Dissociation)	30	MS2	6.02925	-45	40	59.3356	46378	SAMPLE3_83-3_06_04_2025.raw	F175		2.15	1
		FALSE	High	Sequest HT (A2)	Unambiguous	[R].GIPTLLLFK.[N]		1	P54132	P54132	0	2	1	0	1	1	501.323	FALSE	1001.64	1001.64	-1.01	-0.00051	HCD (High Energy Collision Dissociation)	30	MS2	1.22224	-45	40	63.1174	49391	SAMPLE2_83-2_06_04_2025.raw	F174		2.04	1	389917	62.31
		FALSE	High	Sequest HT (A2)	Unambiguous	[R].GIPTLLLFK.[N]		1	P54132	P54132	0	2	1	0	1	1	501.323	FALSE	1001.64	1001.64	-1.13	-0.00057	HCD (High Energy Collision Dissociation)	30	MS2	0	-45	40	63.6363	49905	SAMPLE2_83-2_06_04_2025.raw	F174		1.97	1	389917	62.31
		FALSE	High	Sequest HT (A2)	Unambiguous	[R].GIPTLLLFK.[N]		1	P54132	P54132	0	2	1	0	1	1	501.323	FALSE	1001.64	1001.64	0.15	7e-05	HCD (High Energy Collision Dissociation)	30	MS2	0	-45	40	64.1498	50430	SAMPLE2_83-2_06_04_2025.raw	F174		1.94	1
		FALSE	High	Sequest HT (A2)	Unambiguous	[R].GIPTLLLFK.[N]		1	P54132	P54132	0	2	1	0	1	1	501.324	FALSE	1001.64	1001.64	0.7	0.00035	HCD (High Energy Collision Dissociation)	30	MS2	0	-45	40	64.6721	50967	SAMPLE2_83-2_06_04_2025.raw	F174		1.87	1
		FALSE	High	Sequest HT (A2)	Unambiguous	[R].GIPTLLLFK.[N]		1	P54132	P54132	0	2	1	0	1	1	501.323	FALSE	1001.64	1001.64	-0.58	-0.00029	HCD (High Energy Collision Dissociation)	30	MS2	23.5935	-45	40	65.1911	51495	SAMPLE2_83-2_06_04_2025.raw	F174		1.41	1	740190	65.8
		FALSE	High	Sequest HT (A2)	Unambiguous	[R].GIPTLLLFK.[N]		1	P54132	P54132	0	2	1	0	1	1	501.323	FALSE	1001.64	1001.64	0.09	4e-05	HCD (High Energy Collision Dissociation)	30	MS2	0	-45	40	65.7132	52024	SAMPLE2_83-2_06_04_2025.raw	F174		1.73	1	740190	65.8
		FALSE	High	Sequest HT (A2)	Unambiguous	[R].GIPTLLLFK.[N]		1	P54132	P54132	0	2	1	0	1	1	501.324	FALSE	1001.64	1001.64	1.74	0.00087	HCD (High Energy Collision Dissociation)	30	MS2	15.6885	-45	40	59.8576	46881	SAMPLE3_83-3_06_04_2025.raw	F175		2.25	1	615560	60.17
		FALSE	High	Sequest HT (A2)	Unambiguous	[R].GIPTLLLFK.[N]		1	P54132	P54132	0	2	1	0	1	1	501.324	FALSE	1001.64	1001.64	0.82	0.00041	HCD (High Energy Collision Dissociation)	30	MS2	0	-45	40	54.3717	41628	SAMPLE3_83-3_06_04_2025.raw	F175		1.48	1	1604773376	54.44
		FALSE	High	Sequest HT (A2)	Unambiguous	[R].GIPTLLLFK.[N]		1	P54132	P54132	0	2	1	0	1	1	501.323	FALSE	1001.64	1001.64	-0.33	-0.00017	HCD (High Energy Collision Dissociation)	30	MS2	0	-45	4.271	55.182	42253	SAMPLE3_83-3_06_04_2025.raw	F175		2.25	1	1604773376	54.44
		FALSE	High	Sequest HT (A2)	Unambiguous	[R].GIPTLLLFK.[N]		1	P54132	P54132	0	2	1	0	1	1	501.324	FALSE	1001.64	1001.64	0.95	0.00047	HCD (High Energy Collision Dissociation)	30	MS2	0.56304	-45	18.127	55.6829	42752	SAMPLE3_83-3_06_04_2025.raw	F175		1.98	1	1604773376	54.44
		FALSE	High	Sequest HT (A2)	Unambiguous	[R].GIPTLLLFK.[N]		1	P54132	P54132	0	2	1	0	1	1	501.323	FALSE	1001.64	1001.64	0.09	5e-05	HCD (High Energy Collision Dissociation)	30	MS2	0	-45	40	56.7132	43778	SAMPLE3_83-3_06_04_2025.raw	F175		2.11	1
		FALSE	High	Sequest HT (A2)	Unambiguous	[R].GIPTLLLFK.[N]		1	P54132	P54132	0	2	1	0	1	1	501.324	FALSE	1001.64	1001.64	0.7	0.00035	HCD (High Energy Collision Dissociation)	30	MS2	2.12815	-45	40	57.2268	44267	SAMPLE3_83-3_06_04_2025.raw	F175		2.12	1
		FALSE	High	Sequest HT (A2)	Unambiguous	[R].GIPTLLLFK.[N]		1	P54132	P54132	0	2	1	0	1	1	501.323	FALSE	1001.64	1001.64	0.03	2e-05	HCD (High Energy Collision Dissociation)	30	MS2	4.80805	-45	40	57.7615	44820	SAMPLE3_83-3_06_04_2025.raw	F175		2.18	1
		FALSE	High	Sequest HT (A2)	Unambiguous	[R].GIPTLLLFK.[N]		1	P54132	P54132	0	2	1	0	1	1	501.323	FALSE	1001.64	1001.64	-0.58	-0.00029	HCD (High Energy Collision Dissociation)	30	MS2	20.0313	-45	40	58.2848	45336	SAMPLE3_83-3_06_04_2025.raw	F175		2	1
		FALSE	High	Sequest HT (A2)	Unambiguous	[R].GIPTLLLFK.[N]		1	P54132	P54132	0	2	1	0	1	1	501.323	FALSE	1001.64	1001.64	0.21	0.00011	HCD (High Energy Collision Dissociation)	30	MS2	5.26986	-45	40	58.8221	45869	SAMPLE3_83-3_06_04_2025.raw	F175		2.04	1
	FALSE	High	[R].GIPTLLLFKNGEVAATK.[V]		1	1	6	P54132	P54132 [86-102]		1	1772.03	FALSE	6.019	5.027	49.95	170.89	24.9	149.9	125.2	77.69	39.46	49.79		High	High	High	High	High	High	High	4.23	46.48
		Checked	Confidence	Identifying Node	PSM Ambiguity	Annotated Sequence	Modifications	# Proteins	Master Protein Accessions	Protein Accessions	# Missed Cleavages	Charge	DeltaScore	DeltaCn	Rank	Search Engine Rank	m/z [Da]	Contaminant	MH+ [Da]	Theo. MH+ [Da]	DeltaM [ppm]	Deltam/z [Da]	Activation Type	NCE [%]	MS Order	Isolation Interference [%]	Comp. Voltage [V]	Ion Inject Time [ms]	RT [min]	First Scan	Spectrum File	File ID	Quan Info	XCorr	# Protein Groups	Precursor Abundance	Apex RT [min]	PhosphoRS: Best Site Probabilities
		FALSE	High	Sequest HT (A2)	Unambiguous	[K].GQLKEFLDANLAGSLEVLFQGPHmVmAAVPQNNLQEQLER.[H]	M24(Oxidation); M26(Oxidation)	1	P54132	P54132	1	5	0.8043	0	1	1	894.257	FALSE	4467.26	4467.24	2.71	0.00242	HCD (High Energy Collision Dissociation)	30	MS2	4.50455	-45	40	64.5749	52390	SAMPLE5_83-5_06_04_2025.raw	F177		3.73	1	1436970	64.69
		FALSE	High	Sequest HT (A2)	Unambiguous	[K].GQLKEFLDANLAGSLEVLFQGPHmVmAAVPQNNLQEQLER.[H]	M24(Oxidation); M26(Oxidation)	1	P54132	P54132	1	4	0.906	0	1	1	1117.58	FALSE	4467.28	4467.24	8.89	0.00993	HCD (High Energy Collision Dissociation)	30	MS2	51.7646	-45	40	64.5108	50259	SAMPLE4_83-4_06_04_2025.raw	F176		3.51	1
		FALSE	High	Sequest HT (A2)	Unambiguous	[K].GQLKEFLDANLAGSLEVLFQGPHmVmAAVPQNNLQEQLER.[H]	M24(Oxidation); M26(Oxidation)	1	P54132	P54132	1	5	0.8208	0	1	1	894.254	FALSE	4467.24	4467.24	-0.06	-5e-05	HCD (High Energy Collision Dissociation)	30	MS2	5.71099	-45	40	64.5073	50255	SAMPLE4_83-4_06_04_2025.raw	F176		5.47	1	4.76089e+06	64.63
	FALSE	High	[K].KTSSDNNVSVTNVSVAK.[T]		1	1	10	P54132	P54132 [173-189]		1	1749.9	FALSE	1.643	1.938	24.88	45.09	65.5	107.6	126.9	42.92	20.55	1.94		High	High	High	High	High	High	High	4.11	21.54
		Checked	Confidence	Identifying Node	PSM Ambiguity	Annotated Sequence	Modifications	# Proteins	Master Protein Accessions	Protein Accessions	# Missed Cleavages	Charge	DeltaScore	DeltaCn	Rank	Search Engine Rank	m/z [Da]	Contaminant	MH+ [Da]	Theo. MH+ [Da]	DeltaM [ppm]	Deltam/z [Da]	Activation Type	NCE [%]	MS Order	Isolation Interference [%]	Comp. Voltage [V]	Ion Inject Time [ms]	RT [min]	First Scan	Spectrum File	File ID	Quan Info	XCorr	# Protein Groups	Precursor Abundance	Apex RT [min]	PhosphoRS: Best Site Probabilities
		FALSE	High	Sequest HT (A2)	Unambiguous	[K].KTSSDNNVsVTNVsVAK.[T]	S9(Phospho); S14(Phospho)	1	P54132	P54132	1	3	0.4242	0	1	1	637.282	FALSE	1909.83	1909.83	-0.09	-6e-05	HCD (High Energy Collision Dissociation)	30	MS2	0	-65	40	28.6186	14752	SAMPLE4_83-4_06_04_2025.raw	F176		3.89	1	561462	28.6	S9(Phospho): 100; S14(Phospho): 100
		FALSE	High	Sequest HT (A2)	Unambiguous	[K].KTSSDNNVsVTNVsVAK.[T]	S9(Phospho); S14(Phospho)	1	P54132	P54132	1	3	0.304	0	1	1	637.281	FALSE	1909.83	1909.83	-0.49	-0.00031	HCD (High Energy Collision Dissociation)	30	MS2	0.752528	-65	23.673	28.6827	16447	SAMPLE5_83-5_06_04_2025.raw	F177		3.75	1	1.23017e+06	28.66	S9(Phospho): 100; S14(Phospho): 100
		FALSE	High	Sequest HT (A2)	Unambiguous	[K].KTSSDNNVsVTNVsVAK.[T]	S9(Phospho); S14(Phospho)	1	P54132	P54132	1	3	0.2956	0	1	1	637.282	FALSE	1909.83	1909.83	-0.16	-0.0001	HCD (High Energy Collision Dissociation)	30	MS2	0.970779	-65	14.447	28.7044	15152	SAMPLE6_83-6_06_04_2025.raw	F178		4.33	1	2.06017e+06	28.69	S9(Phospho): 100; S14(Phospho): 100
		FALSE	High	Sequest HT (A2)	Unambiguous	[K].KTSSDNNVsVTNVsVAK.[T]	S9(Phospho); S14(Phospho)	1	P54132	P54132	1	3	0.2929	0	1	1	637.282	FALSE	1909.83	1909.83	-0.14	-9e-05	HCD (High Energy Collision Dissociation)	30	MS2	0	-65	36.687	28.6002	15432	SAMPLE3_83-3_06_04_2025.raw	F175		4.2	1	824453	28.59	S9(Phospho): 100; S14(Phospho): 100
	FALSE	High	[K].KTSSDNNVSVTNVSVAKTPVLR.[N]		1	1	2	P54132	P54132 [173-194]		2	2316.25	FALSE											No Quan Values	n/a	n/a	n/a	High	High	n/a	High	2.92
		Checked	Confidence	Identifying Node	PSM Ambiguity	Annotated Sequence	Modifications	# Proteins	Master Protein Accessions	Protein Accessions	# Missed Cleavages	Charge	DeltaScore	DeltaCn	Rank	Search Engine Rank	m/z [Da]	Contaminant	MH+ [Da]	Theo. MH+ [Da]	DeltaM [ppm]	Deltam/z [Da]	Activation Type	NCE [%]	MS Order	Isolation Interference [%]	Comp. Voltage [V]	Ion Inject Time [ms]	RT [min]	First Scan	Spectrum File	File ID	Quan Info	XCorr	# Protein Groups	Precursor Abundance	Apex RT [min]	PhosphoRS: Best Site Probabilities
		FALSE	High	Sequest HT (A2)	Unambiguous	[K].KTSSDNNVSVTNVSVAKtPVLR.[N]	T18(Phospho)	1	P54132	P54132	2	3	0.1958	0	1	1	799.411	FALSE	2396.22	2396.22	-0.06	-5e-05	HCD (High Energy Collision Dissociation)	30	MS2	59.6736	-45	40	30.7283	18506	SAMPLE5_83-5_06_04_2025.raw	F177		1.89	1			T18(Phospho): 100
	FALSE	High	[K].IIHLTDDSFDTDVLK.[A]		1	1	254	P54132	P54132 [16-30]		0	1731.88	FALSE	0.979	0.965	2.81	8.86	101.9	99.8	98.3	1.55	4.22	6.89		High	High	High	High	High	High	High	5.12	45.32
		Checked	Confidence	Identifying Node	PSM Ambiguity	Annotated Sequence	Modifications	# Proteins	Master Protein Accessions	Protein Accessions	# Missed Cleavages	Charge	DeltaScore	DeltaCn	Rank	Search Engine Rank	m/z [Da]	Contaminant	MH+ [Da]	Theo. MH+ [Da]	DeltaM [ppm]	Deltam/z [Da]	Activation Type	NCE [%]	MS Order	Isolation Interference [%]	Comp. Voltage [V]	Ion Inject Time [ms]	RT [min]	First Scan	Spectrum File	File ID	Quan Info	XCorr	# Protein Groups	Precursor Abundance	Apex RT [min]	PhosphoRS: Best Site Probabilities
		FALSE	High	Sequest HT (A2)	Unambiguous	[K].IIHLTDDsFDTDVLK.[A]	S8(Phospho)	1	P54132	P54132	0	3	0.064	0	1	1	604.619	FALSE	1811.84	1811.85	-1.66	-0.001	HCD (High Energy Collision Dissociation)	30	MS2	20.4082	-65	40	49.7176	35941	SAMPLE4_83-4_06_04_2025.raw	F176		3.28	1	758613	49.74	S8(Phospho): 100
		FALSE	High	Sequest HT (A2)	Unambiguous	[K].IIHLTDDsFDTDVLK.[A]	S8(Phospho)	1	P54132	P54132	0	3	0.1788	0	1	1	604.62	FALSE	1811.84	1811.85	-0.82	-0.0005	HCD (High Energy Collision Dissociation)	30	MS2	2.67455	-65	31.617	49.7527	37852	SAMPLE5_83-5_06_04_2025.raw	F177		3.58	1	1.0296e+06	49.73	S8(Phospho): 99.6
		FALSE	High	Sequest HT (A2)	Unambiguous	[K].IIHLTDDsFDTDVLK.[A]	S8(Phospho)	1	P54132	P54132	0	3	0.0954	0	1	1	604.618	FALSE	1811.84	1811.85	-3.1	-0.00187	HCD (High Energy Collision Dissociation)	30	MS2	25.6923	-65	40	49.6571	36778	SAMPLE3_83-3_06_04_2025.raw	F175		3.04	1			S8(Phospho): 100
		FALSE	High	Sequest HT (A2)	Unambiguous	[K].IIHLTDDsFDTDVLK.[A]	S8(Phospho)	1	P54132	P54132	0	3	0.1571	0	1	1	604.617	FALSE	1811.84	1811.85	-5.82	-0.00351	HCD (High Energy Collision Dissociation)	30	MS2	34.7636	-65	40	49.7189	36561	SAMPLE6_83-6_06_04_2025.raw	F178		3.82	1			S8(Phospho): 100
	FALSE	High	[K].LNIDQNPGTAPK.[Y]		1	1	111	P54132	P54132 [70-81]		0	1267.66	FALSE	0.825	0.892	25.84	29.89	110.4	91.1	98.5	25.48	1.23	2.56		High	High	High	High	High	High	High	3.73	24.66
		Checked	Confidence	Identifying Node	PSM Ambiguity	Annotated Sequence	Modifications	# Proteins	Master Protein Accessions	Protein Accessions	# Missed Cleavages	Charge	DeltaScore	DeltaCn	Rank	Search Engine Rank	m/z [Da]	Contaminant	MH+ [Da]	Theo. MH+ [Da]	DeltaM [ppm]	Deltam/z [Da]	Activation Type	NCE [%]	MS Order	Isolation Interference [%]	Comp. Voltage [V]	Ion Inject Time [ms]	RT [min]	First Scan	Spectrum File	File ID	Quan Info	XCorr	# Protein Groups	Precursor Abundance	Apex RT [min]	PhosphoRS: Best Site Probabilities
		FALSE	High	Sequest HT (A2)	Unambiguous	[K].LNIDQNPGTAPK.[Y]		1	P54132	P54132	0	2	0.9813	0	1	1	634.337	FALSE	1267.67	1267.66	1.31	0.00083	HCD (High Energy Collision Dissociation)	30	MS2	20.6143	-45	40	30.1122	17889	SAMPLE5_83-5_06_04_2025.raw	F177		3.21	1	836695	30.69
		FALSE	High	Sequest HT (A2)	Unambiguous	[K].LNIDQNPGTAPK.[Y]		1	P54132	P54132	0	2	0.9737	0	1	1	634.336	FALSE	1267.66	1267.66	0.25	0.00016	HCD (High Energy Collision Dissociation)	30	MS2	11.7026	-45	40	29.6011	17375	SAMPLE5_83-5_06_04_2025.raw	F177		2.66	1	842484	29.39
		FALSE	High	Sequest HT (A2)	Unambiguous	[K].LNIDQNPGTAPK.[Y]		1	P54132	P54132	0	2	0.9746	0	1	1	634.335	FALSE	1267.66	1267.66	-0.71	-0.00045	HCD (High Energy Collision Dissociation)	30	MS2	17.0962	-45	40	29.0897	16858	SAMPLE5_83-5_06_04_2025.raw	F177		2.76	1	842484	29.39
		FALSE	High	Sequest HT (A2)	Unambiguous	[K].LNIDQNPGTAPK.[Y]		1	P54132	P54132	0	2	0.9422	0	1	1	634.336	FALSE	1267.66	1267.66	-0.23	-0.00014	HCD (High Energy Collision Dissociation)	30	MS2	28.111	-45	40	28.5483	16310	SAMPLE5_83-5_06_04_2025.raw	F177		2.77	1
		FALSE	High	Sequest HT (A2)	Unambiguous	[K].LNIDQNPGTAPK.[Y]		1	P54132	P54132	0	2	0.9753	0	1	1	634.335	FALSE	1267.66	1267.66	-0.42	-0.00027	HCD (High Energy Collision Dissociation)	30	MS2	17.8955	-45	40	27.5986	15353	SAMPLE5_83-5_06_04_2025.raw	F177		3.24	1
		FALSE	High	Sequest HT (A2)	Unambiguous	[K].LNIDQNPGTAPK.[Y]		1	P54132	P54132	0	2	0.9253	0	1	1	634.336	FALSE	1267.66	1267.66	0.35	0.00022	HCD (High Energy Collision Dissociation)	30	MS2	2.36815	-45	39.5	27.0698	14839	SAMPLE5_83-5_06_04_2025.raw	F177		3.48	1
		FALSE	High	Sequest HT (A2)	Unambiguous	[K].LNIDQNPGTAPK.[Y]		1	P54132	P54132	0	2	0.9341	0	1	1	634.336	FALSE	1267.67	1267.66	1.12	0.00071	HCD (High Energy Collision Dissociation)	30	MS2	0.306386	-45	13.737	25.6348	13431	SAMPLE5_83-5_06_04_2025.raw	F177		3.34	1	1003609024	24.68
		FALSE	High	Sequest HT (A2)	Unambiguous	[K].LNIDQNPGTAPK.[Y]		1	P54132	P54132	0	2	0.9286	0	1	1	634.336	FALSE	1267.66	1267.66	0.64	0.00041	HCD (High Energy Collision Dissociation)	30	MS2	0.17412	-45	6.27	25.117	12920	SAMPLE5_83-5_06_04_2025.raw	F177		3.5	1	1003609024	24.68
		FALSE	High	Sequest HT (A2)	Unambiguous	[K].LNIDQNPGTAPK.[Y]		1	P54132	P54132	0	2	0.9481	0	1	1	634.336	FALSE	1267.66	1267.66	0.16	0.0001	HCD (High Energy Collision Dissociation)	30	MS2	23.037	-45	40	30.6228	18398	SAMPLE5_83-5_06_04_2025.raw	F177		2.31	1	836695	30.69
		FALSE	High	Sequest HT (A2)	Unambiguous	[K].LNIDQNPGTAPK.[Y]		1	P54132	P54132	0	3	0.9	0	1	1	423.225	FALSE	1267.66	1267.66	-1.71	-0.00072	HCD (High Energy Collision Dissociation)	30	MS2	62.9548	-65	40	24.556	12442	SAMPLE5_83-5_06_04_2025.raw	F177		2.5	1	772322	24.68
		FALSE	High	Sequest HT (A2)	Unambiguous	[K].LNIDQNPGTAPK.[Y]		1	P54132	P54132	0	2	0.9651	0	1	1	634.334	FALSE	1267.66	1267.66	-2.54	-0.00161	HCD (High Energy Collision Dissociation)	30	MS2	57.6043	-45	40	21.7747	9869	SAMPLE5_83-5_06_04_2025.raw	F177		3.73	1	2.34066e+06	21.81
		FALSE	High	Sequest HT (A2)	Unambiguous	[K].LNIDQNPGTAPK.[Y]		1	P54132	P54132	0	2	0.9819	0	1	1	634.335	FALSE	1267.66	1267.66	-0.32	-0.00021	HCD (High Energy Collision Dissociation)	30	MS2	0	-45	0.102	24.567	12452	SAMPLE5_83-5_06_04_2025.raw	F177		3.32	1	1003609024	24.68
		FALSE	High	Sequest HT (A2)	Unambiguous	[K].LNIDQNPGTAPK.[Y]		1	P54132	P54132	0	2	0.9683	0	1	1	634.336	FALSE	1267.66	1267.66	0.16	0.0001	HCD (High Energy Collision Dissociation)	30	MS2	26.1372	-45	40	31.1722	18960	SAMPLE5_83-5_06_04_2025.raw	F177		2.84	1	836695	30.69
		FALSE	High	Sequest HT (A2)	Unambiguous	[K].LNIDQNPGTAPK.[Y]		1	P54132	P54132	0	2	0.9808	0	1	1	634.336	FALSE	1267.66	1267.66	-0.03	-2e-05	HCD (High Energy Collision Dissociation)	30	MS2	9.17312	-45	40	32.2668	20078	SAMPLE5_83-5_06_04_2025.raw	F177		2.61	1	798938	31.75
		FALSE	High	Sequest HT (A2)	Unambiguous	[K].LNIDQNPGTAPK.[Y]		1	P54132	P54132	0	2	1	0	1	1	634.336	FALSE	1267.67	1267.66	1.12	0.00071	HCD (High Energy Collision Dissociation)	30	MS2	48.3422	-45	40	41.2442	29144	SAMPLE5_83-5_06_04_2025.raw	F177		1.91	1
		FALSE	High	Sequest HT (A2)	Unambiguous	[K].LNIDQNPGTAPK.[Y]		1	P54132	P54132	0	2	0.9467	0	1	1	634.339	FALSE	1267.67	1267.66	5.07	0.00321	HCD (High Energy Collision Dissociation)	30	MS2	34.2311	-45	40	39.6738	27553	SAMPLE5_83-5_06_04_2025.raw	F177		1.5	1
		FALSE	High	Sequest HT (A2)	Unambiguous	[K].LNIDQNPGTAPK.[Y]		1	P54132	P54132	0	2	1	0	1	1	634.337	FALSE	1267.67	1267.66	1.7	0.00108	HCD (High Energy Collision Dissociation)	30	MS2	10.5498	-45	40	38.9339	26785	SAMPLE5_83-5_06_04_2025.raw	F177		1.58	1
		FALSE	High	Sequest HT (A2)	Unambiguous	[K].LNIDQNPGTAPK.[Y]		1	P54132	P54132	0	2	0.9379	0	1	1	634.336	FALSE	1267.66	1267.66	0.64	0.00041	HCD (High Energy Collision Dissociation)	30	MS2	10.9381	-45	40	38.4303	26278	SAMPLE5_83-5_06_04_2025.raw	F177		1.61	1
		FALSE	High	Sequest HT (A2)	Unambiguous	[K].LNIDQNPGTAPK.[Y]		1	P54132	P54132	0	2	0.9755	0	1	1	634.336	FALSE	1267.66	1267.66	0.54	0.00034	HCD (High Energy Collision Dissociation)	30	MS2	8.527	-45	40	31.7043	19510	SAMPLE5_83-5_06_04_2025.raw	F177		2.86	1	798938	31.75
		FALSE	High	Sequest HT (A2)	Unambiguous	[K].LNIDQNPGTAPK.[Y]		1	P54132	P54132	0	2	0.9326	0	1	1	634.337	FALSE	1267.67	1267.66	1.99	0.00126	HCD (High Energy Collision Dissociation)	30	MS2	16.1448	-45	40	36.3125	24148	SAMPLE5_83-5_06_04_2025.raw	F177		1.78	1	213847	36.05
		FALSE	High	Sequest HT (A2)	Unambiguous	[K].LNIDQNPGTAPK.[Y]		1	P54132	P54132	0	2	0.945	0	1	1	634.336	FALSE	1267.66	1267.66	0.54	0.00034	HCD (High Energy Collision Dissociation)	30	MS2	8.43351	-45	40	35.2408	23066	SAMPLE5_83-5_06_04_2025.raw	F177		2.18	1	331998	34.7
		FALSE	High	Sequest HT (A2)	Unambiguous	[K].LNIDQNPGTAPK.[Y]		1	P54132	P54132	0	2	1	0	1	1	634.337	FALSE	1267.67	1267.66	1.99	0.00126	HCD (High Energy Collision Dissociation)	30	MS2	31.2834	-45	40	34.3711	22192	SAMPLE5_83-5_06_04_2025.raw	F177		1.88	1	331998	34.7
		FALSE	High	Sequest HT (A2)	Unambiguous	[K].LNIDQNPGTAPK.[Y]		1	P54132	P54132	0	2	0.9216	0	1	1	634.336	FALSE	1267.67	1267.66	0.83	0.00053	HCD (High Energy Collision Dissociation)	30	MS2	40.8808	-45	40	33.8627	21680	SAMPLE5_83-5_06_04_2025.raw	F177		2.04	1
		FALSE	High	Sequest HT (A2)	Unambiguous	[K].LNIDQNPGTAPK.[Y]		1	P54132	P54132	0	2	0.716	0	1	1	634.335	FALSE	1267.66	1267.66	-0.32	-0.00021	HCD (High Energy Collision Dissociation)	30	MS2	58.1627	-45	40	33.3069	21129	SAMPLE5_83-5_06_04_2025.raw	F177		1.62	1	798938	31.75
		FALSE	High	Sequest HT (A2)	Unambiguous	[K].LNIDQNPGTAPK.[Y]		1	P54132	P54132	0	2	0.9744	0	1	1	634.335	FALSE	1267.66	1267.66	-1.77	-0.00112	HCD (High Energy Collision Dissociation)	30	MS2	3.90085	-45	40	32.7712	20595	SAMPLE5_83-5_06_04_2025.raw	F177		2.34	1	798938	31.75
		FALSE	High	Sequest HT (A2)	Unambiguous	[K].LNIDQNPGTAPK.[Y]		1	P54132	P54132	0	2	0.8611	0	1	1	634.336	FALSE	1267.67	1267.66	0.94	0.00059	HCD (High Energy Collision Dissociation)	30	MS2	5.68688	-45	40	35.148	21242	SAMPLE4_83-4_06_04_2025.raw	F176		1.44	1	169641	34.6
		FALSE	High	Sequest HT (A2)	Unambiguous	[K].LNIDQNPGTAPK.[Y]		1	P54132	P54132	0	2	0.8792	0	1	1	634.335	FALSE	1267.66	1267.66	-0.89	-0.00056	HCD (High Energy Collision Dissociation)	30	MS2	15.8194	-45	40	32.7204	18855	SAMPLE4_83-4_06_04_2025.raw	F176		1.49	1	424835	31.72
		FALSE	High	Sequest HT (A2)	Unambiguous	[K].LNIDQNPGTAPK.[Y]		1	P54132	P54132	0	2	1	0	1	1	634.335	FALSE	1267.66	1267.66	-0.51	-0.00032	HCD (High Energy Collision Dissociation)	30	MS2	26.1529	-45	40	32.209	18343	SAMPLE4_83-4_06_04_2025.raw	F176		2.37	1	424835	31.72
		FALSE	High	Sequest HT (A2)	Unambiguous	[K].LNIDQNPGTAPK.[Y]		1	P54132	P54132	0	2	0.9306	0	1	1	634.337	FALSE	1267.67	1267.66	2.19	0.00139	HCD (High Energy Collision Dissociation)	30	MS2	56.2993	-45	40	31.1649	17289	SAMPLE4_83-4_06_04_2025.raw	F176		2.16	1	446441	30.75
		FALSE	High	Sequest HT (A2)	Unambiguous	[K].LNIDQNPGTAPK.[Y]		1	P54132	P54132	0	2	1	0	1	1	634.336	FALSE	1267.66	1267.66	0.36	0.00023	HCD (High Energy Collision Dissociation)	30	MS2	25.2276	-45	40	30.6091	16728	SAMPLE4_83-4_06_04_2025.raw	F176		2.39	1	446441	30.75
		FALSE	High	Sequest HT (A2)	Unambiguous	[K].LNIDQNPGTAPK.[Y]		1	P54132	P54132	0	2	1	0	1	1	634.336	FALSE	1267.67	1267.66	0.75	0.00047	HCD (High Energy Collision Dissociation)	30	MS2	31.8289	-45	40	30.0993	16225	SAMPLE4_83-4_06_04_2025.raw	F176		1.82	1	446441	30.75
		FALSE	High	Sequest HT (A2)	Unambiguous	[K].LNIDQNPGTAPK.[Y]		1	P54132	P54132	0	2	0.9505	0	1	1	634.336	FALSE	1267.66	1267.66	-0.02	-2e-05	HCD (High Energy Collision Dissociation)	30	MS2	26.3756	-45	40	29.5915	15720	SAMPLE4_83-4_06_04_2025.raw	F176		2.83	1
		FALSE	High	Sequest HT (A2)	Unambiguous	[K].LNIDQNPGTAPK.[Y]		1	P54132	P54132	0	2	0.9479	0	1	1	634.335	FALSE	1267.66	1267.66	-1.18	-0.00075	HCD (High Energy Collision Dissociation)	30	MS2	25.8222	-45	40	29.0807	15212	SAMPLE4_83-4_06_04_2025.raw	F176		2.11	1
		FALSE	High	Sequest HT (A2)	Unambiguous	[K].LNIDQNPGTAPK.[Y]		1	P54132	P54132	0	2	0.8462	0	1	1	634.335	FALSE	1267.66	1267.66	-0.99	-0.00063	HCD (High Energy Collision Dissociation)	30	MS2	55.5339	-45	40	28.0237	14156	SAMPLE4_83-4_06_04_2025.raw	F176		2.08	1
		FALSE	High	Sequest HT (A2)	Unambiguous	[K].LNIDQNPGTAPK.[Y]		1	P54132	P54132	0	2	0.9754	0	1	1	634.335	FALSE	1267.66	1267.66	-0.7	-0.00044	HCD (High Energy Collision Dissociation)	30	MS2	14.5273	-45	40	27.518	13656	SAMPLE4_83-4_06_04_2025.raw	F176		2.84	1
		FALSE	High	Sequest HT (A2)	Unambiguous	[K].LNIDQNPGTAPK.[Y]		1	P54132	P54132	0	2	0.9738	0	1	1	634.336	FALSE	1267.66	1267.66	-0.22	-0.00014	HCD (High Energy Collision Dissociation)	30	MS2	27.0137	-45	40	31.6981	17837	SAMPLE4_83-4_06_04_2025.raw	F176		2.29	1	424835	31.72
		FALSE	High	Sequest HT (A2)	Unambiguous	[K].LNIDQNPGTAPK.[Y]		1	P54132	P54132	0	2	0.8808	0	1	1	634.336	FALSE	1267.66	1267.66	-0.03	-2e-05	HCD (High Energy Collision Dissociation)	30	MS2	15.1414	-45	40	43.3779	31324	SAMPLE5_83-5_06_04_2025.raw	F177		1.51	1	113615	43.33
		FALSE	High	Sequest HT (A2)	Unambiguous	[K].LNIDQNPGTAPK.[Y]		1	P54132	P54132	0	2	0.8978	0	1	1	634.336	FALSE	1267.66	1267.66	0.48	0.00031	HCD (High Energy Collision Dissociation)	30	MS2	8.71895	-45	40	35.7839	22236	SAMPLE6_83-6_06_04_2025.raw	F178		1.86	1	221290	34.7
		FALSE	High	Sequest HT (A2)	Unambiguous	[K].LNIDQNPGTAPK.[Y]		1	P54132	P54132	0	2	1	0	1	1	634.336	FALSE	1267.67	1267.66	0.77	0.00049	HCD (High Energy Collision Dissociation)	30	MS2	10.6609	-45	40	35.2315	21679	SAMPLE6_83-6_06_04_2025.raw	F178		1.61	1	221290	34.7
		FALSE	High	Sequest HT (A2)	Unambiguous	[K].LNIDQNPGTAPK.[Y]		1	P54132	P54132	0	2	1	0	1	1	634.337	FALSE	1267.67	1267.66	1.45	0.00092	HCD (High Energy Collision Dissociation)	30	MS2	45.5003	-45	40	33.8853	20335	SAMPLE6_83-6_06_04_2025.raw	F178		1.95	1
		FALSE	High	Sequest HT (A2)	Unambiguous	[K].LNIDQNPGTAPK.[Y]		1	P54132	P54132	0	2	0.75	0	1	1	634.336	FALSE	1267.66	1267.66	0.1	6e-05	HCD (High Energy Collision Dissociation)	30	MS2	71.9229	-45	40	33.37	19826	SAMPLE6_83-6_06_04_2025.raw	F178		1.92	1	482727	31.75
		FALSE	High	Sequest HT (A2)	Unambiguous	[K].LNIDQNPGTAPK.[Y]		1	P54132	P54132	0	2	0.9572	0	1	1	634.335	FALSE	1267.66	1267.66	-1.63	-0.00104	HCD (High Energy Collision Dissociation)	30	MS2	7.26011	-45	40	32.8102	19275	SAMPLE6_83-6_06_04_2025.raw	F178		2.57	1	482727	31.75
		FALSE	High	Sequest HT (A2)	Unambiguous	[K].LNIDQNPGTAPK.[Y]		1	P54132	P54132	0	2	0.9688	0	1	1	634.335	FALSE	1267.66	1267.66	-0.86	-0.00055	HCD (High Energy Collision Dissociation)	30	MS2	16.6604	-45	40	32.2678	18725	SAMPLE6_83-6_06_04_2025.raw	F178		2.24	1	482727	31.75
		FALSE	High	Sequest HT (A2)	Unambiguous	[K].LNIDQNPGTAPK.[Y]		1	P54132	P54132	0	2	0.9744	0	1	1	634.335	FALSE	1267.66	1267.66	-0.96	-0.00061	HCD (High Energy Collision Dissociation)	30	MS2	2.91349	-45	40	31.7501	18208	SAMPLE6_83-6_06_04_2025.raw	F178		2.73	1	482727	31.75
		FALSE	High	Sequest HT (A2)	Unambiguous	[K].LNIDQNPGTAPK.[Y]		1	P54132	P54132	0	2	0.8935	0	1	1	634.336	FALSE	1267.67	1267.66	1.06	0.00067	HCD (High Energy Collision Dissociation)	30	MS2	27.6015	-45	40	31.2224	17673	SAMPLE6_83-6_06_04_2025.raw	F178		2.16	1	488200	30.69
		FALSE	High	Sequest HT (A2)	Unambiguous	[K].LNIDQNPGTAPK.[Y]		1	P54132	P54132	0	2	0.9599	0	1	1	634.335	FALSE	1267.66	1267.66	-0.86	-0.00055	HCD (High Energy Collision Dissociation)	30	MS2	27.6997	-45	40	30.6856	17132	SAMPLE6_83-6_06_04_2025.raw	F178		2.99	1	488200	30.69
		FALSE	High	Sequest HT (A2)	Unambiguous	[K].LNIDQNPGTAPK.[Y]		1	P54132	P54132	0	2	1	0	1	1	634.338	FALSE	1267.67	1267.66	3.08	0.00196	HCD (High Energy Collision Dissociation)	30	MS2	33.0003	-45	40	34.3999	20846	SAMPLE6_83-6_06_04_2025.raw	F178		1.51	1	221290	34.7
		FALSE	High	Sequest HT (A2)	Unambiguous	[K].LNIDQNPGTAPK.[Y]		1	P54132	P54132	0	2	0.9785	0	1	1	634.336	FALSE	1267.66	1267.66	0.68	0.00043	HCD (High Energy Collision Dissociation)	30	MS2	27.3484	-45	40	30.1694	16621	SAMPLE6_83-6_06_04_2025.raw	F178		2.79	1	488200	30.69
		FALSE	High	Sequest HT (A2)	Unambiguous	[K].LNIDQNPGTAPK.[Y]		1	P54132	P54132	0	2	0.9809	0	1	1	634.336	FALSE	1267.67	1267.66	0.77	0.00049	HCD (High Energy Collision Dissociation)	30	MS2	23.724	-45	40	29.6576	16110	SAMPLE6_83-6_06_04_2025.raw	F178		2.62	1
		FALSE	High	Sequest HT (A2)	Unambiguous	[K].LNIDQNPGTAPK.[Y]		1	P54132	P54132	0	2	0.9768	0	1	1	634.335	FALSE	1267.66	1267.66	-1.06	-0.00067	HCD (High Energy Collision Dissociation)	30	MS2	21.1203	-45	40	29.1435	15596	SAMPLE6_83-6_06_04_2025.raw	F178		2.59	1
		FALSE	High	Sequest HT (A2)	Unambiguous	[K].LNIDQNPGTAPK.[Y]		1	P54132	P54132	0	2	0.9692	0	1	1	634.335	FALSE	1267.66	1267.66	-1.15	-0.00073	HCD (High Energy Collision Dissociation)	30	MS2	31.278	-45	40	28.6207	15067	SAMPLE6_83-6_06_04_2025.raw	F178		1.95	1
		FALSE	High	Sequest HT (A2)	Unambiguous	[K].LNIDQNPGTAPK.[Y]		1	P54132	P54132	0	2	0.9265	0	1	1	634.336	FALSE	1267.66	1267.66	-0.09	-6e-05	HCD (High Energy Collision Dissociation)	30	MS2	74.7856	-45	40	27.8101	14250	SAMPLE6_83-6_06_04_2025.raw	F178		2.72	1
		FALSE	High	Sequest HT (A2)	Unambiguous	[K].LNIDQNPGTAPK.[Y]		1	P54132	P54132	0	2	0.9614	0	1	1	634.335	FALSE	1267.66	1267.66	-0.77	-0.00049	HCD (High Energy Collision Dissociation)	30	MS2	26.4688	-45	40	27.522	13964	SAMPLE6_83-6_06_04_2025.raw	F178		2.85	1
		FALSE	High	Sequest HT (A2)	Unambiguous	[K].LNIDQNPGTAPK.[Y]		1	P54132	P54132	0	2	0.9804	0	1	1	634.336	FALSE	1267.66	1267.66	0.2	0.00012	HCD (High Energy Collision Dissociation)	30	MS2	14.821	-45	40	27.0086	13453	SAMPLE6_83-6_06_04_2025.raw	F178		3.06	1
		FALSE	High	Sequest HT (A2)	Unambiguous	[K].LNIDQNPGTAPK.[Y]		1	P54132	P54132	0	2	0.9119	0	1	1	634.336	FALSE	1267.67	1267.66	1.06	0.00067	HCD (High Energy Collision Dissociation)	30	MS2	0.190188	-45	21.279	25.5633	12036	SAMPLE6_83-6_06_04_2025.raw	F178		3.18	1	927909504	24.64
		FALSE	High	Sequest HT (A2)	Unambiguous	[K].LNIDQNPGTAPK.[Y]		1	P54132	P54132	0	2	0.8906	0	1	1	634.336	FALSE	1267.66	1267.66	0.58	0.00037	HCD (High Energy Collision Dissociation)	30	MS2	0.287736	-45	5.617	25.0426	11525	SAMPLE6_83-6_06_04_2025.raw	F178		3.2	1	927909504	24.64
		FALSE	High	Sequest HT (A2)	Unambiguous	[K].LNIDQNPGTAPK.[Y]		1	P54132	P54132	0	2	0.6167	0	1	1	634.335	FALSE	1267.66	1267.66	-0.57	-0.00036	HCD (High Energy Collision Dissociation)	30	MS2	0	-45	40	24.7103	11243	SAMPLE6_83-6_06_04_2025.raw	F178		1.8	1	927909504	24.64
		FALSE	High	Sequest HT (A2)	Unambiguous	[K].LNIDQNPGTAPK.[Y]		1	P54132	P54132	0	3	0.8531	0	1	1	423.226	FALSE	1267.66	1267.66	-1.69	-0.00072	HCD (High Energy Collision Dissociation)	30	MS2	70.0429	-65	40	24.5328	11104	SAMPLE6_83-6_06_04_2025.raw	F178		1.77	1	590214	24.66
		FALSE	High	Sequest HT (A2)	Unambiguous	[K].LNIDQNPGTAPK.[Y]		1	P54132	P54132	0	2	0.9725	0	1	1	634.336	FALSE	1267.66	1267.66	-0.19	-0.00012	HCD (High Energy Collision Dissociation)	30	MS2	2.13479	-65	40	24.5257	11096	SAMPLE6_83-6_06_04_2025.raw	F178		3.27	1	3.0521e+06	24.65
		FALSE	High	Sequest HT (A2)	Unambiguous	[K].LNIDQNPGTAPK.[Y]		1	P54132	P54132	0	2	0.9667	0	1	1	634.335	FALSE	1267.66	1267.66	-1.44	-0.00091	HCD (High Energy Collision Dissociation)	30	MS2	0	-45	30.347	21.826	8622	SAMPLE6_83-6_06_04_2025.raw	F178		3.6	1	1.02918e+06	21.84
		FALSE	High	Sequest HT (A2)	Unambiguous	[K].LNIDQNPGTAPK.[Y]		1	P54132	P54132	0	2	0.9825	0	1	1	634.336	FALSE	1267.66	1267.66	0.36	0.00023	HCD (High Energy Collision Dissociation)	30	MS2	10.8873	-45	40	27.0124	13163	SAMPLE4_83-4_06_04_2025.raw	F176		3.43	1
		FALSE	High	Sequest HT (A2)	Unambiguous	[K].LNIDQNPGTAPK.[Y]		1	P54132	P54132	0	2	0.9626	0	1	1	634.336	FALSE	1267.66	1267.66	0.26	0.00017	HCD (High Energy Collision Dissociation)	30	MS2	0.214924	-45	25.374	25.5192	11720	SAMPLE4_83-4_06_04_2025.raw	F176		3.48	1	884231296	24.66
		FALSE	High	Sequest HT (A2)	Unambiguous	[K].LNIDQNPGTAPK.[Y]		1	P54132	P54132	0	2	0.9756	0	1	1	634.335	FALSE	1267.66	1267.66	-0.99	-0.00063	HCD (High Energy Collision Dissociation)	30	MS2	32.6783	-45	40	28.5385	14673	SAMPLE4_83-4_06_04_2025.raw	F176		2.46	1
		FALSE	High	Sequest HT (A2)	Unambiguous	[K].LNIDQNPGTAPK.[Y]		1	P54132	P54132	0	2	1	0	1	1	634.337	FALSE	1267.67	1267.66	2.51	0.00159	HCD (High Energy Collision Dissociation)	30	MS2	10.848	-45	40	33.3287	20070	SAMPLE2_83-2_06_04_2025.raw	F174		1.53	1	439602	31.73
		FALSE	High	Sequest HT (A2)	Unambiguous	[K].LNIDQNPGTAPK.[Y]		1	P54132	P54132	0	2	0.9441	0	1	1	634.337	FALSE	1267.67	1267.66	1.35	0.00086	HCD (High Energy Collision Dissociation)	30	MS2	17.8702	-45	40	32.8224	19567	SAMPLE2_83-2_06_04_2025.raw	F174		1.61	1	439602	31.73
		FALSE	High	Sequest HT (A2)	Unambiguous	[K].LNIDQNPGTAPK.[Y]		1	P54132	P54132	0	2	0.9717	0	1	1	634.336	FALSE	1267.66	1267.66	0.48	0.00031	HCD (High Energy Collision Dissociation)	30	MS2	2.60265	-45	40	31.7588	18496	SAMPLE2_83-2_06_04_2025.raw	F174		2.47	1	439602	31.73
		FALSE	High	Sequest HT (A2)	Unambiguous	[K].LNIDQNPGTAPK.[Y]		1	P54132	P54132	0	2	0.9693	0	1	1	634.335	FALSE	1267.66	1267.66	-1.15	-0.00073	HCD (High Energy Collision Dissociation)	30	MS2	27.2001	-45	40	31.2129	17944	SAMPLE2_83-2_06_04_2025.raw	F174		2.61	1	495043	30.59
		FALSE	High	Sequest HT (A2)	Unambiguous	[K].LNIDQNPGTAPK.[Y]		1	P54132	P54132	0	2	0.9286	0	1	1	634.335	FALSE	1267.66	1267.66	-0.57	-0.00036	HCD (High Energy Collision Dissociation)	30	MS2	20.5357	-45	40	30.6801	17404	SAMPLE2_83-2_06_04_2025.raw	F174		2.24	1	495043	30.59
		FALSE	High	Sequest HT (A2)	Unambiguous	[K].LNIDQNPGTAPK.[Y]		1	P54132	P54132	0	2	1	0	1	1	634.337	FALSE	1267.67	1267.66	2.03	0.00128	HCD (High Energy Collision Dissociation)	30	MS2	17.9595	-45	40	30.1785	16895	SAMPLE2_83-2_06_04_2025.raw	F174		2.2	1	495043	30.59
		FALSE	High	Sequest HT (A2)	Unambiguous	[K].LNIDQNPGTAPK.[Y]		1	P54132	P54132	0	2	0.9803	0	1	1	634.336	FALSE	1267.67	1267.66	0.97	0.00061	HCD (High Energy Collision Dissociation)	30	MS2	12.2434	-45	40	29.6752	16389	SAMPLE2_83-2_06_04_2025.raw	F174		3.05	1	535620	29.35
		FALSE	High	Sequest HT (A2)	Unambiguous	[K].LNIDQNPGTAPK.[Y]		1	P54132	P54132	0	2	0.9829	0	1	1	634.336	FALSE	1267.66	1267.66	-0.19	-0.00012	HCD (High Energy Collision Dissociation)	30	MS2	13.1973	-45	40	29.1751	15891	SAMPLE2_83-2_06_04_2025.raw	F174		2.92	1	535620	29.35
		FALSE	High	Sequest HT (A2)	Unambiguous	[K].LNIDQNPGTAPK.[Y]		1	P54132	P54132	0	2	0.9555	0	1	1	634.336	FALSE	1267.67	1267.66	0.87	0.00055	HCD (High Energy Collision Dissociation)	30	MS2	19.8288	-45	40	28.6489	15351	SAMPLE2_83-2_06_04_2025.raw	F174		2.47	1
		FALSE	High	Sequest HT (A2)	Unambiguous	[K].LNIDQNPGTAPK.[Y]		1	P54132	P54132	0	2	0.9718	0	1	1	634.336	FALSE	1267.66	1267.66	-0.09	-6e-05	HCD (High Energy Collision Dissociation)	30	MS2	18.3078	-45	40	27.5848	14271	SAMPLE2_83-2_06_04_2025.raw	F174		2.84	1
		FALSE	High	Sequest HT (A2)	Unambiguous	[K].LNIDQNPGTAPK.[Y]		1	P54132	P54132	0	2	0.9154	0	1	1	634.336	FALSE	1267.66	1267.66	0	0	HCD (High Energy Collision Dissociation)	30	MS2	13.4913	-45	40	27.0559	13774	SAMPLE2_83-2_06_04_2025.raw	F174		3.31	1
		FALSE	High	Sequest HT (A2)	Unambiguous	[K].LNIDQNPGTAPK.[Y]		1	P54132	P54132	0	2	0.9812	0	1	1	634.336	FALSE	1267.66	1267.66	0	0	HCD (High Energy Collision Dissociation)	30	MS2	0.22066	-45	17.914	25.5134	12267	SAMPLE2_83-2_06_04_2025.raw	F174		3.73	1	875188096	24.65
		FALSE	High	Sequest HT (A2)	Unambiguous	[K].LNIDQNPGTAPK.[Y]		1	P54132	P54132	0	2	0.9583	0	1	1	634.335	FALSE	1267.66	1267.66	-0.67	-0.00043	HCD (High Energy Collision Dissociation)	30	MS2	0.116786	-45	4.352	24.9887	11764	SAMPLE2_83-2_06_04_2025.raw	F174		3.36	1	875188096	24.65
		FALSE	High	Sequest HT (A2)	Unambiguous	[K].LNIDQNPGTAPK.[Y]		1	P54132	P54132	0	2	0.6689	0	1	1	634.335	FALSE	1267.66	1267.66	-0.77	-0.00049	HCD (High Energy Collision Dissociation)	30	MS2	33.9455	-45	5.984	24.8598	11646	SAMPLE2_83-2_06_04_2025.raw	F174		1.48	1	875188096	24.65
		FALSE	High	Sequest HT (A2)	Unambiguous	[K].LNIDQNPGTAPK.[Y]		1	P54132	P54132	0	2	0.9766	0	1	1	634.336	FALSE	1267.66	1267.66	-0.09	-6e-05	HCD (High Energy Collision Dissociation)	30	MS2	34.1898	-45	40	28.1272	14818	SAMPLE2_83-2_06_04_2025.raw	F174		2.99	1
		FALSE	High	Sequest HT (A2)	Unambiguous	[K].LNIDQNPGTAPK.[Y]		1	P54132	P54132	0	2	0.9682	0	1	1	634.335	FALSE	1267.66	1267.66	-0.48	-0.0003	HCD (High Energy Collision Dissociation)	30	MS2	0.126309	-65	15.692	24.6123	11487	SAMPLE2_83-2_06_04_2025.raw	F174		3.14	1	3.10208e+06	24.66
		FALSE	High	Sequest HT (A2)	Unambiguous	[K].LNIDQNPGTAPK.[Y]		1	P54132	P54132	0	2	0.9583	0	1	1	634.336	FALSE	1267.67	1267.66	1.16	0.00073	HCD (High Energy Collision Dissociation)	30	MS2	16.1158	-45	40	23.4963	10466	SAMPLE2_83-2_06_04_2025.raw	F174		1.68	1	205931	23.53
		FALSE	High	Sequest HT (A2)	Unambiguous	[K].LNIDQNPGTAPK.[Y]		1	P54132	P54132	0	2	0.9532	0	1	1	634.336	FALSE	1267.67	1267.66	0.96	0.00061	HCD (High Energy Collision Dissociation)	30	MS2	9.07808	-45	40	31.6248	15467	SAMPLE1_83-1_06_04_2025.raw	F173		1.71	1
		FALSE	High	Sequest HT (A2)	Unambiguous	[K].LNIDQNPGTAPK.[Y]		1	P54132	P54132	0	2	1	0	1	1	634.335	FALSE	1267.66	1267.66	-0.49	-0.00031	HCD (High Energy Collision Dissociation)	30	MS2	38.1687	-45	40	28.48	12614	SAMPLE1_83-1_06_04_2025.raw	F173		1.59	1
		FALSE	High	Sequest HT (A2)	Unambiguous	[K].LNIDQNPGTAPK.[Y]		1	P54132	P54132	0	2	1	0	1	1	634.336	FALSE	1267.66	1267.66	-0.2	-0.00013	HCD (High Energy Collision Dissociation)	30	MS2	45.1446	-45	40	27.9504	12119	SAMPLE1_83-1_06_04_2025.raw	F173		2.27	1
		FALSE	High	Sequest HT (A2)	Unambiguous	[K].LNIDQNPGTAPK.[Y]		1	P54132	P54132	0	2	1	0	1	1	634.335	FALSE	1267.66	1267.66	-1.55	-0.00098	HCD (High Energy Collision Dissociation)	30	MS2	8.71273	-45	40	27.4357	11696	SAMPLE1_83-1_06_04_2025.raw	F173		2.07	1
		FALSE	High	Sequest HT (A2)	Unambiguous	[K].LNIDQNPGTAPK.[Y]		1	P54132	P54132	0	2	0.9296	0	1	1	634.336	FALSE	1267.66	1267.66	0.38	0.00024	HCD (High Energy Collision Dissociation)	30	MS2	30.4456	-45	40	26.922	11302	SAMPLE1_83-1_06_04_2025.raw	F173		2.13	1
		FALSE	High	Sequest HT (A2)	Unambiguous	[K].LNIDQNPGTAPK.[Y]		1	P54132	P54132	0	2	0.9379	0	1	1	634.336	FALSE	1267.66	1267.66	-0.1	-7e-05	HCD (High Energy Collision Dissociation)	30	MS2	0.442723	-45	40	25.5123	10168	SAMPLE1_83-1_06_04_2025.raw	F173		3.38	1	663095680	24.67
		FALSE	High	Sequest HT (A2)	Unambiguous	[K].LNIDQNPGTAPK.[Y]		1	P54132	P54132	0	2	0.9689	0	1	1	634.336	FALSE	1267.66	1267.66	-0.01	0	HCD (High Energy Collision Dissociation)	30	MS2	0.193783	-45	15.311	24.9828	9755	SAMPLE1_83-1_06_04_2025.raw	F173		3.54	1	663095680	24.67
		FALSE	High	Sequest HT (A2)	Unambiguous	[K].LNIDQNPGTAPK.[Y]		1	P54132	P54132	0	2	0.9624	0	1	1	634.335	FALSE	1267.66	1267.66	-0.89	-0.00056	HCD (High Energy Collision Dissociation)	30	MS2	0	-45	5.775	24.9835	11201	SAMPLE4_83-4_06_04_2025.raw	F176		3.19	1	884231296	24.66
		FALSE	High	Sequest HT (A2)	Unambiguous	[K].LNIDQNPGTAPK.[Y]		1	P54132	P54132	0	2	0.9333	0	1	1	634.339	FALSE	1267.67	1267.66	4.84	0.00307	HCD (High Energy Collision Dissociation)	30	MS2	69.0232	-45	40	47.2954	34344	SAMPLE3_83-3_06_04_2025.raw	F175		1.65	1
		FALSE	High	Sequest HT (A2)	Unambiguous	[K].LNIDQNPGTAPK.[Y]		1	P54132	P54132	0	2	0.7522	0	1	1	634.335	FALSE	1267.66	1267.66	-0.41	-0.00026	HCD (High Energy Collision Dissociation)	30	MS2	0	-45	39.677	24.6579	10950	SAMPLE4_83-4_06_04_2025.raw	F176		2.26	1	884231296	24.66
		FALSE	High	Sequest HT (A2)	Unambiguous	[K].LNIDQNPGTAPK.[Y]		1	P54132	P54132	0	2	0.9708	0	1	1	634.335	FALSE	1267.66	1267.66	-0.41	-0.00026	HCD (High Energy Collision Dissociation)	30	MS2	1.54122	-45	40	24.472	10778	SAMPLE4_83-4_06_04_2025.raw	F176		3.43	1	884231296	24.66
		FALSE	High	Sequest HT (A2)	Unambiguous	[K].LNIDQNPGTAPK.[Y]		1	P54132	P54132	0	2	1	0	1	1	634.337	FALSE	1267.67	1267.66	1.86	0.00118	HCD (High Energy Collision Dissociation)	30	MS2	34.9085	-45	40	36.2263	23072	SAMPLE3_83-3_06_04_2025.raw	F175		1.52	1	148281	35.97
		FALSE	High	Sequest HT (A2)	Unambiguous	[K].LNIDQNPGTAPK.[Y]		1	P54132	P54132	0	2	0.9586	0	1	1	634.336	FALSE	1267.66	1267.66	0.51	0.00032	HCD (High Energy Collision Dissociation)	30	MS2	22.3033	-45	40	36.7472	23589	SAMPLE3_83-3_06_04_2025.raw	F175		1.45	1	148281	35.97
		FALSE	High	Sequest HT (A2)	Unambiguous	[K].LNIDQNPGTAPK.[Y]		1	P54132	P54132	0	2	0.8776	0	1	1	634.336	FALSE	1267.66	1267.66	-0.17	-0.00011	HCD (High Energy Collision Dissociation)	30	MS2	20.8576	-45	40	35.6952	22550	SAMPLE3_83-3_06_04_2025.raw	F175		1.47	1	148281	35.97
		FALSE	High	Sequest HT (A2)	Unambiguous	[K].LNIDQNPGTAPK.[Y]		1	P54132	P54132	0	2	0.9577	0	1	1	634.335	FALSE	1267.66	1267.66	-0.36	-0.00023	HCD (High Energy Collision Dissociation)	30	MS2	64.0508	-45	0.836	24.4965	11455	SAMPLE3_83-3_06_04_2025.raw	F175		3.31	1	867818304	24.66
		FALSE	High	Sequest HT (A2)	Unambiguous	[K].LNIDQNPGTAPK.[Y]		1	P54132	P54132	0	2	0.9562	0	1	1	634.335	FALSE	1267.66	1267.66	-1.52	-0.00096	HCD (High Energy Collision Dissociation)	30	MS2	0	-45	40	21.7755	8993	SAMPLE3_83-3_06_04_2025.raw	F175		3.2	1	1.85057e+06	21.81
		FALSE	High	Sequest HT (A2)	Unambiguous	[K].LNIDQNPGTAPK.[Y]		1	P54132	P54132	0	2	0.9541	0	1	1	634.336	FALSE	1267.66	1267.66	0.6	0.00038	HCD (High Energy Collision Dissociation)	30	MS2	0.258084	-45	22.044	25.538	12399	SAMPLE3_83-3_06_04_2025.raw	F175		3.7	1	867818304	24.66
		FALSE	High	Sequest HT (A2)	Unambiguous	[K].LNIDQNPGTAPK.[Y]		1	P54132	P54132	0	2	0.9812	0	1	1	634.336	FALSE	1267.66	1267.66	0.7	0.00044	HCD (High Energy Collision Dissociation)	30	MS2	5.56785	-45	40	27.0098	13837	SAMPLE3_83-3_06_04_2025.raw	F175		3.2	1
		FALSE	High	Sequest HT (A2)	Unambiguous	[K].LNIDQNPGTAPK.[Y]		1	P54132	P54132	0	2	0.9245	0	1	1	634.335	FALSE	1267.66	1267.66	-0.46	-0.00029	HCD (High Energy Collision Dissociation)	30	MS2	40.7468	-45	40	28.0564	14880	SAMPLE3_83-3_06_04_2025.raw	F175		2.65	1
		FALSE	High	Sequest HT (A2)	Unambiguous	[K].LNIDQNPGTAPK.[Y]		1	P54132	P54132	0	2	1	0	1	1	634.337	FALSE	1267.67	1267.66	2.34	0.00148	HCD (High Energy Collision Dissociation)	30	MS2	41.4536	-45	40	34.3082	21175	SAMPLE3_83-3_06_04_2025.raw	F175		1.78	1	200870	34.59
		FALSE	High	Sequest HT (A2)	Unambiguous	[K].LNIDQNPGTAPK.[Y]		1	P54132	P54132	0	2	0.9289	0	1	1	634.336	FALSE	1267.67	1267.66	0.89	0.00057	HCD (High Energy Collision Dissociation)	30	MS2	35.8814	-45	40	33.795	20662	SAMPLE3_83-3_06_04_2025.raw	F175		1.97	1
		FALSE	High	Sequest HT (A2)	Unambiguous	[K].LNIDQNPGTAPK.[Y]		1	P54132	P54132	0	2	1	0	1	1	634.334	FALSE	1267.66	1267.66	-2.19	-0.00139	HCD (High Energy Collision Dissociation)	30	MS2	8.03553	-45	40	32.7581	19637	SAMPLE3_83-3_06_04_2025.raw	F175		1.7	1	456480	31.75
		FALSE	High	Sequest HT (A2)	Unambiguous	[K].LNIDQNPGTAPK.[Y]		1	P54132	P54132	0	2	1	0	1	1	634.336	FALSE	1267.67	1267.66	1.18	0.00075	HCD (High Energy Collision Dissociation)	30	MS2	18.6366	-45	40	32.252	19120	SAMPLE3_83-3_06_04_2025.raw	F175		1.99	1	456480	31.75
		FALSE	High	Sequest HT (A2)	Unambiguous	[K].LNIDQNPGTAPK.[Y]		1	P54132	P54132	0	2	0.9749	0	1	1	634.336	FALSE	1267.66	1267.66	-0.17	-0.00011	HCD (High Energy Collision Dissociation)	30	MS2	4.03606	-45	40	31.7471	18608	SAMPLE3_83-3_06_04_2025.raw	F175		1.99	1	456480	31.75
		FALSE	High	Sequest HT (A2)	Unambiguous	[K].LNIDQNPGTAPK.[Y]		1	P54132	P54132	0	2	0.9567	0	1	1	634.336	FALSE	1267.66	1267.66	0.31	0.0002	HCD (High Energy Collision Dissociation)	30	MS2	14.8274	-45	40	27.552	14376	SAMPLE3_83-3_06_04_2025.raw	F175		3.23	1
		FALSE	High	Sequest HT (A2)	Unambiguous	[K].LNIDQNPGTAPK.[Y]		1	P54132	P54132	0	2	0.9506	0	1	1	634.335	FALSE	1267.66	1267.66	-0.55	-0.00035	HCD (High Energy Collision Dissociation)	30	MS2	28.45	-45	40	30.6884	17526	SAMPLE3_83-3_06_04_2025.raw	F175		2.63	1	476323	30.59
		FALSE	High	Sequest HT (A2)	Unambiguous	[K].LNIDQNPGTAPK.[Y]		1	P54132	P54132	0	2	0.964	0	1	1	634.335	FALSE	1267.66	1267.66	-1.52	-0.00096	HCD (High Energy Collision Dissociation)	30	MS2	26.2465	-45	40	31.2243	18072	SAMPLE3_83-3_06_04_2025.raw	F175		2.22	1	456480	31.75
		FALSE	High	Sequest HT (A2)	Unambiguous	[K].LNIDQNPGTAPK.[Y]		1	P54132	P54132	0	2	0.9777	0	1	1	634.336	FALSE	1267.66	1267.66	0.31	0.0002	HCD (High Energy Collision Dissociation)	30	MS2	19.5879	-45	40	29.6715	16504	SAMPLE3_83-3_06_04_2025.raw	F175		2.24	1
		FALSE	High	Sequest HT (A2)	Unambiguous	[K].LNIDQNPGTAPK.[Y]		1	P54132	P54132	0	2	0.9498	0	1	1	634.336	FALSE	1267.66	1267.66	-0.17	-0.00011	HCD (High Energy Collision Dissociation)	30	MS2	26.734	-45	40	28.6153	15447	SAMPLE3_83-3_06_04_2025.raw	F175		2.59	1
		FALSE	High	Sequest HT (A2)	Unambiguous	[K].LNIDQNPGTAPK.[Y]		1	P54132	P54132	0	2	0.9775	0	1	1	634.336	FALSE	1267.66	1267.66	0.03	2e-05	HCD (High Energy Collision Dissociation)	30	MS2	21.9669	-45	40	29.1629	15995	SAMPLE3_83-3_06_04_2025.raw	F175		2.67	1
		FALSE	High	Sequest HT (A2)	Unambiguous	[K].LNIDQNPGTAPK.[Y]		1	P54132	P54132	0	2	1	0	1	1	634.336	FALSE	1267.67	1267.66	1.18	0.00075	HCD (High Energy Collision Dissociation)	30	MS2	24.9676	-45	40	30.1796	17017	SAMPLE3_83-3_06_04_2025.raw	F175		2.18	1	476323	30.59
	FALSE	High	[K].LSLSKPK.[F]		1	1	10	P54132	P54132 [158-164]		0	772.493	FALSE	1.345	1.36	25.64	79.64	81	108.9	110.1	32.79	9.04	38.34		High	High	High	High	High	High	High	2.02	16.15
		Checked	Confidence	Identifying Node	PSM Ambiguity	Annotated Sequence	Modifications	# Proteins	Master Protein Accessions	Protein Accessions	# Missed Cleavages	Charge	DeltaScore	DeltaCn	Rank	Search Engine Rank	m/z [Da]	Contaminant	MH+ [Da]	Theo. MH+ [Da]	DeltaM [ppm]	Deltam/z [Da]	Activation Type	NCE [%]	MS Order	Isolation Interference [%]	Comp. Voltage [V]	Ion Inject Time [ms]	RT [min]	First Scan	Spectrum File	File ID	Quan Info	XCorr	# Protein Groups	Precursor Abundance	Apex RT [min]	PhosphoRS: Best Site Probabilities
		FALSE	High	Sequest HT (A2)	Unambiguous	[K].LSLsKPK.[F]	S4(Phospho)	1	P54132	P54132	0	2	0.4966	0	1	1	426.733	FALSE	852.46	852.459	0.59	0.00025	HCD (High Energy Collision Dissociation)	30	MS2	19.287	-45	40	20.5667	8031	SAMPLE2_83-2_06_04_2025.raw	F174		1.45	1	314944	20.62	S4(Phospho): 100
		FALSE	High	Sequest HT (A2)	Unambiguous	[K].LSLsKPK.[F]	S4(Phospho)	1	P54132	P54132	0	2	0.4337	0	1	1	426.733	FALSE	852.459	852.459	-0.03	-1e-05	HCD (High Energy Collision Dissociation)	30	MS2	11.9167	-45	40	20.5291	7967	SAMPLE3_83-3_06_04_2025.raw	F175		1.66	1	1.57571e+06	20.6	S4(Phospho): 100
		FALSE	High	Sequest HT (A2)	Unambiguous	[K].LSLsKPK.[F]	S4(Phospho)	1	P54132	P54132	0	2	0.5119	0	1	1	426.733	FALSE	852.459	852.459	0.12	5e-05	HCD (High Energy Collision Dissociation)	30	MS2	15.2557	-45	40	20.5457	8768	SAMPLE5_83-5_06_04_2025.raw	F177		1.68	1	2.92692e+06	20.62	S4(Phospho): 100
	FALSE	High	[K].LTVAKLNIDQNPGTAPK.[Y]		1	1	4	P54132	P54132 [65-81]		1	1780	FALSE	4.149	4.83	136.19	144.71	30.1	124.7	145.2	93.75	3.48	9.37		Peak Found	Peak Found	High	High	High	High	High	4.98	31.48
		Checked	Confidence	Identifying Node	PSM Ambiguity	Annotated Sequence	Modifications	# Proteins	Master Protein Accessions	Protein Accessions	# Missed Cleavages	Charge	DeltaScore	DeltaCn	Rank	Search Engine Rank	m/z [Da]	Contaminant	MH+ [Da]	Theo. MH+ [Da]	DeltaM [ppm]	Deltam/z [Da]	Activation Type	NCE [%]	MS Order	Isolation Interference [%]	Comp. Voltage [V]	Ion Inject Time [ms]	RT [min]	First Scan	Spectrum File	File ID	Quan Info	XCorr	# Protein Groups	Precursor Abundance	Apex RT [min]	PhosphoRS: Best Site Probabilities
		FALSE	High	Sequest HT (A2)	Unambiguous	[-].mGSHHHHHHGSmSDK.[I]	N-Term(Prot)(Met-loss+Acetyl); M12(Oxidation)	1	P54132	P54132	0	4	0.7309	0	1	1	412.925	FALSE	1648.68	1648.68	-0.56	-0.00023	HCD (High Energy Collision Dissociation)	30	MS2	0.979261	-45	40	9.3459	2050	SAMPLE5_83-5_06_04_2025.raw	F177		2.75	1	481477	9.38
	FALSE	High	[K].MIAPILDEIADEYQGK.[L]		1	1	101	P54132	P54132 [49-64]		0	1805.9	FALSE	0.965	0.868	3.86	7.73	105.9	102.2	91.9	5.39	9.06	1.97		High	High	High	High	High	High	High	4.46	60.92
		Checked	Confidence	Identifying Node	PSM Ambiguity	Annotated Sequence	Modifications	# Proteins	Master Protein Accessions	Protein Accessions	# Missed Cleavages	Charge	DeltaScore	DeltaCn	Rank	Search Engine Rank	m/z [Da]	Contaminant	MH+ [Da]	Theo. MH+ [Da]	DeltaM [ppm]	Deltam/z [Da]	Activation Type	NCE [%]	MS Order	Isolation Interference [%]	Comp. Voltage [V]	Ion Inject Time [ms]	RT [min]	First Scan	Spectrum File	File ID	Quan Info	XCorr	# Protein Groups	Precursor Abundance	Apex RT [min]	PhosphoRS: Best Site Probabilities
		FALSE	High	Sequest HT (A2)	Unambiguous	[K].mIAPILDEIADEYQGK.[L]	M1(Oxidation)	1	P54132	P54132	0	3	0.8872	0	1	1	607.969	FALSE	1821.89	1821.89	-1.14	-0.00069	HCD (High Energy Collision Dissociation)	30	MS2	23.7697	-45	40	61.0853	43113	SAMPLE1_83-1_06_04_2025.raw	F173		2.57	1	1.30989e+06	60.92
		FALSE	High	Sequest HT (A2)	Unambiguous	[K].mIAPILDEIADEYQGK.[L]	M1(Oxidation)	1	P54132	P54132	0	3	0.8657	0	1	1	607.972	FALSE	1821.9	1821.89	4.58	0.00278	HCD (High Energy Collision Dissociation)	30	MS2	3.58013	-45	40	65.4503	53297	SAMPLE5_83-5_06_04_2025.raw	F177		2.01	1
		FALSE	High	Sequest HT (A2)	Unambiguous	[K].mIAPILDEIADEYQGK.[L]	M1(Oxidation)	1	P54132	P54132	0	3	0.8617	0	1	1	607.97	FALSE	1821.9	1821.89	0.97	0.00059	HCD (High Energy Collision Dissociation)	30	MS2	23.7608	-45	40	60.5556	42700	SAMPLE1_83-1_06_04_2025.raw	F173		2.53	1
		FALSE	High	Sequest HT (A2)	Unambiguous	[K].mIAPILDEIADEYQGK.[L]	M1(Oxidation)	1	P54132	P54132	0	3	0.8889	0	1	1	607.97	FALSE	1821.89	1821.89	0.16	9e-05	HCD (High Energy Collision Dissociation)	30	MS2	7.48065	-45	40	61.9614	49736	SAMPLE5_83-5_06_04_2025.raw	F177		1.71	1
		FALSE	High	Sequest HT (A2)	Unambiguous	[K].mIAPILDEIADEYQGK.[L]	M1(Oxidation)	1	P54132	P54132	0	3	0.8828	0	1	1	607.969	FALSE	1821.89	1821.89	-0.05	-3e-05	HCD (High Energy Collision Dissociation)	30	MS2	18.4505	-45	40	61.4376	49234	SAMPLE5_83-5_06_04_2025.raw	F177		2.56	1
		FALSE	High	Sequest HT (A2)	Unambiguous	[K].mIAPILDEIADEYQGK.[L]	M1(Oxidation)	1	P54132	P54132	0	3	0.9267	0	1	1	607.97	FALSE	1821.9	1821.89	1.16	0.00071	HCD (High Energy Collision Dissociation)	30	MS2	0.396676	-45	16.165	57.1647	45197	SAMPLE5_83-5_06_04_2025.raw	F177		4.09	1	5822872	57.53
		FALSE	High	Sequest HT (A2)	Unambiguous	[K].mIAPILDEIADEYQGK.[L]	M1(Oxidation)	1	P54132	P54132	0	2	0.8703	0	1	1	911.45	FALSE	1821.89	1821.89	-0.27	-0.00024	HCD (High Energy Collision Dissociation)	30	MS2	38.8573	-45	40	50.7354	37609	SAMPLE2_83-2_06_04_2025.raw	F174		1.85	1
		FALSE	High	Sequest HT (A2)	Unambiguous	[K].mIAPILDEIADEYQGK.[L]	M1(Oxidation)	1	P54132	P54132	0	2	0.8939	0	1	1	911.451	FALSE	1821.89	1821.89	0.36	0.00033	HCD (High Energy Collision Dissociation)	30	MS2	0.815006	-45	40	57.519	45552	SAMPLE5_83-5_06_04_2025.raw	F177		3.58	1	869891	57.53
		FALSE	High	Sequest HT (A2)	Unambiguous	[K].mIAPILDEIADEYQGK.[L]	M1(Oxidation)	1	P54132	P54132	0	3	0.9211	0	1	1	607.97	FALSE	1821.89	1821.89	0.26	0.00016	HCD (High Energy Collision Dissociation)	30	MS2	0.124216	-45	8.755	57.7129	45748	SAMPLE5_83-5_06_04_2025.raw	F177		3.42	1	5822872	57.53
		FALSE	High	Sequest HT (A2)	Unambiguous	[K].mIAPILDEIADEYQGK.[L]	M1(Oxidation)	1	P54132	P54132	0	3	0.8343	0	1	1	607.969	FALSE	1821.89	1821.89	-0.31	-0.00019	HCD (High Energy Collision Dissociation)	30	MS2	35.0413	-45	40	49.8463	36710	SAMPLE2_83-2_06_04_2025.raw	F174		1.81	1	334025	49.85
		FALSE	High	Sequest HT (A2)	Unambiguous	[K].mIAPILDEIADEYQGK.[L]	M1(Oxidation)	1	P54132	P54132	0	2	0.9407	0	1	1	911.453	FALSE	1821.9	1821.89	2.98	0.00271	HCD (High Energy Collision Dissociation)	30	MS2	0	-45	40	58.0578	46089	SAMPLE5_83-5_06_04_2025.raw	F177		2.7	1	869891	57.53
		FALSE	High	Sequest HT (A2)	Unambiguous	[K].mIAPILDEIADEYQGK.[L]	M1(Oxidation)	1	P54132	P54132	0	3	0.93	0	1	1	607.97	FALSE	1821.89	1821.89	0.46	0.00028	HCD (High Energy Collision Dissociation)	30	MS2	0.80395	-45	19.845	58.2404	46266	SAMPLE5_83-5_06_04_2025.raw	F177		3.43	1	5822872	57.53
		FALSE	High	Sequest HT (A2)	Unambiguous	[K].mIAPILDEIADEYQGK.[L]	M1(Oxidation)	1	P54132	P54132	0	2	0.9375	0	1	1	911.45	FALSE	1821.89	1821.89	-0.44	-0.0004	HCD (High Energy Collision Dissociation)	30	MS2	0	-45	40	58.5795	46598	SAMPLE5_83-5_06_04_2025.raw	F177		3.2	1	869891	57.53
		FALSE	High	Sequest HT (A2)	Unambiguous	[K].mIAPILDEIADEYQGK.[L]	M1(Oxidation)	1	P54132	P54132	0	3	0.8955	0	1	1	607.97	FALSE	1821.89	1821.89	0.36	0.00022	HCD (High Energy Collision Dissociation)	30	MS2	78.4587	-45	16.113	58.774	46789	SAMPLE5_83-5_06_04_2025.raw	F177		3.35	1
		FALSE	High	Sequest HT (A2)	Unambiguous	[K].mIAPILDEIADEYQGK.[L]	M1(Oxidation)	1	P54132	P54132	0	2	0.9569	0	1	1	911.452	FALSE	1821.9	1821.89	1.03	0.00094	HCD (High Energy Collision Dissociation)	30	MS2	17.5824	-45	40	59.1155	47121	SAMPLE5_83-5_06_04_2025.raw	F177		2.55	1	869891	57.53
		FALSE	High	Sequest HT (A2)	Unambiguous	[K].mIAPILDEIADEYQGK.[L]	M1(Oxidation)	1	P54132	P54132	0	3	0.922	0	1	1	607.97	FALSE	1821.89	1821.89	0.36	0.00022	HCD (High Energy Collision Dissociation)	30	MS2	8.526	-45	35.759	59.3056	47311	SAMPLE5_83-5_06_04_2025.raw	F177		3.59	1
		FALSE	High	Sequest HT (A2)	Unambiguous	[K].mIAPILDEIADEYQGK.[L]	M1(Oxidation)	1	P54132	P54132	0	2	0.9403	0	1	1	911.452	FALSE	1821.9	1821.89	1.57	0.00143	HCD (High Energy Collision Dissociation)	30	MS2	30.3329	-45	40	59.6566	47648	SAMPLE5_83-5_06_04_2025.raw	F177		2.01	1
		FALSE	High	Sequest HT (A2)	Unambiguous	[K].mIAPILDEIADEYQGK.[L]	M1(Oxidation)	1	P54132	P54132	0	3	0.9068	0	1	1	607.971	FALSE	1821.9	1821.89	2.27	0.00138	HCD (High Energy Collision Dissociation)	30	MS2	8.60931	-45	29.579	59.9294	47907	SAMPLE5_83-5_06_04_2025.raw	F177		3.54	1
		FALSE	High	Sequest HT (A2)	Unambiguous	[K].mIAPILDEIADEYQGK.[L]	M1(Oxidation)	1	P54132	P54132	0	2	0.9361	0	1	1	911.453	FALSE	1821.9	1821.89	3.18	0.0029	HCD (High Energy Collision Dissociation)	30	MS2	6.5599	-45	40	60.2076	48172	SAMPLE5_83-5_06_04_2025.raw	F177		2.66	1
		FALSE	High	Sequest HT (A2)	Unambiguous	[K].mIAPILDEIADEYQGK.[L]	M1(Oxidation)	1	P54132	P54132	0	3	0.9197	0	1	1	607.97	FALSE	1821.89	1821.89	0.6	0.00036	HCD (High Energy Collision Dissociation)	30	MS2	23.6546	-45	40	47.1068	33921	SAMPLE2_83-2_06_04_2025.raw	F174		2.99	1	608173	47.14
		FALSE	High	Sequest HT (A2)	Unambiguous	[K].mIAPILDEIADEYQGK.[L]	M1(Oxidation)	1	P54132	P54132	0	3	0.9148	0	1	1	607.97	FALSE	1821.9	1821.89	0.76	0.00046	HCD (High Energy Collision Dissociation)	30	MS2	0.657626	-45	26.241	60.4511	48416	SAMPLE5_83-5_06_04_2025.raw	F177		3.52	1
		FALSE	High	Sequest HT (A2)	Unambiguous	[K].mIAPILDEIADEYQGK.[L]	M1(Oxidation)	1	P54132	P54132	0	2	0.8443	0	1	1	911.444	FALSE	1821.88	1821.89	-6.94	-0.00632	HCD (High Energy Collision Dissociation)	30	MS2	43.171	-45	40	60.7149	48646	SAMPLE5_83-5_06_04_2025.raw	F177		2.89	1
		FALSE	High	Sequest HT (A2)	Unambiguous	[K].mIAPILDEIADEYQGK.[L]	M1(Oxidation)	1	P54132	P54132	0	2	0.9363	0	1	1	911.446	FALSE	1821.89	1821.89	-4.86	-0.00443	HCD (High Energy Collision Dissociation)	30	MS2	79.9342	-45	40	60.7955	48705	SAMPLE5_83-5_06_04_2025.raw	F177		2.04	1
		FALSE	High	Sequest HT (A2)	Unambiguous	[K].mIAPILDEIADEYQGK.[L]	M1(Oxidation)	1	P54132	P54132	0	3	0.9239	0	1	1	607.97	FALSE	1821.89	1821.89	0.57	0.00035	HCD (High Energy Collision Dissociation)	30	MS2	9.51547	-45	40	60.0392	42240	SAMPLE1_83-1_06_04_2025.raw	F173		2.76	1	347000	60
		FALSE	High	Sequest HT (A2)	Unambiguous	[K].mIAPILDEIADEYQGK.[L]	M1(Oxidation)	1	P54132	P54132	0	3	0.9466	0	1	1	607.969	FALSE	1821.89	1821.89	-0.74	-0.00045	HCD (High Energy Collision Dissociation)	30	MS2	9.54885	-45	40	58.9934	41280	SAMPLE1_83-1_06_04_2025.raw	F173		2.62	1	544120	58.73
		FALSE	High	Sequest HT (A2)	Unambiguous	[K].mIAPILDEIADEYQGK.[L]	M1(Oxidation)	1	P54132	P54132	0	3	0.9101	0	1	1	607.969	FALSE	1821.89	1821.89	-0.59	-0.00036	HCD (High Energy Collision Dissociation)	30	MS2	3.51945	-45	26.316	60.5299	47289	SAMPLE6_83-6_06_04_2025.raw	F178		3.56	1
		FALSE	High	Sequest HT (A2)	Unambiguous	[K].mIAPILDEIADEYQGK.[L]	M1(Oxidation)	1	P54132	P54132	0	2	0.9439	0	1	1	911.447	FALSE	1821.89	1821.89	-4.34	-0.00395	HCD (High Energy Collision Dissociation)	30	MS2	0	-45	40	60.5724	47332	SAMPLE6_83-6_06_04_2025.raw	F178		3.03	1
		FALSE	High	Sequest HT (A2)	Unambiguous	[K].mIAPILDEIADEYQGK.[L]	M1(Oxidation)	1	P54132	P54132	0	2	0.7678	0	1	1	911.443	FALSE	1821.88	1821.89	-8.42	-0.00767	HCD (High Energy Collision Dissociation)	30	MS2	80.2274	-45	40	60.6839	47434	SAMPLE6_83-6_06_04_2025.raw	F178		2.67	1
		FALSE	High	Sequest HT (A2)	Unambiguous	[K].mIAPILDEIADEYQGK.[L]	M1(Oxidation)	1	P54132	P54132	0	3	0.9213	0	1	1	607.971	FALSE	1821.9	1821.89	1.68	0.00102	HCD (High Energy Collision Dissociation)	30	MS2	6.22104	-45	40	57.9478	40316	SAMPLE1_83-1_06_04_2025.raw	F173		3.43	1	913147	57.86
		FALSE	High	Sequest HT (A2)	Unambiguous	[K].mIAPILDEIADEYQGK.[L]	M1(Oxidation)	1	P54132	P54132	0	3	0.836	0	1	1	607.969	FALSE	1821.89	1821.89	-0.03	-2e-05	HCD (High Energy Collision Dissociation)	30	MS2	39.6173	-45	40	57.6909	40085	SAMPLE1_83-1_06_04_2025.raw	F173		2.5	1	913147	57.86
		FALSE	High	Sequest HT (A2)	Unambiguous	[K].mIAPILDEIADEYQGK.[L]	M1(Oxidation)	1	P54132	P54132	0	2	0.9372	0	1	1	911.452	FALSE	1821.9	1821.89	1.78	0.00162	HCD (High Energy Collision Dissociation)	30	MS2	2.28411	-45	40	57.5432	39940	SAMPLE1_83-1_06_04_2025.raw	F173		1.91	1	133497	57.87
		FALSE	High	Sequest HT (A2)	Unambiguous	[K].mIAPILDEIADEYQGK.[L]	M1(Oxidation)	1	P54132	P54132	0	3	0.9233	0	1	1	607.969	FALSE	1821.89	1821.89	-0.33	-0.0002	HCD (High Energy Collision Dissociation)	30	MS2	1.78334	-45	40	57.4163	39822	SAMPLE1_83-1_06_04_2025.raw	F173		3	1	913147	57.86
		FALSE	High	Sequest HT (A2)	Unambiguous	[K].mIAPILDEIADEYQGK.[L]	M1(Oxidation)	1	P54132	P54132	0	3	0.9261	0	1	1	607.969	FALSE	1821.89	1821.89	-0.54	-0.00033	HCD (High Energy Collision Dissociation)	30	MS2	0.250003	-45	29.456	56.9074	39332	SAMPLE1_83-1_06_04_2025.raw	F173		3.52	1	23792092	56.73
		FALSE	High	Sequest HT (A2)	Unambiguous	[K].mIAPILDEIADEYQGK.[L]	M1(Oxidation)	1	P54132	P54132	0	3	0.814	0	1	1	607.97	FALSE	1821.89	1821.89	0.41	0.00025	HCD (High Energy Collision Dissociation)	30	MS2	11.5492	-45	40	61.6889	48301	SAMPLE6_83-6_06_04_2025.raw	F178		2.42	1
		FALSE	High	Sequest HT (A2)	Unambiguous	[K].mIAPILDEIADEYQGK.[L]	M1(Oxidation)	1	P54132	P54132	0	2	0.9211	0	1	1	911.454	FALSE	1821.9	1821.89	3.26	0.00297	HCD (High Energy Collision Dissociation)	30	MS2	2.4275	-45	40	58.0659	40423	SAMPLE1_83-1_06_04_2025.raw	F173		1.52	1	133497	57.87
		FALSE	High	Sequest HT (A2)	Unambiguous	[K].mIAPILDEIADEYQGK.[L]	M1(Oxidation)	1	P54132	P54132	0	2	0.9467	0	1	1	911.454	FALSE	1821.9	1821.89	3.9	0.00356	HCD (High Energy Collision Dissociation)	30	MS2	30.2361	-45	40	60.0531	46806	SAMPLE6_83-6_06_04_2025.raw	F178		3	1
		FALSE	High	Sequest HT (A2)	Unambiguous	[K].mIAPILDEIADEYQGK.[L]	M1(Oxidation)	1	P54132	P54132	0	2	0.885	0	1	1	911.451	FALSE	1821.9	1821.89	0.75	0.00069	HCD (High Energy Collision Dissociation)	30	MS2	16.6215	-45	40	59.486	46250	SAMPLE6_83-6_06_04_2025.raw	F178		2.26	1	346155	60.35
		FALSE	High	Sequest HT (A2)	Unambiguous	[K].mIAPILDEIADEYQGK.[L]	M1(Oxidation)	1	P54132	P54132	0	3	0.8702	0	1	1	607.968	FALSE	1821.89	1821.89	-2.5	-0.00152	HCD (High Energy Collision Dissociation)	30	MS2	56.0774	-45	40	50.6579	37542	SAMPLE6_83-6_06_04_2025.raw	F178		2.85	1	1.1662e+06	50.77
		FALSE	High	Sequest HT (A2)	Unambiguous	[K].mIAPILDEIADEYQGK.[L]	M1(Oxidation)	1	P54132	P54132	0	3	0.9316	0	1	1	607.97	FALSE	1821.89	1821.89	0.37	0.00022	HCD (High Energy Collision Dissociation)	30	MS2	0	-45	40	59.528	41769	SAMPLE1_83-1_06_04_2025.raw	F173		2.63	1	347000	60
		FALSE	High	Sequest HT (A2)	Unambiguous	[K].mIAPILDEIADEYQGK.[L]	M1(Oxidation)	1	P54132	P54132	0	2	0.9515	0	1	1	911.452	FALSE	1821.9	1821.89	1.37	0.00125	HCD (High Energy Collision Dissociation)	30	MS2	1.36416	-45	40	56.9846	45023	SAMPLE5_83-5_06_04_2025.raw	F177		3.3	1	19334060	56.71
		FALSE	High	Sequest HT (A2)	Unambiguous	[K].mIAPILDEIADEYQGK.[L]	M1(Oxidation)	1	P54132	P54132	0	3	0.9089	0	1	1	607.971	FALSE	1821.9	1821.89	2.32	0.00141	HCD (High Energy Collision Dissociation)	30	MS2	7.85519	-45	27.736	60.0014	46754	SAMPLE6_83-6_06_04_2025.raw	F178		4.06	1
		FALSE	High	Sequest HT (A2)	Unambiguous	[K].mIAPILDEIADEYQGK.[L]	M1(Oxidation)	1	P54132	P54132	0	3	0.9327	0	1	1	607.97	FALSE	1821.89	1821.89	0.11	7e-05	HCD (High Energy Collision Dissociation)	30	MS2	0.0239894	-45	0.449	56.6422	43417	SAMPLE6_83-6_06_04_2025.raw	F178		3.42	1	119019280	56.7
		FALSE	High	Sequest HT (A2)	Unambiguous	[K].mIAPILDEIADEYQGK.[L]	M1(Oxidation)	1	P54132	P54132	0	2	0.8545	0	1	1	911.45	FALSE	1821.89	1821.89	-1.12	-0.00102	HCD (High Energy Collision Dissociation)	30	MS2	0	-45	31.438	56.8337	43589	SAMPLE6_83-6_06_04_2025.raw	F178		4.26	1	23130194	56.7
		FALSE	High	Sequest HT (A2)	Unambiguous	[K].mIAPILDEIADEYQGK.[L]	M1(Oxidation)	1	P54132	P54132	0	3	0.9218	0	1	1	607.97	FALSE	1821.9	1821.89	0.71	0.00043	HCD (High Energy Collision Dissociation)	30	MS2	0.243734	-45	23.144	57.169	43919	SAMPLE6_83-6_06_04_2025.raw	F178		4.22	1	5047326	57.62
		FALSE	High	Sequest HT (A2)	Unambiguous	[K].mIAPILDEIADEYQGK.[L]	M1(Oxidation)	1	P54132	P54132	0	2	0.8994	0	1	1	911.45	FALSE	1821.89	1821.89	-0.18	-0.00017	HCD (High Energy Collision Dissociation)	30	MS2	0	-45	40	57.3633	44118	SAMPLE6_83-6_06_04_2025.raw	F178		3.28	1	849700	57.66
		FALSE	High	Sequest HT (A2)	Unambiguous	[K].mIAPILDEIADEYQGK.[L]	M1(Oxidation)	1	P54132	P54132	0	3	0.9128	0	1	1	607.97	FALSE	1821.9	1821.89	0.61	0.00037	HCD (High Energy Collision Dissociation)	30	MS2	0.235278	-45	13.581	57.7196	44481	SAMPLE6_83-6_06_04_2025.raw	F178		3.67	1	5047326	57.62
		FALSE	High	Sequest HT (A2)	Unambiguous	[K].mIAPILDEIADEYQGK.[L]	M1(Oxidation)	1	P54132	P54132	0	2	0.8799	0	1	1	911.451	FALSE	1821.9	1821.89	0.82	0.00075	HCD (High Energy Collision Dissociation)	30	MS2	0	-45	40	57.8699	44635	SAMPLE6_83-6_06_04_2025.raw	F178		3.33	1	849700	57.66
		FALSE	High	Sequest HT (A2)	Unambiguous	[K].mIAPILDEIADEYQGK.[L]	M1(Oxidation)	1	P54132	P54132	0	3	0.9026	0	1	1	607.97	FALSE	1821.89	1821.89	0.07	4e-05	HCD (High Energy Collision Dissociation)	30	MS2	0	-45	40	58.4817	40809	SAMPLE1_83-1_06_04_2025.raw	F173		2.67	1	913147	57.86
		FALSE	High	Sequest HT (A2)	Unambiguous	[K].mIAPILDEIADEYQGK.[L]	M1(Oxidation)	1	P54132	P54132	0	3	0.9169	0	1	1	607.97	FALSE	1821.89	1821.89	0.41	0.00025	HCD (High Energy Collision Dissociation)	30	MS2	2.045	-45	22.853	58.2595	45023	SAMPLE6_83-6_06_04_2025.raw	F178		3.37	1	5047326	57.62
		FALSE	High	Sequest HT (A2)	Unambiguous	[K].mIAPILDEIADEYQGK.[L]	M1(Oxidation)	1	P54132	P54132	0	2	0.9586	0	1	1	911.45	FALSE	1821.89	1821.89	-0.52	-0.00047	HCD (High Energy Collision Dissociation)	30	MS2	0	-45	40	58.4058	45170	SAMPLE6_83-6_06_04_2025.raw	F178		2.66	1	849700	57.66
		FALSE	High	Sequest HT (A2)	Unambiguous	[K].mIAPILDEIADEYQGK.[L]	M1(Oxidation)	1	P54132	P54132	0	3	0.9266	0	1	1	607.97	FALSE	1821.9	1821.89	1.42	0.00086	HCD (High Energy Collision Dissociation)	30	MS2	80.62	-45	16.909	58.8041	45567	SAMPLE6_83-6_06_04_2025.raw	F178		3.27	1
		FALSE	High	Sequest HT (A2)	Unambiguous	[K].mIAPILDEIADEYQGK.[L]	M1(Oxidation)	1	P54132	P54132	0	2	0.9331	0	1	1	911.452	FALSE	1821.9	1821.89	1.89	0.00172	HCD (High Energy Collision Dissociation)	30	MS2	0	-45	40	58.9517	45713	SAMPLE6_83-6_06_04_2025.raw	F178		2.39	1
		FALSE	High	Sequest HT (A2)	Unambiguous	[K].mIAPILDEIADEYQGK.[L]	M1(Oxidation)	1	P54132	P54132	0	3	0.9177	0	1	1	607.97	FALSE	1821.89	1821.89	0.11	7e-05	HCD (High Energy Collision Dissociation)	30	MS2	8.95501	-45	40	59.3436	46110	SAMPLE6_83-6_06_04_2025.raw	F178		3.28	1
		FALSE	High	Sequest HT (A2)	Unambiguous	[K].mIAPILDEIADEYQGK.[L]	M1(Oxidation)	1	P54132	P54132	0	3	0.8202	0	1	1	607.97	FALSE	1821.89	1821.89	0.11	7e-05	HCD (High Energy Collision Dissociation)	30	MS2	4.58474	-45	40	56.7858	43548	SAMPLE6_83-6_06_04_2025.raw	F178		1.78	1	119019280	56.7
		FALSE	High	Sequest HT (A2)	Unambiguous	[K].mIAPILDEIADEYQGK.[L]	M1(Oxidation)	1	P54132	P54132	0	2	0.8896	0	1	1	911.45	FALSE	1821.89	1821.89	-1.04	-0.00095	HCD (High Energy Collision Dissociation)	30	MS2	0	-45	40	56.4556	44535	SAMPLE5_83-5_06_04_2025.raw	F177		2.99	1	19334060	56.71
		FALSE	High	Sequest HT (A2)	Unambiguous	[K].mIAPILDEIADEYQGK.[L]	M1(Oxidation)	1	P54132	P54132	0	2	0.7782	0	1	1	911.449	FALSE	1821.89	1821.89	-1.7	-0.00155	HCD (High Energy Collision Dissociation)	30	MS2	82.7842	-45	40	60.7019	47694	SAMPLE3_83-3_06_04_2025.raw	F175		2.66	1
		FALSE	High	Sequest HT (A2)	Unambiguous	[K].mIAPILDEIADEYQGK.[L]	M1(Oxidation)	1	P54132	P54132	0	3	0.9479	0	1	1	607.97	FALSE	1821.89	1821.89	0.5	0.0003	HCD (High Energy Collision Dissociation)	30	MS2	10.14	-45	40	61.5955	47901	SAMPLE2_83-2_06_04_2025.raw	F174		2.11	1
		FALSE	High	Sequest HT (A2)	Unambiguous	[K].mIAPILDEIADEYQGK.[L]	M1(Oxidation)	1	P54132	P54132	0	3	0.9244	0	1	1	607.969	FALSE	1821.89	1821.89	-0.2	-0.00012	HCD (High Energy Collision Dissociation)	30	MS2	47.2544	-45	40	61.8344	48676	SAMPLE3_83-3_06_04_2025.raw	F175		2.25	1	1.38902e+06	61.1
		FALSE	High	Sequest HT (A2)	Unambiguous	[K].mIAPILDEIADEYQGK.[L]	M1(Oxidation)	1	P54132	P54132	0	2	0.8776	0	1	1	911.444	FALSE	1821.88	1821.89	-7.7	-0.00702	HCD (High Energy Collision Dissociation)	30	MS2	0	-45	40	60.6307	47078	SAMPLE2_83-2_06_04_2025.raw	F174		1.96	1
		FALSE	High	Sequest HT (A2)	Unambiguous	[K].mIAPILDEIADEYQGK.[L]	M1(Oxidation)	1	P54132	P54132	0	3	0.9016	0	1	1	607.97	FALSE	1821.9	1821.89	0.9	0.00055	HCD (High Energy Collision Dissociation)	30	MS2	0.724326	-45	33.861	60.4579	46923	SAMPLE2_83-2_06_04_2025.raw	F174		3.76	1	1.437e+06	60.42
		FALSE	High	Sequest HT (A2)	Unambiguous	[K].mIAPILDEIADEYQGK.[L]	M1(Oxidation)	1	P54132	P54132	0	3	0.925	0	1	1	607.97	FALSE	1821.9	1821.89	1.3	0.00079	HCD (High Energy Collision Dissociation)	30	MS2	7.02829	-45	31.016	59.9137	46404	SAMPLE2_83-2_06_04_2025.raw	F174		3.6	1	1.437e+06	60.42
		FALSE	High	Sequest HT (A2)	Unambiguous	[K].mIAPILDEIADEYQGK.[L]	M1(Oxidation)	1	P54132	P54132	0	2	0.8677	0	1	1	911.451	FALSE	1821.9	1821.89	0.87	0.00079	HCD (High Energy Collision Dissociation)	30	MS2	40.5339	-45	40	59.605	46111	SAMPLE2_83-2_06_04_2025.raw	F174		1.89	1
		FALSE	High	Sequest HT (A2)	Unambiguous	[K].mIAPILDEIADEYQGK.[L]	M1(Oxidation)	1	P54132	P54132	0	3	0.8407	0	1	1	607.969	FALSE	1821.89	1821.89	-1.27	-0.00077	HCD (High Energy Collision Dissociation)	30	MS2	15.8535	-45	40	49.8511	36081	SAMPLE4_83-4_06_04_2025.raw	F176		1.82	1	187003	49.89
		FALSE	High	Sequest HT (A2)	Unambiguous	[K].mIAPILDEIADEYQGK.[L]	M1(Oxidation)	1	P54132	P54132	0	3	0.8594	0	1	1	607.967	FALSE	1821.89	1821.89	-3.99	-0.00242	HCD (High Energy Collision Dissociation)	30	MS2	7.06717	-45	40	50.7667	37006	SAMPLE4_83-4_06_04_2025.raw	F176		2.56	1
		FALSE	High	Sequest HT (A2)	Unambiguous	[K].mIAPILDEIADEYQGK.[L]	M1(Oxidation)	1	P54132	P54132	0	3	0.9228	0	1	1	607.969	FALSE	1821.89	1821.89	-0.31	-0.00019	HCD (High Energy Collision Dissociation)	30	MS2	1.90935	-45	40	59.4056	45923	SAMPLE2_83-2_06_04_2025.raw	F174		3.37	1	1.437e+06	60.42
		FALSE	High	Sequest HT (A2)	Unambiguous	[K].mIAPILDEIADEYQGK.[L]	M1(Oxidation)	1	P54132	P54132	0	2	0.8291	0	1	1	911.451	FALSE	1821.9	1821.89	0.87	0.00079	HCD (High Energy Collision Dissociation)	30	MS2	8.35597	-45	40	59.0712	45598	SAMPLE2_83-2_06_04_2025.raw	F174		1.99	1
		FALSE	High	Sequest HT (A2)	Unambiguous	[K].mIAPILDEIADEYQGK.[L]	M1(Oxidation)	1	P54132	P54132	0	3	0.8898	0	1	1	607.969	FALSE	1821.89	1821.89	-1.61	-0.00097	HCD (High Energy Collision Dissociation)	30	MS2	25.2756	-45	30.162	60.6013	47610	SAMPLE3_83-3_06_04_2025.raw	F175		3.54	1	1.61178e+06	60.31
		FALSE	High	Sequest HT (A2)	Unambiguous	[K].mIAPILDEIADEYQGK.[L]	M1(Oxidation)	1	P54132	P54132	0	3	0.8685	0	1	1	607.97	FALSE	1821.89	1821.89	0.09	6e-05	HCD (High Energy Collision Dissociation)	30	MS2	22.0823	-45	40	62.121	48415	SAMPLE2_83-2_06_04_2025.raw	F174		2.13	1
		FALSE	High	Sequest HT (A2)	Unambiguous	[K].mIAPILDEIADEYQGK.[L]	M1(Oxidation)	1	P54132	P54132	0	2	0.9059	0	1	1	911.453	FALSE	1821.9	1821.89	2.66	0.00242	HCD (High Energy Collision Dissociation)	30	MS2	26.8164	-45	40	60.1838	47196	SAMPLE3_83-3_06_04_2025.raw	F175		1.7	1
		FALSE	High	Sequest HT (A2)	Unambiguous	[K].mIAPILDEIADEYQGK.[L]	M1(Oxidation)	1	P54132	P54132	0	3	0.9289	0	1	1	607.971	FALSE	1821.9	1821.89	2.92	0.00177	HCD (High Energy Collision Dissociation)	30	MS2	7.49831	-45	32.9	60.0852	47099	SAMPLE3_83-3_06_04_2025.raw	F175		4.08	1
		FALSE	High	Sequest HT (A2)	Unambiguous	[K].mIAPILDEIADEYQGK.[L]	M1(Oxidation)	1	P54132	P54132	0	2	0.9	0	1	1	911.449	FALSE	1821.89	1821.89	-1.97	-0.00179	HCD (High Energy Collision Dissociation)	30	MS2	0	-45	40	56.5168	43587	SAMPLE3_83-3_06_04_2025.raw	F175		3.3	1	12669640	56.76
		FALSE	High	Sequest HT (A2)	Unambiguous	[K].mIAPILDEIADEYQGK.[L]	M1(Oxidation)	1	P54132	P54132	0	2	0.7683	0	1	1	911.451	FALSE	1821.89	1821.89	0.51	0.00047	HCD (High Energy Collision Dissociation)	30	MS2	0	-45	40	57.0435	44087	SAMPLE3_83-3_06_04_2025.raw	F175		2.46	1	12669640	56.76
		FALSE	High	Sequest HT (A2)	Unambiguous	[K].mIAPILDEIADEYQGK.[L]	M1(Oxidation)	1	P54132	P54132	0	3	0.9284	0	1	1	607.969	FALSE	1821.89	1821.89	-0.4	-0.00024	HCD (High Energy Collision Dissociation)	30	MS2	0.384679	-45	14.962	57.3269	44373	SAMPLE3_83-3_06_04_2025.raw	F175		3.63	1	4721027	57.77
		FALSE	High	Sequest HT (A2)	Unambiguous	[K].mIAPILDEIADEYQGK.[L]	M1(Oxidation)	1	P54132	P54132	0	2	0.8942	0	1	1	911.451	FALSE	1821.89	1821.89	-0.09	-8e-05	HCD (High Energy Collision Dissociation)	30	MS2	0	-45	40	57.56	44609	SAMPLE3_83-3_06_04_2025.raw	F175		3.12	1
		FALSE	High	Sequest HT (A2)	Unambiguous	[K].mIAPILDEIADEYQGK.[L]	M1(Oxidation)	1	P54132	P54132	0	3	0.9335	0	1	1	607.969	FALSE	1821.89	1821.89	0	0	HCD (High Energy Collision Dissociation)	30	MS2	0	-45	9.765	57.8633	44924	SAMPLE3_83-3_06_04_2025.raw	F175		3.61	1	4721027	57.77
		FALSE	High	Sequest HT (A2)	Unambiguous	[K].mIAPILDEIADEYQGK.[L]	M1(Oxidation)	1	P54132	P54132	0	2	0.917	0	1	1	911.454	FALSE	1821.9	1821.89	3.59	0.00327	HCD (High Energy Collision Dissociation)	30	MS2	0	-45	40	58.1048	45160	SAMPLE3_83-3_06_04_2025.raw	F175		2.77	1
		FALSE	High	Sequest HT (A2)	Unambiguous	[K].mIAPILDEIADEYQGK.[L]	M1(Oxidation)	1	P54132	P54132	0	3	0.893	0	1	1	607.97	FALSE	1821.89	1821.89	0.4	0.00025	HCD (High Energy Collision Dissociation)	30	MS2	0	-45	22.835	58.3798	45430	SAMPLE3_83-3_06_04_2025.raw	F175		4.02	1	4721027	57.77
		FALSE	High	Sequest HT (A2)	Unambiguous	[K].mIAPILDEIADEYQGK.[L]	M1(Oxidation)	1	P54132	P54132	0	2	0.87	0	1	1	911.45	FALSE	1821.89	1821.89	-0.36	-0.00033	HCD (High Energy Collision Dissociation)	30	MS2	0	-45	40	58.634	45684	SAMPLE3_83-3_06_04_2025.raw	F175		2.77	1
		FALSE	High	Sequest HT (A2)	Unambiguous	[K].mIAPILDEIADEYQGK.[L]	M1(Oxidation)	1	P54132	P54132	0	3	0.8679	0	1	1	607.972	FALSE	1821.9	1821.89	4.11	0.0025	HCD (High Energy Collision Dissociation)	30	MS2	17.198	-45	40	62.6402	48929	SAMPLE2_83-2_06_04_2025.raw	F174		1.59	1
		FALSE	High	Sequest HT (A2)	Unambiguous	[K].mIAPILDEIADEYQGK.[L]	M1(Oxidation)	1	P54132	P54132	0	3	0.9226	0	1	1	607.969	FALSE	1821.89	1821.89	-0.1	-6e-05	HCD (High Energy Collision Dissociation)	30	MS2	0.969394	-45	32.44	58.9127	45958	SAMPLE3_83-3_06_04_2025.raw	F175		3.36	1
		FALSE	High	Sequest HT (A2)	Unambiguous	[K].mIAPILDEIADEYQGK.[L]	M1(Oxidation)	1	P54132	P54132	0	2	0.9373	0	1	1	911.452	FALSE	1821.9	1821.89	1.05	0.00096	HCD (High Energy Collision Dissociation)	30	MS2	15.4213	-45	40	59.153	46195	SAMPLE3_83-3_06_04_2025.raw	F175		2.71	1
		FALSE	High	Sequest HT (A2)	Unambiguous	[K].mIAPILDEIADEYQGK.[L]	M1(Oxidation)	1	P54132	P54132	0	3	0.8893	0	1	1	607.969	FALSE	1821.89	1821.89	-0.5	-0.0003	HCD (High Energy Collision Dissociation)	30	MS2	2.27214	-45	40	59.4195	46459	SAMPLE3_83-3_06_04_2025.raw	F175		2.98	1	1.61178e+06	60.31
		FALSE	High	Sequest HT (A2)	Unambiguous	[K].mIAPILDEIADEYQGK.[L]	M1(Oxidation)	1	P54132	P54132	0	2	0.9429	0	1	1	911.453	FALSE	1821.9	1821.89	2.12	0.00193	HCD (High Energy Collision Dissociation)	30	MS2	38.7981	-45	40	59.6778	46708	SAMPLE3_83-3_06_04_2025.raw	F175		2.1	1
		FALSE	High	Sequest HT (A2)	Unambiguous	[K].mIAPILDEIADEYQGK.[L]	M1(Oxidation)	1	P54132	P54132	0	3	0.9169	0	1	1	607.97	FALSE	1821.9	1821.89	1.01	0.00061	HCD (High Energy Collision Dissociation)	30	MS2	0	-45	1.3	56.812	43866	SAMPLE3_83-3_06_04_2025.raw	F175		3.25	1	77701168	56.76
		FALSE	High	Sequest HT (A2)	Unambiguous	[K].mIAPILDEIADEYQGK.[L]	M1(Oxidation)	1	P54132	P54132	0	3	0.9262	0	1	1	607.97	FALSE	1821.9	1821.89	0.76	0.00046	HCD (High Energy Collision Dissociation)	30	MS2	0.132143	-45	0.463	56.6311	44703	SAMPLE5_83-5_06_04_2025.raw	F177		3.66	1	111264368	56.71
		FALSE	High	Sequest HT (A2)	Unambiguous	[K].mIAPILDEIADEYQGK.[L]	M1(Oxidation)	1	P54132	P54132	0	2	0.9294	0	1	1	911.45	FALSE	1821.89	1821.89	-0.47	-0.00043	HCD (High Energy Collision Dissociation)	30	MS2	0.478165	-45	40	56.9631	43541	SAMPLE2_83-2_06_04_2025.raw	F174		3.4	1	23392416	56.74
		FALSE	High	Sequest HT (A2)	Unambiguous	[K].mIAPILDEIADEYQGK.[L]	M1(Oxidation)	1	P54132	P54132	0	3	0.9337	0	1	1	607.97	FALSE	1821.9	1821.89	1.04	0.00063	HCD (High Energy Collision Dissociation)	30	MS2	75.6296	-45	40	62.5877	48328	SAMPLE4_83-4_06_04_2025.raw	F176		1.66	1
		FALSE	High	Sequest HT (A2)	Unambiguous	[K].mIAPILDEIADEYQGK.[L]	M1(Oxidation)	1	P54132	P54132	0	3	0.9172	0	1	1	607.97	FALSE	1821.89	1821.89	0.09	6e-05	HCD (High Energy Collision Dissociation)	30	MS2	0	-45	0.381	56.8156	43406	SAMPLE2_83-2_06_04_2025.raw	F174		3.26	1	150474400	56.74
		FALSE	High	Sequest HT (A2)	Unambiguous	[K].mIAPILDEIADEYQGK.[L]	M1(Oxidation)	1	P54132	P54132	0	3	0.8263	0	1	1	607.97	FALSE	1821.89	1821.89	0.29	0.00018	HCD (High Energy Collision Dissociation)	30	MS2	0	-45	40	56.8036	43399	SAMPLE2_83-2_06_04_2025.raw	F174		2.36	1	150474400	56.74
		FALSE	High	Sequest HT (A2)	Unambiguous	[K].mIAPILDEIADEYQGK.[L]	M1(Oxidation)	1	P54132	P54132	0	2	0.9794	0	1	1	911.451	FALSE	1821.89	1821.89	0	0	HCD (High Energy Collision Dissociation)	30	MS2	68.9925	-45	40	56.4468	43090	SAMPLE2_83-2_06_04_2025.raw	F174		1.94	1	23392416	56.74
		FALSE	High	Sequest HT (A2)	Unambiguous	[K].mIAPILDEIADEYQGK.[L]	M1(Oxidation)	1	P54132	P54132	0	3	0.8447	0	1	1	607.969	FALSE	1821.89	1821.89	-0.85	-0.00052	HCD (High Energy Collision Dissociation)	30	MS2	38.3766	-45	40	47.1597	35164	SAMPLE5_83-5_06_04_2025.raw	F177		3.09	1	269881	47.16
		FALSE	High	Sequest HT (A2)	Unambiguous	[K].mIAPILDEIADEYQGK.[L]	M1(Oxidation)	1	P54132	P54132	0	3	0.8906	0	1	1	607.969	FALSE	1821.89	1821.89	-0.35	-0.00021	HCD (High Energy Collision Dissociation)	30	MS2	13.3101	-45	40	50.8549	39004	SAMPLE5_83-5_06_04_2025.raw	F177		1.92	1	868243	50.73
		FALSE	High	Sequest HT (A2)	Unambiguous	[K].mIAPILDEIADEYQGK.[L]	M1(Oxidation)	1	P54132	P54132	0	3	0.8317	0	1	1	607.97	FALSE	1821.89	1821.89	0.36	0.00022	HCD (High Energy Collision Dissociation)	30	MS2	2.10928	-45	40	54.151	42451	SAMPLE5_83-5_06_04_2025.raw	F177		2.08	1	525327	54.07
		FALSE	High	Sequest HT (A2)	Unambiguous	[K].mIAPILDEIADEYQGK.[L]	M1(Oxidation)	1	P54132	P54132	0	3	0.9263	0	1	1	607.97	FALSE	1821.89	1821.89	0.29	0.00018	HCD (High Energy Collision Dissociation)	30	MS2	0.956865	-45	24.842	57.3208	43892	SAMPLE2_83-2_06_04_2025.raw	F174		3.8	1	3.6923e+06	57.63
		FALSE	High	Sequest HT (A2)	Unambiguous	[K].mIAPILDEIADEYQGK.[L]	M1(Oxidation)	1	P54132	P54132	0	2	0.9152	0	1	1	911.452	FALSE	1821.9	1821.89	1.27	0.00116	HCD (High Energy Collision Dissociation)	30	MS2	2.94682	-45	40	57.5025	44075	SAMPLE2_83-2_06_04_2025.raw	F174		3.42	1	519337	57.65
		FALSE	High	Sequest HT (A2)	Unambiguous	[K].mIAPILDEIADEYQGK.[L]	M1(Oxidation)	1	P54132	P54132	0	3	0.8859	0	1	1	607.969	FALSE	1821.89	1821.89	-0.77	-0.00047	HCD (High Energy Collision Dissociation)	30	MS2	34.4407	-45	40	61.8462	47606	SAMPLE4_83-4_06_04_2025.raw	F176		1.84	1	1050565	61.09
		FALSE	High	Sequest HT (A2)	Unambiguous	[K].mIAPILDEIADEYQGK.[L]	M1(Oxidation)	1	P54132	P54132	0	2	0.8929	0	1	1	911.449	FALSE	1821.89	1821.89	-1.87	-0.0017	HCD (High Energy Collision Dissociation)	30	MS2	0	-45	40	56.4395	42527	SAMPLE4_83-4_06_04_2025.raw	F176		3.08	1	16433810	56.7
		FALSE	High	Sequest HT (A2)	Unambiguous	[K].mIAPILDEIADEYQGK.[L]	M1(Oxidation)	1	P54132	P54132	0	3	0.9196	0	1	1	607.97	FALSE	1821.89	1821.89	0.13	8e-05	HCD (High Energy Collision Dissociation)	30	MS2	0.476466	-45	1.584	56.5285	42610	SAMPLE4_83-4_06_04_2025.raw	F176		3.11	1	94544200	56.7
		FALSE	High	Sequest HT (A2)	Unambiguous	[K].mIAPILDEIADEYQGK.[L]	M1(Oxidation)	1	P54132	P54132	0	2	0.8926	0	1	1	911.451	FALSE	1821.89	1821.89	0.48	0.00043	HCD (High Energy Collision Dissociation)	30	MS2	0	-45	40	56.9648	42996	SAMPLE4_83-4_06_04_2025.raw	F176		2.98	1	16433810	56.7
		FALSE	High	Sequest HT (A2)	Unambiguous	[K].mIAPILDEIADEYQGK.[L]	M1(Oxidation)	1	P54132	P54132	0	3	0.9199	0	1	1	607.97	FALSE	1821.9	1821.89	1.34	0.00081	HCD (High Energy Collision Dissociation)	30	MS2	2.89348	-45	34.763	57.0535	43082	SAMPLE4_83-4_06_04_2025.raw	F176		3.87	1	94544200	56.7
		FALSE	High	Sequest HT (A2)	Unambiguous	[K].mIAPILDEIADEYQGK.[L]	M1(Oxidation)	1	P54132	P54132	0	2	0.8785	0	1	1	911.451	FALSE	1821.89	1821.89	0.01	1e-05	HCD (High Energy Collision Dissociation)	30	MS2	7.7028	-45	40	57.4821	43510	SAMPLE4_83-4_06_04_2025.raw	F176		2.88	1	562964	57.62
		FALSE	High	Sequest HT (A2)	Unambiguous	[K].mIAPILDEIADEYQGK.[L]	M1(Oxidation)	1	P54132	P54132	0	3	0.8905	0	1	1	607.97	FALSE	1821.9	1821.89	1.24	0.00075	HCD (High Energy Collision Dissociation)	30	MS2	0.38671	-45	16.168	57.5748	43603	SAMPLE4_83-4_06_04_2025.raw	F176		3.38	1	3564231	57.66
		FALSE	High	Sequest HT (A2)	Unambiguous	[K].mIAPILDEIADEYQGK.[L]	M1(Oxidation)	1	P54132	P54132	0	2	0.9351	0	1	1	911.454	FALSE	1821.9	1821.89	3.62	0.0033	HCD (High Energy Collision Dissociation)	30	MS2	0	-45	40	57.9878	44016	SAMPLE4_83-4_06_04_2025.raw	F176		3.39	1	562964	57.62
		FALSE	High	Sequest HT (A2)	Unambiguous	[K].mIAPILDEIADEYQGK.[L]	M1(Oxidation)	1	P54132	P54132	0	2	0.9401	0	1	1	911.452	FALSE	1821.9	1821.89	1.94	0.00177	HCD (High Energy Collision Dissociation)	30	MS2	2.72897	-45	40	58.5348	45077	SAMPLE2_83-2_06_04_2025.raw	F174		2.84	1	519337	57.65
		FALSE	High	Sequest HT (A2)	Unambiguous	[K].mIAPILDEIADEYQGK.[L]	M1(Oxidation)	1	P54132	P54132	0	3	0.9068	0	1	1	607.971	FALSE	1821.9	1821.89	2.54	0.00155	HCD (High Energy Collision Dissociation)	30	MS2	0.874038	-45	20.499	58.0799	44105	SAMPLE4_83-4_06_04_2025.raw	F176		3.65	1	3564231	57.66
		FALSE	High	Sequest HT (A2)	Unambiguous	[K].mIAPILDEIADEYQGK.[L]	M1(Oxidation)	1	P54132	P54132	0	3	0.925	0	1	1	607.97	FALSE	1821.89	1821.89	0.6	0.00036	HCD (High Energy Collision Dissociation)	30	MS2	2.70552	-45	35.334	58.352	44900	SAMPLE2_83-2_06_04_2025.raw	F174		3.2	1	3.6923e+06	57.63
		FALSE	High	Sequest HT (A2)	Unambiguous	[K].mIAPILDEIADEYQGK.[L]	M1(Oxidation)	1	P54132	P54132	0	2	0.8642	0	1	1	911.451	FALSE	1821.89	1821.89	0.01	1e-05	HCD (High Energy Collision Dissociation)	30	MS2	0	-45	40	58.5359	44550	SAMPLE4_83-4_06_04_2025.raw	F176		2.65	1	307974	58.72
		FALSE	High	Sequest HT (A2)	Unambiguous	[K].mIAPILDEIADEYQGK.[L]	M1(Oxidation)	1	P54132	P54132	0	3	0.8878	0	1	1	607.97	FALSE	1821.89	1821.89	0.09	6e-05	HCD (High Energy Collision Dissociation)	30	MS2	81.5802	-45	28.078	58.8802	45410	SAMPLE2_83-2_06_04_2025.raw	F174		3.12	1
		FALSE	High	Sequest HT (A2)	Unambiguous	[K].mIAPILDEIADEYQGK.[L]	M1(Oxidation)	1	P54132	P54132	0	3	0.9257	0	1	1	607.969	FALSE	1821.89	1821.89	-0.17	-0.0001	HCD (High Energy Collision Dissociation)	30	MS2	0	-45	31.77	58.5819	44595	SAMPLE4_83-4_06_04_2025.raw	F176		3.5	1
		FALSE	High	Sequest HT (A2)	Unambiguous	[K].mIAPILDEIADEYQGK.[L]	M1(Oxidation)	1	P54132	P54132	0	3	0.8926	0	1	1	607.97	FALSE	1821.9	1821.89	0.64	0.00039	HCD (High Energy Collision Dissociation)	30	MS2	0.982851	-45	40	59.1122	45094	SAMPLE4_83-4_06_04_2025.raw	F176		3.63	1
		FALSE	High	Sequest HT (A2)	Unambiguous	[K].mIAPILDEIADEYQGK.[L]	M1(Oxidation)	1	P54132	P54132	0	3	0.9243	0	1	1	607.97	FALSE	1821.9	1821.89	0.64	0.00039	HCD (High Energy Collision Dissociation)	30	MS2	8.12627	-45	40	59.6285	45590	SAMPLE4_83-4_06_04_2025.raw	F176		3.83	1
		FALSE	High	Sequest HT (A2)	Unambiguous	[K].mIAPILDEIADEYQGK.[L]	M1(Oxidation)	1	P54132	P54132	0	2	0.8239	0	1	1	911.451	FALSE	1821.9	1821.89	0.68	0.00062	HCD (High Energy Collision Dissociation)	30	MS2	36.5749	-45	40	59.6303	45592	SAMPLE4_83-4_06_04_2025.raw	F176		1.42	1
		FALSE	High	Sequest HT (A2)	Unambiguous	[K].mIAPILDEIADEYQGK.[L]	M1(Oxidation)	1	P54132	P54132	0	3	0.9284	0	1	1	607.971	FALSE	1821.9	1821.89	2.04	0.00124	HCD (High Energy Collision Dissociation)	30	MS2	4.00432	-45	38.469	60.156	46089	SAMPLE4_83-4_06_04_2025.raw	F176		3.63	1
		FALSE	High	Sequest HT (A2)	Unambiguous	[K].mIAPILDEIADEYQGK.[L]	M1(Oxidation)	1	P54132	P54132	0	2	0.9812	0	1	1	911.454	FALSE	1821.9	1821.89	3.36	0.00306	HCD (High Energy Collision Dissociation)	30	MS2	18.6991	-45	40	60.1569	46090	SAMPLE4_83-4_06_04_2025.raw	F176		2.13	1
		FALSE	High	Sequest HT (A2)	Unambiguous	[K].mIAPILDEIADEYQGK.[L]	M1(Oxidation)	1	P54132	P54132	0	3	0.8764	0	1	1	607.968	FALSE	1821.89	1821.89	-2.58	-0.00157	HCD (High Energy Collision Dissociation)	30	MS2	30.0733	-45	40	60.6739	46591	SAMPLE4_83-4_06_04_2025.raw	F176		3.48	1
		FALSE	High	Sequest HT (A2)	Unambiguous	[K].mIAPILDEIADEYQGK.[L]	M1(Oxidation)	1	P54132	P54132	0	2	0.8649	0	1	1	911.449	FALSE	1821.89	1821.89	-1.4	-0.00128	HCD (High Energy Collision Dissociation)	30	MS2	33.1445	-45	40	60.6756	46593	SAMPLE4_83-4_06_04_2025.raw	F176		1.85	1
		FALSE	High	Sequest HT (A2)	Unambiguous	[K].mIAPILDEIADEYQGK.[L]	M1(Oxidation)	1	P54132	P54132	0	2	0.9401	0	1	1	911.453	FALSE	1821.9	1821.89	2.75	0.0025	HCD (High Energy Collision Dissociation)	30	MS2	0	-45	40	58.011	44573	SAMPLE2_83-2_06_04_2025.raw	F174		2.84	1	519337	57.65
		FALSE	High	Sequest HT (A2)	Unambiguous	[K].mIAPILDEIADEYQGK.[L]	M1(Oxidation)	1	P54132	P54132	0	3	0.908	0	1	1	607.97	FALSE	1821.89	1821.89	0.29	0.00018	HCD (High Energy Collision Dissociation)	30	MS2	0.120493	-45	13.489	57.8347	44404	SAMPLE2_83-2_06_04_2025.raw	F174		3.48	1	3.6923e+06	57.63
		FALSE	High	Sequest HT (A2)	Unambiguous	[K].mIAPILDEIADEYQGK.[L]	M1(Oxidation)	1	P54132	P54132	0	3	0.86	0	1	1	607.969	FALSE	1821.89	1821.89	-0.77	-0.00047	HCD (High Energy Collision Dissociation)	30	MS2	26.9614	-45	40	61.2043	46998	SAMPLE4_83-4_06_04_2025.raw	F176		2.5	1	1050565	61.09
		FALSE	High	Sequest HT (A2)	Unambiguous	[K].mIAPILDEIADEYQGK.[L]	M1(Oxidation)	1	P54132	P54132	0	2	0.927	0	1	1	911.452	FALSE	1821.9	1821.89	1.35	0.00123	HCD (High Energy Collision Dissociation)	30	MS2	0	-45	40	59.0657	45049	SAMPLE4_83-4_06_04_2025.raw	F176		2.33	1	307974	58.72
	FALSE	High	[K].MIAPILDEIADEYQGKLTVAK.[L]		1	1	6	P54132	P54132 [49-69]		1	2318.23	FALSE	24.212	9.14	92.12	167.67	8.7	211.4	79.8	27.09	92.39	92.06		Peak Found	High	High	High	High	High	High	4.91	58.72
		Checked	Confidence	Identifying Node	PSM Ambiguity	Annotated Sequence	Modifications	# Proteins	Master Protein Accessions	Protein Accessions	# Missed Cleavages	Charge	DeltaScore	DeltaCn	Rank	Search Engine Rank	m/z [Da]	Contaminant	MH+ [Da]	Theo. MH+ [Da]	DeltaM [ppm]	Deltam/z [Da]	Activation Type	NCE [%]	MS Order	Isolation Interference [%]	Comp. Voltage [V]	Ion Inject Time [ms]	RT [min]	First Scan	Spectrum File	File ID	Quan Info	XCorr	# Protein Groups	Precursor Abundance	Apex RT [min]	PhosphoRS: Best Site Probabilities
		FALSE	High	Sequest HT (A2)	Unambiguous	[K].mIAPILDEIADEYQGKLTVAK.[L]	M1(Oxidation)	1	P54132	P54132	1	3	0.8864	0	1	1	778.745	FALSE	2334.22	2334.23	-2.38	-0.00185	HCD (High Energy Collision Dissociation)	30	MS2	39.1523	-45	40	55.4506	42237	SAMPLE6_83-6_06_04_2025.raw	F178		2.73	1
		FALSE	High	Sequest HT (A2)	Unambiguous	[K].mIAPILDEIADEYQGKLTVAK.[L]	M1(Oxidation)	1	P54132	P54132	1	3	0.8839	0	1	1	778.748	FALSE	2334.23	2334.23	1.81	0.00141	HCD (High Energy Collision Dissociation)	30	MS2	80.5662	-45	40	55.4145	43508	SAMPLE5_83-5_06_04_2025.raw	F177		3.53	1	6726987	55.59
		FALSE	High	Sequest HT (A2)	Unambiguous	[K].mIAPILDEIADEYQGKLTVAK.[L]	M1(Oxidation)	1	P54132	P54132	1	3	0.8545	0	1	1	778.748	FALSE	2334.23	2334.23	1.06	0.00082	HCD (High Energy Collision Dissociation)	30	MS2	11.0734	-45	40	55.5415	42609	SAMPLE3_83-3_06_04_2025.raw	F175		2.2	1	2.33025e+06	55.68
		FALSE	High	Sequest HT (A2)	Unambiguous	[K].mIAPILDEIADEYQGKLTVAK.[L]	M1(Oxidation)	1	P54132	P54132	1	3	0.8444	0	1	1	778.748	FALSE	2334.23	2334.23	1.37	0.00107	HCD (High Energy Collision Dissociation)	30	MS2	1.61066	-45	40	58.7333	45782	SAMPLE3_83-3_06_04_2025.raw	F175		2.7	1	296842	58.72
		FALSE	High	Sequest HT (A2)	Unambiguous	[K].mIAPILDEIADEYQGKLTVAK.[L]	M1(Oxidation)	1	P54132	P54132	1	3	0.8944	0	1	1	778.749	FALSE	2334.23	2334.23	2.51	0.00195	HCD (High Energy Collision Dissociation)	30	MS2	0	-45	40	55.4048	41501	SAMPLE4_83-4_06_04_2025.raw	F176		3.03	1	10797749	55.59
		FALSE	High	Sequest HT (A2)	Unambiguous	[K].mIAPILDEIADEYQGKLTVAK.[L]	M1(Oxidation)	1	P54132	P54132	1	3	0.88	0	1	1	778.745	FALSE	2334.22	2334.23	-2.9	-0.00226	HCD (High Energy Collision Dissociation)	30	MS2	0	-45	40	56.6361	42714	SAMPLE4_83-4_06_04_2025.raw	F176		1.75	1
	FALSE	High	[K].NGEVAATKVGALSK.[G]		1	1	5	P54132	P54132 [95-108]		1	1344.75	FALSE	4.824	4.231	58.65	276.85	29.8	143.9	126.2	90.47	50.27	78.43		Peak Found	High	High	High	High	High	High	3.27	20.66
		Checked	Confidence	Identifying Node	PSM Ambiguity	Annotated Sequence	Modifications	# Proteins	Master Protein Accessions	Protein Accessions	# Missed Cleavages	Charge	DeltaScore	DeltaCn	Rank	Search Engine Rank	m/z [Da]	Contaminant	MH+ [Da]	Theo. MH+ [Da]	DeltaM [ppm]	Deltam/z [Da]	Activation Type	NCE [%]	MS Order	Isolation Interference [%]	Comp. Voltage [V]	Ion Inject Time [ms]	RT [min]	First Scan	Spectrum File	File ID	Quan Info	XCorr	# Protein Groups	Precursor Abundance	Apex RT [min]	PhosphoRS: Best Site Probabilities
		FALSE	High	Sequest HT (A2)	Unambiguous	[K].NGEVAATKVGALSK.[G]		1	P54132	P54132	1	2	0.9472	0	1	1	672.877	FALSE	1344.75	1344.75	-0.86	-0.00058	HCD (High Energy Collision Dissociation)	30	MS2	3.68098	-65	40	20.6165	7603	SAMPLE4_83-4_06_04_2025.raw	F176		2.46	1	206573	20.65
		FALSE	High	Sequest HT (A2)	Unambiguous	[K].NGEVAATKVGALSK.[G]		1	P54132	P54132	1	2	0.9333	0	1	1	672.878	FALSE	1344.75	1344.75	-0.28	-0.00019	HCD (High Energy Collision Dissociation)	30	MS2	12.9284	-65	40	20.6377	8849	SAMPLE5_83-5_06_04_2025.raw	F177		2.7	1	247045	20.66
		FALSE	High	Sequest HT (A2)	Unambiguous	[K].NGEVAATKVGALSK.[G]		1	P54132	P54132	1	3	0.9123	0	1	1	448.921	FALSE	1344.75	1344.75	-0.23	-0.0001	HCD (High Energy Collision Dissociation)	30	MS2	25.3518	-65	40	20.6289	7633	SAMPLE6_83-6_06_04_2025.raw	F178		2.85	1	1.99444e+06	20.69
		FALSE	High	Sequest HT (A2)	Unambiguous	[K].NGEVAATKVGALSK.[G]		1	P54132	P54132	1	2	1	0	1	1	672.877	FALSE	1344.75	1344.75	-0.66	-0.00044	HCD (High Energy Collision Dissociation)	30	MS2	6.80573	-65	40	20.6071	8023	SAMPLE3_83-3_06_04_2025.raw	F175		1.55	1	88310.8	20.64
		FALSE	High	Sequest HT (A2)	Unambiguous	[K].NGEVAATKVGALSK.[G]		1	P54132	P54132	1	3	0.948	0	1	1	448.921	FALSE	1344.75	1344.75	0.22	0.0001	HCD (High Energy Collision Dissociation)	30	MS2	34.8579	-65	40	20.5859	8048	SAMPLE2_83-2_06_04_2025.raw	F174		3.27	1	1.94209e+06	20.66
	FALSE	High	[R].NKDVNVTEDFSFSEPLPNTTNQ.[-]		1	1	180	P54132	P54132 [195-216]		1	2496.15	FALSE	1.685	1.363	0.59	27.82	74.1	124.9	101	9.98	9.42	16.32		High	High	High	High	High	High	High	6.1	48.98
		Checked	Confidence	Identifying Node	PSM Ambiguity	Annotated Sequence	Modifications	# Proteins	Master Protein Accessions	Protein Accessions	# Missed Cleavages	Charge	DeltaScore	DeltaCn	Rank	Search Engine Rank	m/z [Da]	Contaminant	MH+ [Da]	Theo. MH+ [Da]	DeltaM [ppm]	Deltam/z [Da]	Activation Type	NCE [%]	MS Order	Isolation Interference [%]	Comp. Voltage [V]	Ion Inject Time [ms]	RT [min]	First Scan	Spectrum File	File ID	Quan Info	XCorr	# Protein Groups	Precursor Abundance	Apex RT [min]	PhosphoRS: Best Site Probabilities
		FALSE	High	Sequest HT (A2)	Unambiguous	[R].TLNNKLsLSKPK.[F]	S7(Phospho)	1	P54132	P54132	1	3	0.0942	0	1	1	474.928	FALSE	1422.77	1422.77	-0.96	-0.00046	HCD (High Energy Collision Dissociation)	30	MS2	0	-65	27.006	21.517	8326	SAMPLE6_83-6_06_04_2025.raw	F178		2.76	1	1355192	21.55	S7(Phospho): 99.7
		FALSE	High	Sequest HT (A2)	Unambiguous	[R].TLNNKLsLSKPK.[F]	S7(Phospho)	1	P54132	P54132	1	3	0.0996	0	1	1	474.928	FALSE	1422.77	1422.77	-0.62	-0.00029	HCD (High Energy Collision Dissociation)	30	MS2	21.7698	-65	40	21.4739	9579	SAMPLE5_83-5_06_04_2025.raw	F177		2.81	1	1668482	21.51	S7(Phospho): 100
	FALSE	High	[K].TSSDNNVSVTNVSVAK.[T]		1	1	40	P54132	P54132 [174-189]		0	1621.8	FALSE	1.043	1.02	30.9	27.05	97.9	102.2	99.9	22.42	6.65	3.05		High	High	High	High	High	High	High	4.43	26.71
		Checked	Confidence	Identifying Node	PSM Ambiguity	Annotated Sequence	Modifications	# Proteins	Master Protein Accessions	Protein Accessions	# Missed Cleavages	Charge	DeltaScore	DeltaCn	Rank	Search Engine Rank	m/z [Da]	Contaminant	MH+ [Da]	Theo. MH+ [Da]	DeltaM [ppm]	Deltam/z [Da]	Activation Type	NCE [%]	MS Order	Isolation Interference [%]	Comp. Voltage [V]	Ion Inject Time [ms]	RT [min]	First Scan	Spectrum File	File ID	Quan Info	XCorr	# Protein Groups	Precursor Abundance	Apex RT [min]	PhosphoRS: Best Site Probabilities
		FALSE	High	Sequest HT (A2)	Unambiguous	[K].TSSDNNVsVTNVsVAK.[T]	S8(Phospho); S13(Phospho)	1	P54132	P54132	0	3	0.3823	0	1	1	594.583	FALSE	1781.73	1781.74	-0.34	-0.0002	HCD (High Energy Collision Dissociation)	30	MS2	16.8576	-65	40	36.5679	23412	SAMPLE3_83-3_06_04_2025.raw	F175		3.27	1	412029	36.61	S8(Phospho): 100; S13(Phospho): 100
		FALSE	High	Sequest HT (A2)	Unambiguous	[K].TSSDNNVsVTNVsVAK.[T]	S8(Phospho); S13(Phospho)	1	P54132	P54132	0	3	0.4729	0	1	1	594.584	FALSE	1781.74	1781.74	0.71	0.00042	HCD (High Energy Collision Dissociation)	30	MS2	76.1966	-65	40	36.7875	23243	SAMPLE6_83-6_06_04_2025.raw	F178		2.03	1	918432	36.88	S8(Phospho): 99.99; S13(Phospho): 100
		FALSE	High	Sequest HT (A2)	Unambiguous	[K].TSSDNNVsVTNVsVAK.[T]	S8(Phospho); S13(Phospho)	1	P54132	P54132	0	3	0.3266	0	1	1	594.583	FALSE	1781.74	1781.74	-0.01	0	HCD (High Energy Collision Dissociation)	30	MS2	21.7891	-65	40	36.6125	22695	SAMPLE4_83-4_06_04_2025.raw	F176		1.99	1	262851	36.62	S8(Phospho): 100; S13(Phospho): 100
		FALSE	High	Sequest HT (A2)	Unambiguous	[K].TSSDNNVsVTNVsVAK.[T]	S8(Phospho); S13(Phospho)	1	P54132	P54132	0	3	0.1436	0	1	1	594.584	FALSE	1781.74	1781.74	0.55	0.00033	HCD (High Energy Collision Dissociation)	30	MS2	50.0796	-65	40	36.7609	24602	SAMPLE5_83-5_06_04_2025.raw	F177		1.81	1	618229	36.83	S8(Phospho): 99.99; S13(Phospho): 100
	FALSE	High	[K].TSSDNNVSVTNVSVAKTPVLR.[N]		1	1	5	P54132	P54132 [174-194]		1	2188.16	FALSE	1.587	1.833	1.68	77.11	67.9	107.7	124.4	30.73	29.2	38.38		Peak Found	High	High	High	High	High	High	5.13	33.72
		Checked	Confidence	Identifying Node	PSM Ambiguity	Annotated Sequence	Modifications	# Proteins	Master Protein Accessions	Protein Accessions	# Missed Cleavages	Charge	DeltaScore	DeltaCn	Rank	Search Engine Rank	m/z [Da]	Contaminant	MH+ [Da]	Theo. MH+ [Da]	DeltaM [ppm]	Deltam/z [Da]	Activation Type	NCE [%]	MS Order	Isolation Interference [%]	Comp. Voltage [V]	Ion Inject Time [ms]	RT [min]	First Scan	Spectrum File	File ID	Quan Info	XCorr	# Protein Groups	Precursor Abundance	Apex RT [min]	PhosphoRS: Best Site Probabilities
		FALSE	High	Sequest HT (A2)	Unambiguous	[K].tSSDNNVSVtNVSVAKtPVLR.[N]	T1(Phospho); T10(Phospho); T17(Phospho)	1	P54132	P54132	1	3	0.2242	0	1	1	810.024	FALSE	2428.06	2428.06	0.32	0.00026	HCD (High Energy Collision Dissociation)	30	MS2	0	-45	40	47.2717	34011	SAMPLE6_83-6_06_04_2025.raw	F178		1.65	1			S8(Phospho): 98.68; S13(Phospho): 100; T17(Phospho): 100
	FALSE	High	[K].VGALSKGQLK.[E]		1	1	5	P54132	P54132 [103-112]		1	1000.61	FALSE	3.858	4.375	42.56	162.33	32.5	125.4	142.2	65.15	29.93	59.52		Peak Found	High	High	High	High	High	High	2.9	16.48
		Checked	Confidence	Identifying Node	PSM Ambiguity	Annotated Sequence	Modifications	# Proteins	Master Protein Accessions	Protein Accessions	# Missed Cleavages	Charge	DeltaScore	DeltaCn	Rank	Search Engine Rank	m/z [Da]	Contaminant	MH+ [Da]	Theo. MH+ [Da]	DeltaM [ppm]	Deltam/z [Da]	Activation Type	NCE [%]	MS Order	Isolation Interference [%]	Comp. Voltage [V]	Ion Inject Time [ms]	RT [min]	First Scan	Spectrum File	File ID	Quan Info	XCorr	# Protein Groups	Precursor Abundance	Apex RT [min]	PhosphoRS: Best Site Probabilities
		FALSE	High	Sequest HT (A2)	Unambiguous	[K].VGALsKGQLK.[E]	S5(Phospho)	1	P54132	P54132	1	2	1	0	1	1	540.794	FALSE	1080.58	1080.58	-0.09	-5e-05	HCD (High Energy Collision Dissociation)	30	MS2	18.321	-45	40	21.8899	9975	SAMPLE5_83-5_06_04_2025.raw	F177		1.81	1	123980	21.85	S5(Phospho): 100
	FALSE	High	[K].YGIRGIPTLLLFK.[N]		1	1	4	P54132	P54132 [82-94]		1	1490.91	FALSE	2.573	3.169	16.6	28.97	44.5	114.5	141	15.48	0.26	11.89		Peak Found	Peak Found	High	High	High	High	High	2.97	53.01

## Sheet: BLM 272-552, peptides
	Checked	Confidence	Annotated Sequence	Modifications	# Protein Groups	# Proteins	# PSMs	Master Protein Accessions	Positions in Master Proteins	Modifications in Master Proteins	# Missed Cleavages	Theo. MH+ [Da]	Contaminant	Abundance Ratio: (PLK1-1h) / (none)	Abundance Ratio: (PLK1-2h) / (none)	Abundance Ratio Variability [%]: (PLK1-1h) / (none)	Abundance Ratio Variability [%]: (PLK1-2h) / (none)	Abundances (Grouped): none	Abundances (Grouped): PLK1-1h	Abundances (Grouped): PLK1-2h	Abundances (Grouped) CV [%]: none	Abundances (Grouped) CV [%]: PLK1-1h	Abundances (Grouped) CV [%]: PLK1-2h	Quan Info	Found in Sample: F191: Sample, 1, none	Found in Sample: F192: Sample, 2, none	Found in Sample: F193: Sample, 1, PLK1-1h	Found in Sample: F194: Sample, 2, PLK1-1h	Found in Sample: F195: Sample, 1, PLK1-2h	Found in Sample: F196: Sample, 2, PLK1-2h	Confidence (by Search Engine): Sequest HT	XCorr (by Search Engine): Sequest HT	Top Apex RT [min]
		Checked	Confidence	Identifying Node	PSM Ambiguity	Annotated Sequence	Modifications	# Proteins	Master Protein Accessions	Protein Accessions	# Missed Cleavages	Charge	DeltaScore	DeltaCn	Rank	Search Engine Rank	m/z [Da]	Contaminant	MH+ [Da]	Theo. MH+ [Da]	DeltaM [ppm]	Deltam/z [Da]	Activation Type	NCE [%]	MS Order	Isolation Interference [%]	Comp. Voltage [V]	Ion Inject Time [ms]	RT [min]	First Scan	Spectrum File	File ID	Quan Info	XCorr	# Protein Groups	Precursor Abundance	Apex RT [min]	PhosphoRS: Best Site Probabilities
		FALSE	High	Sequest HT (A2)	Unambiguous	[R].KLLTEVDFNKSDAsLLGSLWR.[Y]	S14(Phospho)	1	P54132	P54132	2	3	0.1743	0	1	1	824.756	FALSE	2472.25	2472.25	0.12	0.0001	HCD (High Energy Collision Dissociation)	30	MS2	0	-45	40	56.4731	48209	SAMPLE24_522-6_06_04_2025.raw	F196		6.54	1	1.02494e+06	56.49	S14(Phospho): 100
		FALSE	High	Sequest HT (A2)	Unambiguous	[R].KLLTEVDFNKSDAsLLGSLWR.[Y]	S14(Phospho)	1	P54132	P54132	2	3	0.1366	0	1	1	824.755	FALSE	2472.25	2472.25	-0.87	-0.00072	HCD (High Energy Collision Dissociation)	30	MS2	0	-45	40	56.4431	47626	SAMPLE21_522-3_06_04_2025.raw	F193		6.37	1	903999	56.48	S14(Phospho): 100
		FALSE	High	Sequest HT (A2)	Unambiguous	[R].KLLTEVDFNKSDAsLLGSLWR.[Y]	S14(Phospho)	1	P54132	P54132	2	3	0.1488	0	1	1	824.756	FALSE	2472.25	2472.25	-0.15	-0.00012	HCD (High Energy Collision Dissociation)	30	MS2	13.39	-45	40	56.4603	48942	SAMPLE22_522-4_06_04_2025.raw	F194		7.26	1	1.45669e+06	56.48	S14(Phospho): 100
		FALSE	High	Sequest HT (A2)	Unambiguous	[R].KLLTEVDFNKSDAsLLGSLWR.[Y]	S14(Phospho)	1	P54132	P54132	2	3	0.118	0	1	1	824.756	FALSE	2472.25	2472.25	-0.49	-0.00041	HCD (High Energy Collision Dissociation)	30	MS2	0	-45	40	56.3748	47901	SAMPLE23_522-5_06_04_2025.raw	F195		7.37	1	6013449	56.43	S14(Phospho): 100
		FALSE	High	Sequest HT (A2)	Unambiguous	[R].KLLTEVDFNKsDASLLGSLWR.[Y]	S11(Phospho)	1	P54132	P54132	2	3	0.0071	0	1	1	824.753	FALSE	2472.25	2472.25	-3.38	-0.00278	HCD (High Energy Collision Dissociation)	30	MS2	75.2796	-45	40	57.4371	49926	SAMPLE22_522-4_06_04_2025.raw	F194		2.82	1			S11(Phospho): 100
	FALSE	High	[R].KLLTEVDFNKSDASLLGSLWR.[Y]	2xPhospho [S11(100); S14(100)]	1	1	1	P54132	P54132 [159-179]	P54132 2xPhospho [S169(100); S172(100)]	2	2552.22	FALSE											No Quan Values	n/a	n/a	n/a	n/a	High	n/a	High	2.84
		Checked	Confidence	Identifying Node	PSM Ambiguity	Annotated Sequence	Modifications	# Proteins	Master Protein Accessions	Protein Accessions	# Missed Cleavages	Charge	DeltaScore	DeltaCn	Rank	Search Engine Rank	m/z [Da]	Contaminant	MH+ [Da]	Theo. MH+ [Da]	DeltaM [ppm]	Deltam/z [Da]	Activation Type	NCE [%]	MS Order	Isolation Interference [%]	Comp. Voltage [V]	Ion Inject Time [ms]	RT [min]	First Scan	Spectrum File	File ID	Quan Info	XCorr	# Protein Groups	Precursor Abundance	Apex RT [min]	PhosphoRS: Best Site Probabilities
		FALSE	High	Sequest HT (A2)	Unambiguous	[R].KEDVLSTSKDLLSKPEK.[M]		1	P54132	P54132	2	3	0.9404	0	1	1	639.69	FALSE	1917.06	1917.05	0.59	0.00038	HCD (High Energy Collision Dissociation)	30	MS2	9.0643	-45	40	26.405	16801	SAMPLE23_522-5_06_04_2025.raw	F195		3.86	1
	FALSE	High	[R].KEDVLSTSKDLLSKPEK.[M]	1xPhospho [T7(99.3)]	1	1	3	P54132	P54132 [81-97]	P54132 1xPhospho [T87(99.3)]	2	1997.02	FALSE	25.377	22.774	93.49	58.68	6.1	154.9	139	60.07	19.87	9.51		Peak Found	Peak Found	High	High	Peak Found	High	High	4.56	25.65
		Checked	Confidence	Identifying Node	PSM Ambiguity	Annotated Sequence	Modifications	# Proteins	Master Protein Accessions	Protein Accessions	# Missed Cleavages	Charge	DeltaScore	DeltaCn	Rank	Search Engine Rank	m/z [Da]	Contaminant	MH+ [Da]	Theo. MH+ [Da]	DeltaM [ppm]	Deltam/z [Da]	Activation Type	NCE [%]	MS Order	Isolation Interference [%]	Comp. Voltage [V]	Ion Inject Time [ms]	RT [min]	First Scan	Spectrum File	File ID	Quan Info	XCorr	# Protein Groups	Precursor Abundance	Apex RT [min]	PhosphoRS: Best Site Probabilities
		FALSE	High	Sequest HT (A2)	Unambiguous	[K].TGFSATRK.[N]		1	P54132	P54132	1	2	1	0	1	1	434.238	FALSE	867.469	867.468	0.41	0.00018	HCD (High Energy Collision Dissociation)	30	MS2	20.2731	-45	40	12.2624	3505	SAMPLE19_522-1_06_04_2025.raw	F191		1.94	1	810736	12.28
		FALSE	High	Sequest HT (A2)	Unambiguous	[K].TGFSATRK.[N]		1	P54132	P54132	1	2	1	0	1	1	434.238	FALSE	867.468	867.468	-0.05	-2e-05	HCD (High Energy Collision Dissociation)	30	MS2	0.382203	-45	22.689	12.3105	3371	SAMPLE23_522-5_06_04_2025.raw	F195		2.15	1	54775232	12.22
		FALSE	High	Sequest HT (A2)	Unambiguous	[K].TGFSATRK.[N]		1	P54132	P54132	1	2	1	0	1	1	434.238	FALSE	867.469	867.468	0.56	0.00024	HCD (High Energy Collision Dissociation)	30	MS2	18.0068	-45	40	12.2268	3743	SAMPLE22_522-4_06_04_2025.raw	F194		2.16	1	2.81738e+06	12.26
	FALSE	High	[K].TGFSATRK.[N]	1xPhospho [T6(100)]	1	1	3	P54132	P54132 [227-234]	P54132 1xPhospho [T232(100)]	1	947.435	FALSE	21.507	29.48	21.21	23.19	5.8	124.1	170.1	38.15	18.84	17		Peak Found	Peak Found	Peak Found	High	High	High	High	2.05	14.39
		Checked	Confidence	Identifying Node	PSM Ambiguity	Annotated Sequence	Modifications	# Proteins	Master Protein Accessions	Protein Accessions	# Missed Cleavages	Charge	DeltaScore	DeltaCn	Rank	Search Engine Rank	m/z [Da]	Contaminant	MH+ [Da]	Theo. MH+ [Da]	DeltaM [ppm]	Deltam/z [Da]	Activation Type	NCE [%]	MS Order	Isolation Interference [%]	Comp. Voltage [V]	Ion Inject Time [ms]	RT [min]	First Scan	Spectrum File	File ID	Quan Info	XCorr	# Protein Groups	Precursor Abundance	Apex RT [min]	PhosphoRS: Best Site Probabilities
		FALSE	High	Sequest HT (A2)	Unambiguous	[R].KLLTEVDFNK.[S]		1	P54132	P54132	1	2	0.6705	0	1	1	603.84	FALSE	1206.67	1206.67	-0.59	-0.00035	HCD (High Energy Collision Dissociation)	30	MS2	35.0465	-45	40	42.233	32996	SAMPLE21_522-3_06_04_2025.raw	F193		1.76	1	128723	42.17
		FALSE	High	Sequest HT (A2)	Unambiguous	[R].KLLTEVDFNK.[S]		1	P54132	P54132	1	2	0.7443	0	1	1	603.837	FALSE	1206.67	1206.67	-4.43	-0.00267	HCD (High Energy Collision Dissociation)	30	MS2	0	-45	40	33.1743	24602	SAMPLE22_522-4_06_04_2025.raw	F194		3.09	1
		FALSE	High	Sequest HT (A2)	Unambiguous	[R].KLLTEVDFNK.[S]		1	P54132	P54132	1	2	0.7416	0	1	1	603.841	FALSE	1206.67	1206.67	1.26	0.00076	HCD (High Energy Collision Dissociation)	30	MS2	8.76127	-45	40	33.7076	25158	SAMPLE22_522-4_06_04_2025.raw	F194		2.98	1
		FALSE	High	Sequest HT (A2)	Unambiguous	[R].KLLTEVDFNK.[S]		1	P54132	P54132	1	2	0.7607	0	1	1	603.841	FALSE	1206.67	1206.67	1.28	0.00077	HCD (High Energy Collision Dissociation)	30	MS2	20.2052	-45	40	34.2899	25767	SAMPLE22_522-4_06_04_2025.raw	F194		3.26	1
		FALSE	High	Sequest HT (A2)	Unambiguous	[R].KLLTEVDFNK.[S]		1	P54132	P54132	1	2	0.7302	0	1	1	603.841	FALSE	1206.67	1206.67	0.8	0.00048	HCD (High Energy Collision Dissociation)	30	MS2	17.4112	-45	40	34.8195	26327	SAMPLE22_522-4_06_04_2025.raw	F194		2.52	1
		FALSE	High	Sequest HT (A2)	Unambiguous	[R].KLLTEVDFNK.[S]		1	P54132	P54132	1	2	0.7127	0	1	1	603.841	FALSE	1206.68	1206.67	1.94	0.00117	HCD (High Energy Collision Dissociation)	30	MS2	41.289	-45	40	35.3621	26904	SAMPLE22_522-4_06_04_2025.raw	F194		2.75	1
		FALSE	High	Sequest HT (A2)	Unambiguous	[R].KLLTEVDFNK.[S]		1	P54132	P54132	1	2	0.6862	0	1	1	603.842	FALSE	1206.68	1206.67	2.91	0.00175	HCD (High Energy Collision Dissociation)	30	MS2	40.9873	-45	40	36.5001	28030	SAMPLE22_522-4_06_04_2025.raw	F194		2.39	1	292278	36.56
		FALSE	High	Sequest HT (A2)	Unambiguous	[R].KLLTEVDFNK.[S]		1	P54132	P54132	1	2	0.5139	0	1	1	603.839	FALSE	1206.67	1206.67	-0.98	-0.00059	HCD (High Energy Collision Dissociation)	30	MS2	55.367	-45	40	38.602	30275	SAMPLE22_522-4_06_04_2025.raw	F194		1.44	1	236698	38.04
		FALSE	High	Sequest HT (A2)	Unambiguous	[R].KLLTEVDFNK.[S]		1	P54132	P54132	1	2	0.6471	0	1	1	603.839	FALSE	1206.67	1206.67	-2.2	-0.00133	HCD (High Energy Collision Dissociation)	30	MS2	71.728	-45	40	39.3292	31057	SAMPLE22_522-4_06_04_2025.raw	F194		1.53	1
		FALSE	High	Sequest HT (A2)	Unambiguous	[R].KLLTEVDFNK.[S]		1	P54132	P54132	1	2	0.5714	0	1	1	603.841	FALSE	1206.67	1206.67	0.73	0.00044	HCD (High Energy Collision Dissociation)	30	MS2	36.4721	-45	40	39.8699	31639	SAMPLE22_522-4_06_04_2025.raw	F194		1.4	1
		FALSE	High	Sequest HT (A2)	Unambiguous	[R].KLLTEVDFNK.[S]		1	P54132	P54132	1	2	0.776	0	1	1	603.841	FALSE	1206.68	1206.67	2.33	0.00141	HCD (High Energy Collision Dissociation)	30	MS2	42.5093	-45	40	42.2522	34184	SAMPLE22_522-4_06_04_2025.raw	F194		1.83	1
		FALSE	High	Sequest HT (A2)	Unambiguous	[R].KLLTEVDFNK.[S]		1	P54132	P54132	1	2	0.662	0	1	1	603.841	FALSE	1206.67	1206.67	0.8	0.00048	HCD (High Energy Collision Dissociation)	30	MS2	31.8657	-45	40	39.3809	30349	SAMPLE24_522-6_06_04_2025.raw	F196		1.42	1
		FALSE	High	Sequest HT (A2)	Unambiguous	[R].KLLTEVDFNK.[S]		1	P54132	P54132	1	2	0.7395	0	1	1	603.84	FALSE	1206.67	1206.67	0.42	0.00025	HCD (High Energy Collision Dissociation)	30	MS2	34.1035	-45	40	32.6362	24035	SAMPLE22_522-4_06_04_2025.raw	F194		3.11	1
[truncated: 3,468 more rows]

## Sheet: BLM 121-166, CDK1, peptides
	Checked	Confidence	Annotated Sequence	Modifications	# Protein Groups	# Proteins	# PSMs	Master Protein Accessions	Positions in Master Proteins	Modifications in Master Proteins	# Missed Cleavages	Theo. MH+ [Da]	Contaminant	Abundance Ratio: (CDK1) / (none)	Abundance Ratio Variability [%]: (CDK1) / (none)	Abundances (Grouped): CDK1	Abundances (Grouped): none	Abundances (Grouped) CV [%]: CDK1	Abundances (Grouped) CV [%]: none	Quan Info	Found in Sample: F189: Sample, 1, CDK1	Found in Sample: F190: Sample, 2, CDK1	Found in Sample: F185: Sample, 1, none	Found in Sample: F186: Sample, 2, none	Confidence (by Search Engine): Sequest HT	XCorr (by Search Engine): Sequest HT	Top Apex RT [min]
[truncated: 792 more rows]

[truncated: 1 more sheets: BLM 121-166, MPS1, peptides]
