# Supplementary material for: Centromere protection requires strict mitotic inactivation of the Bloom syndrome helicase complex
Source: Nat Commun. 2025 Aug 22;16:7832. doi: 10.1038/s41467-025-62966-6 (PMC12373852; doi:10.1038/s41467-025-62966-6)
Supplement: Supplementary file 7 — Source data [file 41467_2025_62966_MOESM7_ESM.zip › Source Data_July 2025/Figure 6/Fig 6. RIF1 KO GFP RIF1 WT and PP1bs (and S7B_RIF1 intensity).xlsx]

## Sheet: Fig 6a_RPE1 RIF1KO PLK1i CDK1
Fig_6a
		Centromere disintegration			BLM recruitment to CEN
	STB_Release + BI2536 2 hours
		RPE1	RIF1KO		RPE1	RIF1KO
	Exp1	0.602	0.173		0.92	0.173
	Exp2	0.515	0.148		0.88	0.148
	Exp3	0.66	0.12		0.95	0.12
	Exp4	0.724	0.234		0.92	0.234
	Total	282	295		282	295

## Sheet: Fig 6b_RPE1 RIF1KO PLK1i CDK1
Fig_6b		BLM recruitment to CEN
	STB_Release + MG132 + PLK1i CDK1i
		RPE1			RIF1KO
		DMSO	PLK1i	CDK1i	DMSO	PLK1i	CDK1i
	Exp1	0	0.95	0.94	0	0.12	0.94
	Exp2	0	0.98	0.92	0	0.09	0.95
	Exp3	0	1	0.99	0	0.16	0.89
	Total	184	195	198	175	202	210

## Sheet: Fig 6c WT PP1bs Cen unwinding
Fig 6c
		Centromere disintegration
	STB_Release + BI2536 2 hours
		RIF1WT	RIF1PP1bs	Total
	Exp1	0.514286	0.1	70-70
	Exp2	0.440678	0.125	60-80
	Exp3	0.545455	0.261905	88-84
	total n of cells	218	234

## Sheet: Fig 6d KO EGFP RIF1 Spreads
	Number of broken chromosome arms per spreads
	Experiment 1									Experiment 2									Experiment 3
	RPE1		RPE1 RIF1KO		RPE1 RIF1KO EGFP-RIF1 WT		RPE1 RIF1KO EGFP-RIF1 PP1bs			RPE1		RPE1 RIF1KO		RPE1 RIF1KO EGFP-RIF1 WT		RPE1 RIF1KO EGFP-RIF1 PP1bs			RPE1		RPE1 RIF1KO		RPE1 RIF1KO EGFP-RIF1 WT		RPE1 RIF1KO EGFP-RIF1 PP1bs
	Image	NºBroken arms	Image	NºBroken arms	Image	NºBroken arms	Image	NºBroken arms		Image	NºBroken arms	Image	NºBroken arms	Image	NºBroken arms	Image	NºBroken arms		Image	NºBroken arms	Image	NºBroken arms	Image	NºBroken arms	Image	NºBroken arms
	1	40	1	38	1	37	2	24		1	4	1	7	1	15	1	3		1	2	1	34	1	59	1	28
	2	23	2	39	3	55	3	5		2	14	2	18	2	23	2	18		2	21	2	8	2	6	2	0
	6	52	3	43	4	50	4	27		3	16	3	5	3	24	3	16		3	41	3	1	3	4	3	45
	10	54	4	20	5	45	5	3		4	8	4	0	4	20	4	0		5	40	4	12	4	23	4	0
	11	18	5	9	11	37	6	14		5	14	5	3	5	20	6	6		6	33	5	23	5	41	5	35
	14	25	6	45	14	50	7	33		6	31	6	23	6	0	7	13		7	18	6	30	6	35	6	4
	16	20	7	4	16	48	9	44		7	14	7	4	7	8	8	18		8	0	7	9	7	37	7	29
	18	38	8	10	17	54	10	25		9	24	8	19	8	19	9	9		9	28	8	19	8	30	8	36
	23	36	9	8	18	30	12	55		10	70	9	27	9	36	10	22		10	14	9	0	9	41	9	26
	25	38	10	2	19	27	13	4		11	18	10	10	10	22	11	6		11	19	10	18	10	22	10	6
	28	17	12	30	20	29	14	38		13	41	11	10	11	21	11.2	2		12	27	11	28	11	27	11	8
	37	35	13	31	21	40	17	29		14	44	12	0	12	24	12	0		13	4	12	2	12	0	12	2
	38	38	20	20	22	42	19	48		15	31	13	0	13	12	13	31		14	18	13	0	13	22	13	13
	40	39	21	24	23	64	21	17		16	15	14	15	14	14	15	4		15	26	14	14	14	54	15	58
	43	20	24	16	25	36	22	37		17	16	15	0	15	16	16	2		16	41	15	36	15	41	16	31
	44	36	25	0	26	55	25	2		18	26	16	13	16	0	17	4		17	15	16	2	16	37	17	28
	47	28	27	2	28	45	27	8		19	21	17	0	17	21	18	9		18	26	17	0	17	28	18	0
	48	35	28	13	34	31	30	30		20	12	18	0	18	18	19	1		19	22	18-1	22	18	40	19	34
	49	46	31	30	36	60	31	16		21	42	19	2	19	18	20	4		20	16	18-2	8	19	43	20	23
	66	66	32	20	39	62	32	2		22	33	20	0	20	4	21	6		21	23	19	14	20	48	21	9
	68	35	34	23	61	53	33	0		23	6	21	2	21	33	22	6		22	14	20	33	21	8	22	9
	69	38	37	22	63	32	34	29		25	32	22	20	22	12	23	0		23	10	21	28	22	56	23	35
	70	54	38	20	66	55	35	34		27	7	23.1	25	23	10	24	10		24	0	22	2	23	19	24	30
	72	25	42	32	67	67	36	26		28	19	23.2	5	24	14	25	2		25	14	23	10	24	2	25	26
	73	28	44	46	68	45	37	32		29	28	24	6	25	7	26	0		26	16	24	41	25	42	26	19
	76	55	45	8	70	28	38	37		30	20	25	6	26	20	27	4		27	23	25	14	26	41	27	12
	79	49	46	26	72	14	40	28		33	20	26	0	27	6	28	27		28	21	26	14	27	29	28	28
	80	50	47	2	84	23	41	5		35	20	27	2	28	19	29	8		29	18	27	9	28	58	29	6
	81	25	48	43	85	21	48	26		36	4	28	2	29	19	30	21		30	32	28	25	29	24	30	10
	85	20	50	2	86	35	49	48		37	59	29	2	30	19	31	14		31	8	29	2	30-1	27	31	12
	86	20	51	35	40	33	51	7		38	32	30	4	31	8	32	0		32	14	30	12	30-2	2	32	11
			52	35	46	39	52	40		39	3	31	4	32	38	33	5		34	36	31	2	32	20	33	27
			53	28	47	33	53	32		40	6	32	0	33	21	34	4		35	23	32	2	33	56	34	32
			54	0	49	28	59	29		41	18					35	11		36	36	33	28	34	34	35	16
			55	9	54	36	61	2		42	3					36	7		38	40	34	2	35	0
			56	8	55	39	62	47		43	6					37	22		39	38			36	39
			57	4	58	41	63	8		44	39					38	4		40	19			37	43
			58	38			64	16		45	14					39	14		41	60		14.4	38	13
			70	45			65	34		46	21					40	0		43	46			39	42
							66	42											44	32			40	59
							68	5											45	21			41	21
							70	4											46	14
																			47	45
	Average	35.5806		21.2821		41.0541		23.619			21.8205		7.09091		17		8.53846		48	14				31.0488		20.2353
																			49	44
																			50	29
																			51	13
																			52	12
																			53	13
																			54	8
																			55	21
																			57	0
																			58	5
																			60	8
																			61	7
																			62	22
																			63	8
																			64	74
																			65	26
																			67	6
																			68	66
																			69	55
																			70	16
																			71	30
																			72	18
																			73	38
																			74	26
																			75	44
																			76	48
																			77	53
																			78	51
																			79	0
																			80	21
																				24.5205
