# Supplementary material for: Centromere protection requires strict mitotic inactivation of the Bloom syndrome helicase complex
Source: Nat Commun. 2025 Aug 22;16:7832. doi: 10.1038/s41467-025-62966-6 (PMC12373852; doi:10.1038/s41467-025-62966-6)
Supplement: Supplementary file 7 — Source data [file 41467_2025_62966_MOESM7_ESM.zip › Source Data_July 2025/Supplementary Figure 1/Supplementary Fig.1a. Mitotic pulldowns BLM TOP3A PICH interaction in mitosis.xlsx]

## Sheet: SupFig1_RPE1 PICHmClover IP BLM
Supplementary Fig 1a			IP:𝛼GFP
(Prometaphase arrest)	Exp2		PICHmClover	BLM	TOP3A	BLM/PICH	TOP3A/PICH	BLM/PICH	TOP3A/PICH
		NOC	13434.7	4917.47	1495.39	0.366027	0.111308	1	1
		NOC+PLK1i	14712.4	12558.9	3481.97	0.853631	0.23667	2.33215	2.12625
			IP:𝛼GFP
	Exp3		PICHmClover	BLM	TOP3A	BLM/PICH	TOP3A/PICH	BLM/PICH	TOP3A/PICH
		NOC	293.951	204.273	13.22	0.694922	0.0449735	1	1
		NOC+PLK1i	1122.24	10120.8	71.684	9.0184	0.0638759	12.9776	1.4203
			IP: 𝛼BLM
(Metaphase arrest)	Exp2		BLM	PICHmClover	TOP3A	PICH/BLM	TOP3A/BLM	PICH/BLM	TOP3A/BLM
		MG132	63403.9	10522.3	64696.7	0.165957	1.02039	1	1
		MG132 + PLK1i	62513.8	62782.6	98954.3	1.0043	1.58292	6.05156	1.55129
