# Supplementary material for: Centromere protection requires strict mitotic inactivation of the Bloom syndrome helicase complex
Source: Nat Commun. 2025 Aug 22;16:7832. doi: 10.1038/s41467-025-62966-6 (PMC12373852; doi:10.1038/s41467-025-62966-6)
Supplement: Supplementary file 7 — Source data [file 41467_2025_62966_MOESM7_ESM.zip › Source Data_July 2025/Supplementary Figure 2/Supplementary Fig 2 N-term mutants_UFBs and CENPB TOP3A.prism]

<?xml version="1.0" encoding="UTF-8"?>
<GraphPadPrismFile xmlns="http://graphpad.com/prism/Prism.htm" PrismXMLVersion="5.00">
<Created>
<OriginalVersion CreatedByProgram="GraphPad Prism" CreatedByVersion="10.0.3.275" Login="Eleftheria Karanika" DateTime="2023-10-25T17:34:02+00:00"/>
<MostRecentVersion CreatedByProgram="GraphPad Prism" CreatedByVersion="10.4.1.627" Login="ek440" DateTime="2025-07-25T12:23:44+00:00"/>
</Created>
<InfoSequence>
<Ref ID="Info0" Selected="1"/>
</InfoSequence>
<Info ID="Info0">
<Title>Project info 1</Title>
<Notes/>
<Constant><Name>Experiment Date</Name><Value>2023-06-08</Value></Constant>
<Constant><Name>Experiment ID</Name><Value/></Constant>
<Constant><Name>Notebook ID</Name><Value/></Constant>
<Constant><Name>Project</Name><Value/></Constant>
<Constant><Name>Experimenter</Name><Value/></Constant>
<Constant><Name>Protocol</Name><Value/></Constant>
</Info>

<TableSequence Selected="1">
<Ref ID="Table21"/>
<Ref ID="Table2" Selected="1"/>
</TableSequence>
<Table ID="Table21" XFormat="none" TableType="OneWay" EVFormat="AsteriskAfterNumber">
<Title>Supplementary Fig 2a HeLa GFP-BLM truncations UFB localisation</Title>
<RowTitlesColumn Width="1">
<Subcolumn/>
</RowTitlesColumn>
<YColumn Width="81" Decimals="1" Subcolumns="1">
<Title>WT</Title>
<Subcolumn>
<d>82.5</d>
<d>80.5</d>
</Subcolumn>
</YColumn>
<YColumn Width="81" Decimals="1" Subcolumns="1">
<Title>Q672R</Title>
<Subcolumn>
<d>77.5</d>
</Subcolumn>
</YColumn>
<YColumn Width="81" Decimals="1" Subcolumns="1">
<Title>1-1333</Title>
<Subcolumn>
<d>80</d>
</Subcolumn>
</YColumn>
<YColumn Width="81" Decimals="0" Subcolumns="1">
<Title><Font Face="Symbol">D</Font>51</Title>
<Subcolumn>
<d>0</d>
<d>0</d>
</Subcolumn>
</YColumn>
<YColumn Width="81" Decimals="0" Subcolumns="1">
<Title><Font Face="Symbol">D</Font>13</Title>
<Subcolumn>
<d>0</d>
<d>0</d>
</Subcolumn>
</YColumn>
<YColumn Width="81" Decimals="1" Subcolumns="1">
<Title>V4A, P5A</Title>
<Subcolumn>
<d>27.5</d>
<d>34.3</d>
</Subcolumn>
</YColumn>
<YColumn Width="81" Decimals="1" Subcolumns="1">
<Title>N7A, N8A</Title>
<Subcolumn>
<d>0</d>
<d>0</d>
</Subcolumn>
</YColumn>
<YColumn Width="81" Decimals="0" Subcolumns="1">
<Title>L9A</Title>
<Subcolumn>
<d>0</d>
<d>0</d>
</Subcolumn>
</YColumn>
<YColumn Width="81" Decimals="1" Subcolumns="1">
<Title>Q10A, E11A</Title>
<Subcolumn>
<d>60</d>
<d>73.3</d>
</Subcolumn>
</YColumn>
<YColumn Width="81" Decimals="2" Subcolumns="1">
<Title>Q12A, L13A</Title>
<Subcolumn>
<d>0</d>
<d>4.34</d>
</Subcolumn>
</YColumn>
</Table>
<Table ID="Table2" XFormat="none" TableType="OneWay" EVFormat="AsteriskAfterNumber">
<Title>Supplementary Fig 2c deltaBLM + CENPB-GFP-BLM_TOP3A</Title>
<RowTitlesColumn Width="1">
<Subcolumn/>
</RowTitlesColumn>
<YColumn Width="81" Decimals="0" Subcolumns="1">
<Title>GFP</Title>
<Subcolumn>
<d>0</d>
<d>0</d>
<d>0</d>
</Subcolumn>
</YColumn>
<YColumn Width="81" Decimals="0" Subcolumns="1">
<Title>WT</Title>
<Subcolumn>
<d>100</d>
<d>99</d>
<d>100</d>
</Subcolumn>
</YColumn>
<YColumn Width="81" Decimals="0" Subcolumns="1">
<Title>Q672R</Title>
<Subcolumn>
<d>100</d>
<d>99</d>
<d>100</d>
</Subcolumn>
</YColumn>
<YColumn Width="81" Decimals="0" Subcolumns="1">
<Title><Font Face="Symbol">D</Font>51</Title>
<Subcolumn>
<d>0</d>
<d>0</d>
<d>0</d>
</Subcolumn>
</YColumn>
<YColumn Width="81" Decimals="0" Subcolumns="1">
<Title><Font Face="Symbol">D</Font>13</Title>
<Subcolumn>
<d>0</d>
<d>0</d>
<d>0</d>
</Subcolumn>
</YColumn>
<YColumn Width="81" Decimals="0" Subcolumns="1">
<Title>N7A, N8A</Title>
<Subcolumn>
<d>0</d>
<d>0</d>
<d>0</d>
</Subcolumn>
</YColumn>
<YColumn Width="81" Decimals="0" Subcolumns="1">
<Title>L9A</Title>
<Subcolumn>
<d>0</d>
<d>0</d>
<d>0</d>
</Subcolumn>
</YColumn>
</Table>

<!--Analyses, graphs and layouts as compressed binary. Don't edit this part of the file.-->

<Template xmlns:dt="urn:schemas-microsoft-com:datatypes" dt:dt="bin.base64">eNrsvQtwHMW1P3xmd62nHys/hF+gcexcDEhg7AAmkEha27KIH1GwjEXBd621vCIy2tVjV34j
yyXZ5m/w/ZvcJF9JHw7OFypgICXxGeMEUvf6UiUBtyoJuZWEf8Uk9SfhDw4B7ITLIy/v1z3T
vdvb7hlN77aWXZi2xrPzOL855/Q5/TrT0w0r6upW3177Ba1vMgAc1Y5qHvT/VmjyfBe+js4M
eCElnUPHPrTX0NZ/FYDHAxCCCDhNG2GD8Lynr+FKgFr0Cz8whLZJaPtv9Bj0AMC84X0cJSC/
C8geCDezmOPxnuYmN7nJTW5yk5tyMxWirQhtxWgrQVspaQe4yU1ucpOb3OSm/Em0z+4mN7nJ
TW5yk5vc5CY3uclNbnKTm9zkJje5yU1ucpObMkteCKD/754B0DoP4ItegId8MvT4dbv/qWkw
yXjDDnzwsEPCh6H28suHzRfzhkqXFW1Fvwqh3jiuB/O8ijTZeDUgmQr6cJihCD0rkDhX290W
bJfA/DHzFqGJY3K7ItjetqW7zTHOUY3HwcDfVYBjvpNZH2rfHoq1tQTTxjFf5JTVz6U4kwzZ
NuwKb+mwAboFbZdfiuP1aNMJjvlK56a2yD1b0Ra1wLkBbdcIcTwEp9A40dgWDkX19aEd+u0d
4WBEiDPDgp+CmvsM7eAXTnuNX/hl128aL6QYtgD0SCN3mUeelCNvyhHFe8D4VYO2b8EvCpM0
6XObmtyXXt3kJje5yU1uyn7CFfP/A7SdPQbbPbTF5iY3ZTN5am42+kOF8IbRyny9rxhW4xZi
pDPY1h3aqsf0WCga0zta9Q09nZ3toXAoEgt279Lr2u7Rl7boW0PtsWBg7Tr9Gn3FqvUNgarV
dQ1V6Hhz41cbltWirlelZs4IO8fYN2qFJ+ZpfdYTVkOlliwWvgh+9P/5OCQ6ElhTP4RK0j0o
5ujPo6tlwq4ULV5uNWhxJ9hP0KxSGblepO9Fv66QoFCdvkTm6R1PdJnw9jZQvmCc5xZNEF/V
sIjkg4d2+j3+BDes/msM3TUGt/S0B7v17lC0pz0WhSS9RumLkh1ETwq9cVVM4JEl8MoS+GQJ
JskSFMgSFEoRIPXTHjV1JD2RLauisbZwMNbWEdEb2jtiFg8stn5giS4iKBEQlOo2BKWyBJNl
CabIEkyVJZgmS+CXJSiTJZguSzBDlmCmLMEsWYJyWYLLZAlmyxLMkSWYK0swT5ZgvizB5dYE
dVCPCrGCIh80THXbJW5y06epu+0Vt73TSptRsbIZcBPGyd3n9+XqnupkMykoN5PjArFu9jnd
MMYvDKQTiX6LXX+PDfU5o/BIU3ilKVyuXK5crlyuXK5crlyuXK5crlyuPitcTdF3gjlCVMgM
oOBhkUoSFcCDK18gxxo5hxMeSju/f+CG6/Xt0Wv1TY37NM1TrGmJ8fL1//TVlh//Z/GXaZ+s
gJFuaBCnE9U317xOglLNMHs7wNGeVA0sQgcvcf24bPUj2bfXFqITLzLHa6YDxCYD6KvW1eG7
Md//Sr6GyKY+pNTl6OQNiP4H3LWi0z546XseWEAGrvHg52RIfufIz8hfyh2Xk3txvk0nv+l3
DycTfZcweQUkmjJboNs5kBhths9D4rtKfWvRf1ttdEDpF8AFVuJq8W9xYp9H9cDKQ89RHi9c
uOBpRPu1gr69YTdn+mrf/XxfLfuMtZD6vcg/a6Yt4/M8FpbxGmqnFljTLbCuJPql9ntm9GUP
K6PGyIGvpSvHBfIAOzmcYE23wGLzZDHD++eSdhIX5VV5kg5uR1unZp7/gPNZ9pXadbABdLQF
IQJR41cIuqENWgW20rT/n//po32Xftfz6P/9wt0/YU5e+lKzn/x/1NjXLh81dLP2VnRu1A/P
X/ndxPGC72rQN2nJCox3fOqvAnhfs3jzFe8z+ZlEPZpSJtGLz1+5wAC8tfbRgxf3JY95ruZd
9/hB9v5FpTsM+Wja88rdA5i+mTz/FbJHPpB4ztbtZsyLtTGqe49A9+zruq7u1erew5RXW5j8
KGN+r2HK5ElMee3jfqNKxYg8YazG9Q0NBYj4a1gPpG6gZf885pjVON4a0LYEOzGYLxjjdBDe
S1xfzNyrjfMSPlZhRfxcoAJpMrlnt7s0vK9G2744vv+Dk3h/EU68jCP5V4PJPy5vZPg/jmmY
ZtEY3G/Bf9ElPF/B8f/WqRp459l6eOt0LZw7HYCPXumEN09Vw9vP1cObz1TDxz+PQvw398Pf
frkL/vRiM9rvhreerYG/v3ofXDw7AL97uhZqGj+E955fia5vgTdO1cM/PvojPHLir/Dmcxvh
L+/8DH5/ag0889QL6HkXQdO0GWzCx5o2m/4Jj2cnk5L7L5s7//Lk8bTp5XPmzU/cXzS1rLR0
zlx6fWbhrNLS0vLLEvf7/KWlZdMT/BeXlE6eMnWalkiTCjyFRRqTPJpX8yWOeBsu1FLrELbM
mp2wgTOJdsoCYhvYZsqZ+kXj6p15XDuHrYdwvfg42n5LsHD9Pour3+m1aVwdytajuC24EZWT
nai0bEOlZAi1jHSIGVsIlZ4xglHIbF7iy/TYx22FpE3sG0eGNcR/l5AyQ2fa6X6btjI9Zsun
2Qwuq+dyoueFGer5TXJ+IclrVs/02nh6bkQ63gI9qP0dRJrWDW1HjeMYRBm90Y1+S8zLbAVE
V/S6lxxPpJ5Z217M6HzxBLVngfTJMJ8BQTsQX6sA8zvq47UDRVjZas8C07e0kgMk5WCxVPBY
YaPrCkldi7BU6hHjVtnYQ6WkPVQp5rHWxmZrJW2Wx5Lpu/D2fe7++y3tG1/LZ5m7cVvKZ5Zj
S5nn0WN/ooyLa+P15Wlzup2MCx0nDX9xu0w3R5uEM03j9O9TlVpaWnpDoVB827Zt8XvvvVe4
4et2GK2trb1dXV3xHTt2xHfu3HnJ1tHRMa7a0PN7e3p64nv27Inv3bs3ZYtGo47UHolEenfv
3h3v6+uL79+/P7FhHpzqA/HQi+kPHjwYP3TokLH19vZKZTuSoRfTP/DAA/EHH3ww3t/fL202
iO9eTPvQQw/FDx8+nJbZHThwoPfo0aPxI0eOpG226Nm9mdDjhOh7P00+w44XvW8zXlRrjFAE
wckUZasxi+Yn3m3+ScrJK2rxceXyV40xA3pMbxn5yLy/IWQeL7nVHAuoIXv/I08Y12t6n0zB
Xah9xxhDWELO++f82hhz+LjkmHH82twS3D1CbdRSc0yizxxzWNL11N30fnw8N3jbk0uPAdx1
YfUAy/VPb15t3H/u6pJN7JiFn/D18bLyFSw/y+8pXyEaL6Jt4AJB+/TDl17KqN4LkLqqSVDv
BUg9tMlhvcdj0frbY1F/exTW33Tiv5UcICkHi6WCxwobXVdI6lqEpUqPm2zsYZOkPfBYonaQ
x6LtR/vBp8Nhg4dGcryK4DdyPPjJNY08yyewSTxedT1c8BRyz7Tzr0z7f03k+RGBPpuIPsMO
9clj8f7F9/88CvsETYRHKzlAUg4WS1X/z0rXFZK6FmGp0mPYxh7CkvbAY6XjX/0HjqT4110E
f5vAv+4S+Berpwajr5Jd/4qQ5w8I9Bkh+ux3qE8eK5v+FSE8WskBknKwWKr8y0rXFZK6FmGp
0mO/jT30S9oDj6XCv7oIfp/Av7oE/sXqCfvXsiz71wB5/pBAnwNEn4MO9cljZdO/BgiPVnKA
pBwslir/stJ1haSuRViq9DhoYw+DkvbAY6nwr0ME/9sC/zok8C9WTw3GeFl2/WuIPH9EoM8h
os9hh/rksbLpX0OERys5QFIOFkuVf1npukJS1yIsVXoctrGHYUl74LFU+Ncxgv+UwL+OCfyL
1RP2rxuy7F8j5PljAn2OEH2OOtQnj5VN/xohPFrJAZJysFiq/MtK1xWSuhZhqdLjqI09jEra
A4+lwr9OEvwXBP51UuBfrJ6wf91I4u/Z8q8x8vzXBPocI/p80aE+eaxs+tcY4dFKDpCUg8VS
5V9Wuq6Q1LUIS5Uez9rYg1Os6RZYmfqXHQ/Yv14W+BerJ+xfNwn8iz6Tvq/zZ038fs94Y/mZ
+CJ95gqP+YxMdC/CypYv/pm8/6VKDh5LxoayJXPAoy7vRFgT6TdzyefyWL/h7aeB+JCPeyb7
HvT7Nu9B51NMkSY+pti8y3wPu/RH5vMyjSkm4u5pxBTZ9wzPnDlzSTmEsyIT/y0neV+pwH95
LOqTXguf9Cr0SVVyiLBEPum1abex74Wy9YnKeDCdY4L5DCjIOx6Lzzs+HuxVFMdkn12lUI4q
hbFWjFurUNc8lhP74uu5ic6XgEedfYmwZH3KLtY8Xp13naDOY/mxqvNEc1FUlbsB8vwmBfbE
Y/E2QptFrI3kos3hd+bvUKQXEVYuylzrSebfnRnKLMKS8TNIrbs85YJ6zOPwd7rzHvo0e7k/
RAcrjdha0p8/JD5Q7THfY3kGbRugBzrRv3YIQRhtEYgZMyB2IU+vQy3Ue9B+KbSg/7eiq+3G
1QBCXIfOXIO2FbAK1qOSIYBqktWIogHtzeubEZ9fRcfLUDneIZyngvelkDpXhd8XMff6BPfy
c16KGVxKT79ry2/4fAkk5z77OHqKX8KcLx4nb6xsRHW52ETsN6KgXOSxJrpc/Otvf2FZRuBr
meglrFAvPFYmMr974JClzPhaJu0PVbYgwpKRWZVtRwgPAwrykMfKZ9vuV6gXHitXbVuVLYiw
VNX5dMzHaz3mY+hnA6pVw7AF1Ybjj/pYjflA6feNMZUXB80xkwtXmmMkcOVUY6zn6I1/MMZo
5ry+0Rhz+XjkySsxzl8O3GaOsRD6BjK3nKb/+Nwdxv16hW7gNLT5jTGXV5abx/xMbb2S0BO8
391ZZfD7zZLzxnV6///+/35v8IPvx8e3oRbBSqSBFtTuwO0NfsznlatM3Md/XbWFHbvCuufH
fLw27So2P7OXP/H4//a3GnzH3//eAPstgJHJhUF8nj+mqir5NxOBXj/8mEn/8g0l/4aPqa/d
8rc9hU+fTp6nTw4uetQYk0ueL0nBe/SXJt43FpYM0z4bTvT45Rv+zZhBj7+JUPJvJbDzyj+k
jAHy+VN/2Bzby6/8AVgy3dT706tfJd9qML8FQcdKrZZJod+IoCkxz4LgIb3/O8aheqPHPB29
v/vkd1LGPKm/UDq6Z+2JzU+K86GWmj/HSf70kb3T/PFm0BcZb2wB89jJjS18SOpm3BfpJ2ML
Ky+YKyvYPU91P6ppHN4vEt494/B+A1yf6C+kw/9iQT5MdB9igNSHQwraEzxWPrezBhXqhcfK
1XaWKlsQYeXb2Eqzg/LsIJGBLRMGSJkwSHC2QxSuRQiTmDGLXBg7GCL5M6LAvnmsfPb7YYV6
4bFy1e9V2YIIK9/8vsmB3z8saAsMEb8fJm2BTQhtioO2QLb8fYTky5gCu+ax8tnfRxXqhcfK
VX9XZQsirE9irHCM8PCagjzksfLZts8q1AuPlau2rcoWRFhOZHYaE8/knUgcf69k4tmsnPTa
Qs3Zd31EWNl6F4l9dpWNHJWScqj8bpQOph6tdF0rqWseK1ffLbCyr3TeLahMQ+aJep8E50GA
iXny+Rkg+bnJYX7yWPlaX+hgymyll02SeuGxctXOaf7dqcDOeax86/scB/Ob+/idkb3GWHtq
XtNrU5m+zyLiA+8R2/g60O9o4rdJdFTeRYw3nHfBbuPbpaL3P9h3Ltjz7PZJ96F00jek8WTe
P5qIf4Qd+gePlc/lRthGL2FJvfBYuSjzBc3aFtIpN5oykFmVbUeYMXw+DyMkD/sd5iGPlc+2
3W+jl35JvfBYuWrbVraQjm1H0pA5l+rEvaSOw/G/u9G2T1AndpI8YuvECKkT+wndCiNijd93
iCBbWJmo7/h3IH058n4httcBZnyft/0BYvuDDm2fx8rnMmHQRi+DknrhsXK1TLCyhXTKhIE0
ZM612CD28YPk3epvCcoEPja4iPjAexofGzS/+Z4rsUFsk0PMOD9v30PEvocd2jePlc9+P2yj
l2FJvfBYuer3VraQjt8PpSFzLrYFHiZ1+pMCv39Y0BYYIn4/LGwLBPKiLTDCxEd42x8htj/q
0PZ5rHwuE0Zt9DIqqRceK1fLBCtbSKdMGMlAZlW2PUZ4eE2Qh2OQXH/QSR7yWPls22ct9CKb
zyKsXLXtMUUyi7Bk6zvR91X4805+Z7Kukp3cuG7D34GZxtV3Y6S+w3nudP2qImbzkTYxe8xu
+FxB+u1ly3gtHteeSe7xk9/FsBpLEOkMtnWHtuoxPRaKxvSOVn1DT2dneygcisSC3bv0urZ7
9KUt+tZQeywYWLtOv0ZfsWp9Q6BqdV1DFTre3PjVhmW1UAKVSC3nvObGFgjZWl421xNWQyUz
z+SLRkaUkUynhvjDxGLDxRx9Gdn4dItBrxFHv9Wgp8vUxm1SGblepOPG3xUSFKrTl2Cuwf10
Rg+fY34fh3oinQcg5S4QcPQ5zq359GXDwbDGvPA2UNlhHNmKJkj2aqNY8RHZDPPw+FPko6nG
yJ/G4Jae9mC33h2K9rTHopCkp8uqYXPQCL0nhd64KibwyBJ4ZQl8sgSTZAkKZAkKpQiQ+ouY
UhpI7W9my6porC0cjLV1RPSG9o6YxQOLrR9YoosISgQEpboNQakswWRZgimyBFNlCabJEvhl
CcpkCabLEsyQJZgpSzBLlqBcluAyWYLZsgRzZAnmyhLMkyWYL0twuTVBHdSjQqygyAcNU932
j5vc9GlJGoin0qbbCtyMipXNRtfPyd3n9+XqnupkMykoN5PjArFu9jndMMYvDKTBxGdev2/U
mbRDxXaoH4P7mPzBrbyLpPfSoG8PtveE9MVmZ/eqjA1h/T99teXH/1n8ZSzNxTiU3UfOJ1nQ
OBZiejduJ6q1RRjprjFZ0AQseDgWbtejXT1B1OdXxcKb3rrK/zd+vtpkwSNgwcuxsLKttTXU
HYq0hPQtodiOUCiih0PBSDRtFp58AqW3m86YLHgFLPg4FtZ27Ah16y0dkda2rQYj7W3htlgG
Wvg/V6164f98/k7Cgk/AwiSOhY2dnWpZ6LrG/68dw1QLkwQsFHAs1Kk2R7ZIuBgvELBQaOWU
dYqckmXlYrwwwcKJxNgK27emLKT4kxSFR5rCK03hcuVy5XLlcuVy5XLlcuVy5XLlcvVZ4WqK
vpOEuQuZwVc8pFpJopZ4YPYLkJxOS8PmeBj+/P6BG67Xt0ev1Tc17tM0T7GmJWJttPuuMb0j
Kt3QIE4nql+vubnPY4wuvGHQvd6XhcC55gbOhYFzLRE4P5/4BuB4gfPzpJ95aeCcDiUlg+bT
xxnEm3FJ0NwphfqguelUx41hLxocz4eAtuYGtHMpoD3JDWi7AW03oO0GtN2Atpvc5Aa03YB2
NgPa4u6wMMhr24Hmk0eawitN4XLlcuVy5XLlcuVy5XLlcuVy5XL1WeFqit5FglJFzADKNCYo
hQdSqgRBKTxC+bUbb1p6OwlKcexfqLaLRt1c8zqJRjXDM50IvDNV9EWaOXGV7cBlqwPJLltE
J5bTtGY6QAxJrq9aV4fvxnz3eiERgqGprxBgOTp5A6L/AXet6LQPXvqeJ/HR1DKiTLrApZ+R
v5Q7phNmZ0PqROFZkJysXAKpE26vIPfzumUn57MTn/FE4a02OqD0C+ACK3G1+Lc4sc+jemDl
UfkxZmo7dKFk0aRxLOM1MP4HBERYdPI7tV/+Y8waqPnQ8QXyADs5ZCa/81iiye/4NtGEfzav
RIvs4fMfcD77Y6akWgcbQEdbECIQNX6FoBvaoFVgK1aLhB19+IW72UW7fJdQ+sn/R4197fJb
DN3gxdP8t/hh28z/Shwv+C8NaorMRcCOT/1VAO9ryOJ7ND+TqEdTyiR6cdvMBQbgrbWPGouW
0WOeq3nXPX6QvX9R6Q5DPproImHN5PmvkD3ygcRz+EXCNEb3HoHuj2qu7idK9+wHsLcw+VHG
/F7DlMmTmPLax/1GlYoRcsJYjesbGgoQ8dewHkjdQMv+ecwxq3G84cVNlmAnBhzFNNNBeC9x
fTFzr3bJkpGXDJxCRfxcoAJpMrlnt7s0vK9G2z5jacIPTuL9RTjxMg7hXw0m/7i8keH/OKZh
GhRjcL8F/0WX8HwFx/9bp2rgnWfr4a3TtXDudAA+eqUT3jxVDW8/Vw9vPlMNH/88CvHf3A9/
++Uu+NOLzWi/G956tgb+/up9cPHsAPzu6VqoafwQ3nt+Jbq+Bd44VQ//+OiP8MiJv8Kbz22E
v7zzM/j9qTXwzFMvoOddBE3TZrAJH2vabPonPJ6dTEruv2zu/MuTx9Oml8+ZNz9xf9HUstLS
OXPp9ZmFs0pLS8svS9zv85eWlk1P8F9cUjp5ytRpWiJNKvAUFmlM8mhezZc44m24UBN/OF4D
9qMfZxLtlAXENrDNlENmH0f5LcHC9fssrn6n16ZxdShbjzr9OAr/0Wx+EXR2KwRnH0dZQ/x3
CSkzdKaB7rdpK9NjtnxiP67C6rmc6Hlhhnp+k5xfSPKa1TO9Np6ezY+S96D2N17aXje0HTWO
YxBl9EY3D9l7ma2A6Ipep9OVJlLPrG0vhksXi1TdngXSGcN8ihZ/wNcqwNmCFyKsbLVngelU
WskBknKwWCp4rLDRdYWkrkVYKvWow6WLtLD2UClpD1WKeay1sdlaSZvlsWT6Lrx984tXsPad
yeIVuSBzN25L+cxybCnzPHrsT5RxcW28vjxtTuOy+gukjQY+sGiX6eYwk0/YqqR/n6rU0tLS
GwqF4tu2bYvfe++9wg1ft8NobW3t7erqiu/YsSO+c+fOS7aOjo5x1Yae39vT0xPfs2dPfO/e
vSlbNBp1pPZIJNK7e/fueF9fX3z//v2JDfPgVB+Ih15Mf/DgwfihQ4eMrbe3VyrbkQy9mP6B
Bx6IP/jgg/H+/n5ps0F892Lahx56KH748OG0zO7AgQO9R48ejR85ciRts0XP7s2EHidE3/tp
8hl2vOh9m/GiWmOEIuhgSXnrMYvmJ95t/knKSXMx+crl5iLz9JjeMvKReX9DyDxecqs5FlBD
9v5HnjCu1/Q+2SxcdJ6c98/5tTHm8HHJMeP4tbklxjcMC4zRXdQ27TPHHJZ0PXU3vR8fzw3e
9uTSYwB3XVg9wHL905tXG/efu7pkEztm4Sd8fbysPGUx++X3lK8QjRfRNnCBoH364UsvZVTv
BSC5iA5f7wVIPeRkoSoRFq2/PRb1t0dh/R0gPFrJAZJysFgqeKyw0XWFpK5FWKr0uMnGHjZJ
2gOPJWoHeSzafrQffDocNnhoJMerCH4jx4OfXNMg+QFV3ibxeNX1cMFTCOIPxRZMQP+vCZIL
+fD6bCL6DDvUJ4/F+xff//Mo7BM0ER6t5ABJOVgsVf0/K11XSOpahKVKj2EbewhL2gOPlY5/
9R84kuJfdxH8bQL/ukvgX6yeGoy+Snb9KwLJRXF4fUaIPvsd6pPHyqZ/RQiPVnKApBwslir/
stJ1haSuRViq9NhvYw/9kvbAY6nwry6C3yfwry6Bf7F6wv61LMv+NQDJxWd4fQ4QfQ461CeP
lU3/GiA8WskBknKwWKr8y0rXFZK6FmGp0uOgjT0MStoDj6XCvw4R/G8L/OuQwL9YPTUY42XZ
9a8hSC7kwutziOhz2KE+eaxs+tcQ4dFKDpCUg8VS5V9Wuq6Q1LUIS5Ueh23sYVjSHngsFf51
jOA/JfCvYwL/YvWE/euGLPvXCCQXk+H1OUL0OepQnzxWNv1rhPBoJQdIysFiqfIvK11XSOpa
hKVKj6M29jAqaQ88lgr/OknwXxD410mBf7F6wv51I4m/Z8u/xsjzRYv8jBF9vuhQnzxWNv1r
jPBoJQdIysFiqfIvK11XSOpahKVKj2dt7MEp1nQLrEz9y44H7F8vC/yL1RP2r5sE/kWfSd/X
+bMmfr9nvLH8THyRPnOFx3xGJroXYWXLF/9M3v9SJQePJWND2ZI54FGXdyKsifSbuZ7kZ8ep
3/D200B8yMc9k30P+n2b96DzKaZIEx9TbN5lvodd+iPzeZnGFBNx9zRiiux7hmfOnAGVi0D+
mbwLivO+UoH/8lj8Aoa8T3oV+qQqOURYMgsYFkDqe6FsfaIyHkznmGA+Awryjsfi846PB3sV
xTHZZ1cplKNKYawV49Yq1DWPlcmioBOVLwGPOvsSYcn6lF2sebw67zpBncfyY1XnieaiqCp3
A+T5TQrsicea6MV3J8rm8DvzdyjSiwgrF2Wu9STz784MZRZh5dti832avdwfooOVRmwt6c8f
Eh+o9pjvsTyDtg3QA53oXzuEIIy2CMSMGRC7kKfXoRbqPWi/FFrQ/1vR1XbjagAhrkNnrkHb
ClgF61HJEEA1yWpE0YD25vXNiM+vouNlqBzvEM5TYRezp3NV+H0Rc69PcC8/56WYwaX09IO2
/IbPl0By7rOPo6f4Jcz5YkhrUWGP6nKxidhvREG5yGPl66LkWJawQr3wWJnI/O6BQ5Yy42uZ
tD9U2YIIS0ZmVbYdITwMKMhDHiufbbtfoV54rFy1bVW2IMLKtzq/Hcav8zvBnEfI1vkRUuf3
k3fbvgY3wk2oVr+d1G1svZwr9dsAyashBbbOY+VzGTCoUC88Vq6WAapsQYSVb2VAs4My4CCR
gS0DBkgZMEhwtkMUroXkcoq+HPH7IZI/Iwrsm8fKZ78fVqgXHitX/V6VLYiw8s3vmxz4/cPk
GazfDxG/Hybjd5sQ2hTi87ng7yMkX8YU2DWPlc/+PqpQLzxWrvq7KlsQYX0S/dgxwsNrCvKQ
x8pn2z6rUC88Vq7atipbEGE5kdlpvCaT93VwbKiSibWwctJrCzVn35wQYWUrTs4+u8pGjkpJ
OVR+00QHU49Wuq6V1DWPlatxLyv7SifuVZmGzBMV68R5EGDG4/n8DJD83OQwP3msfK0vdDBl
ttLLJkm98Fi5auc0/+5UYOc8Vr71fY6DuTopjmfuNWKWqXlNr01l+j6LiA+8R2zj60C/8YYj
nToq7yLG23e7YLfxXT1RbJKNB7Ln2e2T7kPppG9IYx28fzQR/wg79A8eK5/LjbCNXsKSeuGx
clHmC5q1LaRTbjRlILMq244wY/h8HkZIHvY7zEMeK59tu99GL/2SeuGxctW2rWwhHduOpCFz
LtWJe0kdh+N9d6Ntn6BO7CR5xNaJEVIn9hO6FdCBasEeVL5FjLd5ii3ez/HlSGwQ2+sAM77P
2/4Asf1Bh7bPY+VzmTBoo5dBSb3wWLlaJljZQjplwkAaMudabBD7+EHy3t+3BGUCHxtcRHzg
PS23Y4PYJoeYcX7evoeIfQ87tG8eK5/9fthGL8OSeuGxctXvrWwhHb8fSkPmXGwLPEzq9CcF
fv+woC0wRPx+WNgWCORFW2CEiY/wtj9CbH/Uoe3zWPlcJoza6GVUUi88Vq6WCVa2kE6ZMJKB
zKpse4zw8JogD8cguTaWkzzksfLZts9a6EU2n0VYuWrbY4pkFmHJ1neiuf/8eSe/M1nzw05u
XLfhbxRM4+q7MVLfnSXv0jpZW6WI2XykTcwesxs+V5B+e9kyXovHtWeSe/zkdzGsxhJEOoNt
3aGtekyPhaIxvaNV39DT2dkeCocisWD3Lr2u7R59aYu+NdQeCwbWrtOv0VesWt8QqFpd11CF
jjc3frVhWS2UQCVSyzmvubEFQraWPsz1hNVQyUy5+qKREWXkBWpqiD9MrIBZzNGXkY1PtyRW
vsSOfqtBXwLJ5f6s0gxyvUjHjb8rJChUpy/BXIP76YweZjC/j0M9kc4DkHIXCDiawbk1n75s
OBjWmA/eBio7jCNb0QTJXm0UKz4im2EeHn+KfNRkagx7aQxu6WkPduvdoWhPeywKSXq65A82
B43Qs19gqDGvigk8sgReWQKfLMEkWYICWYJCKQKk/iKm9AZS+5vZsioaawsHY20dEb2hvSNm
8cBi6weW6CKCEgFBqW5DUCpLMFmWYIoswVRZgmmyBH5ZgjJZgumyBDNkCWbKEsySJSiXJbhM
lmC2LMEcWYK5sgTzZAnmyxJcbk1QB/WotCgo8kHDVLf94yY3fVqSljrscUlXUjZtRsXKZqPr
5+Tu8/tydU91spkUlJvJcYFYN/ucbhjjFwbSYOIThN836kzaOmY71I/BfUz+4LMXEQiu9Bv0
7cH2npC+2OzsXqXIHC5UY2kuxqHsPnImyYLGsRDTu3E7cUL6l4gFTcCCh2Phdj3a1RNEff6J
YcEjYMHLsbCyrbU11B2KtIT0LaHYjlAooodDwUhUEQteAQs+joW1HTtC3XpLR6S1bavBSHtb
uC2WwaP/veq1zg8v/Pe/myz4BCxM4ljY2Nk5ISwQc5wkYKGAY6FuYsyRekSBgIVCK6esmxCn
LEywcCIxtsKOSVEW2LIdpCg80hReaQqXK5crlyuXK5crlyuXK5crlyuXq88KV1P0LhLmLmIG
X3GYoJKEs/EgbBUkp9PSsDmObnztxpuW3q5vj16rb2rk2L9QrTHdInp+aBCnE9Wv19zc5zEC
sW8YArzeVwxfcxwxD+r1obVBnUTJ9Vh3T6TFCBBF9Y11Ab29oyXY3hY1+l7i2LnmqXFj54LY
uQY1JHZ+Pm5awfix8/Okq3lp7JyOJiXj5vPGGcebf0nc3CmF+ri56VfHDb+g8fF8iGmDG9PO
pZh2oRvTdmPabkzbjWm7MW03ucmNabsx7WzGtMU9YlH+2Peh+eSRpvBKU7hcuVy5XLlcuVy5
XLlcuVy5XLlcfVa4SsalipkBlKJM4lLbf1vYVP39V2zjUjfXvE7iUs3w350A7Z2potP1tdkO
XLY6kOz6MnRuOU1rpgPEkOT6qnV1+G7Md683uaY4TX2FAMvRyRsQ/Q+4a0WnffDS9zyJ76aW
EWXS9df8jPyl3DGdM4szjJ0rPAuS85VLIHXOLV27nNctOz+fnfuM5wpvtdEBpV8AF1iJq8W/
xYl9HtUDK4/K7zFT2/mKZr3eL5bxGhj/GwIiLDr/ndov/z1mDdR867iePMBODqfz30VYovnv
+DbRnH82r9h53HTdb3z+A85nf8yUVOtgA+hoC0IEosavkLESeKvAVqzW/fZ/y1x3mybfJZR+
8v9RY1+7fLuhm7W3onPb/fD8lY8ljhc8pkHfpCXG+trHp/4qYKz/vdhcd5vmZxL1aEqZRC8+
f+UCA/DW2keNdb7pMc/VvOseP8jev6h0hyEfTXTd72by/FfIHvlA4jn8ut8ao3uPQPfsmuuu
7tXqnv0G9hYmP8qY32uYMnkSU177uN+oUjFCThircX1DQ4EGxvsaZ0jdQMv+ecwxq3G84fVN
lmAnBhzFNNNBeC9xfTFzr5ZS6woHTqEifi5QgTSZ3LPbXRreV6NtXxzf/8FJvL8IJ17GIfyr
weQff29Dhv/jmIZpD43B/Rb8F13C8xUc/2+dqoF3nq2Ht07XwrnTAfjolU5481Q1vP1cPbz5
TDV8/PMoxH9zP/ztl7vgTy82o/1ueOvZGvj7q/fBxbMD8Luna6Gm8UN47/mV6PoWeONUPfzj
oz/CIyf+Cm8+txH+8s7P4Pen1sAzT72AnncRNE2bwSZ8rGmz6Z/weHYyKbn/srnzL08eT5te
Pmfe/MT9RVPLSkvnzKXXZxbOKi0tLb8scb/PX1paNj3Bf3FJ6eQpU6dpiTSpwFNYpDHJo3k1
X+KIt+FCTfzteA3Y736cSbRTFhDbwHVUOWT2fZTDBOu3xM/YepFem8bVoWw96vT7KPx3s/k1
etmtEJx9H2UN8d8lpMzQmQa636atTI/Z8on9vgqr53Ki54UZ6vkb5PyvSHuB1TO9Np6eze+S
96D2N155WTe0HTWOYxBl9EY3D9l7ma2A6IpepzOWJlLPrG0vZnS+eILas0A6Y5hP0foP+FoF
OFvzQoSVrfYsMJ1KKzlAUg4WSwWPFTa6rpDUtQhLpR51uHSdFtYeKiXtoUoxj7U2NlsrabM8
lkzfhbdvfv0K1r4zWb8iF2Tuxm0pn1mOLWWeR4/9iTIuro3Xl6fNaVxWf4G00cAHFu0y3Rxm
8glblfTvU5VaWlp6Q6FQfNu2bfF7771XuOHrdhitra29XV1d8R07dsR37tx5ydbR0TGu2tDz
e3t6euJ79uyJ7927N2WLRqOO1B6JRHp3794d7+vri+/fvz+xYR6c6gPx0IvpDx48GD906JCx
9fb2SmU7kqEX0z/wwAPxBx98MN7f3y9tNojvXkz70EMPxQ8fPpyW2R04cKD36NGj8SNHjqRt
tujZvZnQ44Toez9NPsOOF71vM15Ua4xQBFPGZq2S1ZhF8xPvNv8k5eQVtfi4cvmrxpgBPaa3
jHxk3t8QMo+X3GqOBdSQvf+RJ4zrNb1PpuAu1L5jjCEsIef9c35tjDl8XHLMOH5tbonxGcMC
Y3QXtU37zDGHJV1P3U3vx8dzg7c9ufQYwF0XVg+wXP/05tXG/eeuLtnEjln4CV8fLytfwfKz
/J7yFaLxItoGLhC0Tz986aWM6r0AJNfR4eu9AKmHnKxVJcKi9bfHov72KKy/A4RHKzlAUg4W
SwWPFTa6rpDUtQhLlR432djDJkl74LFE7SCPRduP9oNPh8MGD43keBXBb+R48JNrGiS/ocrb
JB6vuh4ueApB/K3Yggno/zVBci0fXp9NRJ9hh/rksXj/4vt/HoV9gibCo5UcICkHi6Wq/2el
6wpJXYuwVOkxbGMPYUl74LHS8a/+A0dS/Osugr9N4F93CfyL1VOD0VfJrn9FILkuDq/PCNFn
v0N98ljZ9K8I4dFKDpCUg8VS5V9Wuq6Q1LUIS5Ue+23soV/SHngsFf7VRfD7BP7VJfAvVk/Y
v5Zl2b8GILn+DK/PAaLPQYf65LGy6V8DhEcrOUBSDhZLlX9Z6bpCUtciLFV6HLSxh0FJe+Cx
VPjXIYL/bYF/HRL4F6unBmO8LLv+NQTJtVx4fQ4RfQ471CePlU3/GiI8WskBknKwWKr8y0rX
FZK6FmGp0uOwjT0MS9oDj6XCv44R/KcE/nVM4F+snrB/3ZBl/xqB5HoyvD5HiD5HHeqTx8qm
f40QHq3kAEk5WCxV/mWl6wpJXYuwVOlx1MYeRiXtgcdS4V8nCf4LAv86KfAvVk/Yv24k8fds
+dcYeb5onZ8xos8XHeqTx8qmf40RHq3kAEk5WCxV/mWl6wpJXYuwVOnxrI09OMWaboGVqX/Z
8YD962WBf7F6wv51k8C/6DPp+zpf0cTv94w3lp+JL9Jn4mBueYa6F2Flyxfxs2cplIPHkrGh
bMmc+PSFAplFWBPpN5/3JL88Tv2Gt58G4kM+7pnse9Dv27wHnU8xRZr4mGLzLvM97NIfmc/L
NKaYiLunEVNk3zM8c+YMqFwH8ivkXVCc95UK/JfH4tcw5H3Sq9AnVckhwpJZw7AAUt8LZesT
lfFgOscEMxJQkHc8Fp93fDzYqyiOyT67SqEcVQpjrRi3VqGueaxM1gWdqHzBfqDKvkRYsj5l
F2ser867TlDnsfxY1XmiuSiqyt0AeX6TAnvisSZ6/d2Jsjn8zvwdivQiwspFmS96kvl3Z4Yy
i7Dybb35M5q93OvRwUp0+GXGn9cTH/i7x3yPBffjNkAPdKJ/7RCCMNoiEDNmQOxCnl6HWqj3
oP1SdEaHenR1rfFrNbrSgGqOADpeZ8xG6UYoEWhBV2OIpoPM7duI7gugfTs602K0ddvQ+eQ9
orkr7Br3dP4Kvy9i7uXnuvCY+FwJJOc3s/eUwqVzY3har+BcMYfnFcjhtcFJY11ij+pytYnY
f0RBucpj5eu65liWsEK98FiZyPzugUOWMuNrmbRfVNmCCEtGZlW2HSE8DCjIQx4rn227X6Fe
eKxctW1VtiDCyrc2QzuM32boBHMeIttmiJA2Qz95N+5rcCPchFoFt5O6la37inOkfhsgeTWk
wNZ5rHwuAwYV6oXHytUyQJUtiLDyrQxodlAGHCQysGXAACkDBgnOdtSSvxaxMolp4+aC3w+R
/BlRYN88Vj77/bBCvfBYuer3qmxBhJVvft/kwO8fJs9g/X6I+P0wGf/bhNCm5FA/doTky5gC
u+ax8tnfRxXqhcfKVX9XZQsirE+iHztGeHhNQR7yWPls22cV6oXHylXbVmULIiwnMjuN92Ty
vg+OLVUysRpWTnptoebsmxUirGzF2dlnV9nIUSkph8pvouhg6tFK17WSuuaxcjVuZmVf6cTN
KtOQeaJipTgPAsx4PJ+fAZKfmxzmJ4+Vr/WFDqbMVnrZJKkXHitX7Zzm350K7JzHyre+z3H8
3iqY8dC9RswzNa/ptalM32cR8YE6YhtfB/qNOBwp1VF5FzEimrtgt/FdPlEck49HegUxxk+6
D6WTviGNdfD+0UT8I+zQP3isfC43wjZ6CUvqhcfKRZnrNWtbSKfcaMpAZlW2HWHG8Pk8jJA8
7HeYhzxWPtt2v41e+iX1wmPlqm1b2UI6th1JQ+ZcqhP3kjoOx/vuRts+QZ3YSfKIrRMjpE7s
J3QroAPVgj2ofIsgWwgk6jv+XR5fjsQGsb0OMOP7vO0PENsfdGj7PFY+lwmDNnoZlNQLj5Wr
ZYKVLaRTJgykIXOuxQaxj+P43zK0fUtQJvCxwUXEB+q03I4NYpscYsb5efseIvY97NC+eax8
9vthG70MS+qFx8pVv7eyhXT8figNmXOxLfAwqdOfFPj9w4K2wBDx+2FhW6A2L9oCI0x8hLf9
EWL7ow5tn8fK5zJh1EYvo5J64bFytUywsoV0yoSRDGRWZdtjhIfXBHk4Bsm1tZzkIY+Vz7Z9
1kIvsvkswspV2x5TJLMIS7a+E307gD/v5Hcma4bYyY3rNjw3ZhpX342R+u4seZfWydosRczm
I+/Wssfshs8VpN9etozX4nHtmeQeP/ldbKyMtDHSGWzrDm3VY3osFI3pHa36hp7OzvZQOBSJ
Bbt36XVt9+hLg3p9aG1QX13XUBVYu06PdfdEWoKxto5IVN9YF9DbO1qC7W1RfAZKoBIp6JzX
3JJFQ03WFlHM9YTVUJmYvFUDXzSypIyYGzXJHybW0izm6MvIxqdbDPOhyzHeatCXEEOK26T5
5HqRjpuBV0hQqE5fgrlGgRVm9BBhfh+HelKgeciAOr0CAo4inIPz6cuGq5kaexuo7DCObEUT
JHu1UcD4iGyGeXj8KfIlLQafbwxu6WkPduvdoWhPeywKSXq6eBA2B43Qe1LojatiAo8sgVeW
wCdLMEmWoECWoFCKAKm/iPRj6OpveiJbVkVjbWGjaNQb2jtiFg8stn5giS4iKBEQlOo2BKWy
BJNlCabIEkyVJZgmS+CXJSiTJZguSzBDlmCmLMEsWYJyWYLLZAlmyxLMkSWYK0swT5ZgvizB
5dYEdVCPCrGCIh80THXbP25y06claakDIJd0KmXTZlSsbDY6gU7uPr8vV/dUJ5tJQbmZHBeI
dbPP6YYxfmEgDSY+Zvh9o87UmCfQLvRjcB+TP7jRdRGB4Eq/Qd8ebO8J6YvNbu9VGRvC9t8W
NlV//5VqLM3FOJTdR84nWdA4FmJ6t9FhVpYuX3Z01WO7PDUmC5qABQ/Hwu16tKsniHr/qli4
avi7Pz7457eJFjwCFrwcCyvbWltD3aFIS0jfEortCIUiejgUjEQzZMR/xmTBK2DBx7GwtmNH
qFtv6Yi0tm01GGlvC7fFMnl648UnLmpfJCz4BCxM4ljY2Nk5ESwsJbYwKcHCicSoAturpCyw
pRpIUXikKbzSFC5XLlcuVy5XLlcuVy5XLlcuVy5XnxWupuhdJNRbzAw74vBDJQnp4uHHKkhO
KaWhYzyu/7Ubb1p6u749eq2+qTHBPu2x0iGMAkasoUGcTlS/XnNzn8cII75hCPB6X1ajxpob
NRZGjbVE1Ph8PLmwhH3U+Dzpal4aNabjKMmI8eXjjGBdcUnE2CmF+oix6VfHDV+gkWE3mutG
cyWjuUVuNNeN5rrRXDea60Zz3eQmN5rrRnOzGc0V94hF+WPfh+aTR5rCK03hcuVy5XLlcuVy
5XLlcuVy5XLlcvVZ4WqK3k3iUiXMAEoxE5fCo/DXCuJSeMDx+qrrly1bRgNTdKT8n78y/9X/
7HndNjB1c83rJDDVDB93AnR2pspOF6lme3DZ6kGyi6zQCdY0rZkOEJsMoK9aV4fvxnz3epML
c9PUVwiwHJ28AdH/gLtWdNoHL33Pk/h4aBmJ8tEFyfyM/KXcMZ04inOMnTA7C5KTdksgdeIp
XQCc1y07SZ2dAIwnzG610QGlXwAXWImrxb/FiX0e1QMrj8qPElPboYthiiZPYxmvgfEn0ouw
6CRwar/8R4k1UPPB33ryADs5ZCaB81iiSeD4NtHEdzav2MnMdPFsfP4Dzmd/zBRV62AD6GgL
koUGN0DIWE67VWArVotnH33YXLyaJt8llH7y/1FjX7v8aUM3a29F5572w86rSxLHC0o06Jt0
jbFI9fGpvwoYi2gvNhevpvmZRD2aUibRizuvXlBixGFrHzUWy6bHfJp33eMH2fsXle4w5KOJ
Lp7dTJ7/CtkjH0g8h188W2N07xHonl243NW9Wt2zH4LewuRHGfN7DVMmT2LKax/3G1UqRswJ
YzWub2go0MB4YeMMqRto2T+POWY1jje8yMcS7MSAw5hmOgjvJa4vZu7VUmpd4cgpVMTPBSqQ
tpN7drtLw/tqtO2L4/s/OIn3F+HEyziGfzWY/F/Q5Pg/jmmYBtEY3G/Bf9ElPF/B8f/WqRp4
59l6eOt0LZw7HYCPXumEN09Vw9vP1cObz1TDxz+PQvw398PffrkL/vRiM9rvhreerYG/v3of
XDw7AL97uhZqGj+E955fia5vgTdO1cM/PvojPHLir/DmcxvhL+/8DH5/ag0889QL6HkXQdO0
GWzCx5o2m/4Jj2cnk5L7L5s7//Lk8bTp5XPmzU/cXzS1rLR0zlx6fWbhrNLS0vLLEvf7/KWl
ZdMT/BeXlE6eMnWalkiTCjyFRRqTPJpX8yWOeBsu1MQfUNeA/fjFmUQ7ZQGxDVxHlUNmHwk5
TLB+S/yMrRfptWlcHcrWo04/EsJ/PJpf1JZfpNbJR0LWEP9dQsoMnWmh+23ayvSYLZ/Yj4yw
ei4nel6YoZ6/Qc7/irQXWD3Ta+Pp2fw4dw9qf+Pli3VD21HjOAZRRm9085C9l9kKiK7odTpZ
ZyL1zNr2YkbniyeoPQukN4b5FC2CgK9VgLOFH0RY2WrPAtOrtJIDJOVgsVTwWGGj6wpJXYuw
VOoR41bZ2EOlpD1UKeax1sZmayVtlseS6bvw9s0v4sDadyaLOOSCzHh057jPLMeWMs+jx/5E
GRfXxuvL0y4FLqu/QNpo4AOLdplujjP5hK1K+vepSi0tLb2hUCi+bdu2+L333ivc8HU7jNbW
1t6urq74jh074jt37rxk6+joGFdt6Pm9PT098T179sT37t2bskWjUUdqj0Qivbt374739fXF
9+/fn9gwD071gXjoxfQHDx6MHzp0yNh6e3ulsh3J0IvpH3jggfiDDz4Y7+/vlzYbxHcvpn3o
oYfihw8fTsvsDhw40Hv06NH4kSNH0jZb9OzeTOhxQvS9nyafYceL3rcZL6o1RiiCKWOzVslq
zKL5iXebf5Jy8opafFy5/FVjzIAe01tGPjLvbyAzOpbcao4F1JC9/5EnjOs1vU+m4C7UvmOM
ISwh5/1zfm2MOXxccsw4fm1uifEtvwJjdBe1TfvMMYclXU/dTe/Hx3ODtz259BjAXRdWD7Bc
//Tm1cb9564u2cSOWfgJXx8vK1/B8rP8nvIVovEi2gYuELRPP3zppYzqvQAkF5Ph670AqYec
LNgkwqL1t8ei/vYorL8DhEcrOUBSDhZLBY8VNrqukNS1CEuVHjfZ2MMmSXvgsUTtII9F24/2
g0+HwwYPjeR4FcFv5Hjwk2saJD8kytskHq+6Hi54CkH8wdSCCej/NUFyQRten01En2GH+uSx
eP/i+38ehX2CJsKjlRwgKQeLpar/Z6XrCkldi7BU6TFsYw9hSXvgsdLxr/4DR1L86y6Cv03g
X3cJ/IvVU4PRV8muf0UguTgMr88I0We/Q33yWNn0rwjh0UoOkJSDxVLlX1a6rpDUtQhLlR77
beyhX9IeeCwV/tVF8PsE/tUl8C9WT9i/lmXZvwYguQgLr88Bos9Bh/rksbLpXwOERys5QFIO
FkuVf1npukJS1yIsVXoctLGHQUl74LFU+Nchgv9tgX8dEvgXq6cGY7wsu/41BMkFTXh9DhF9
DjvUJ4+VTf8aIjxayQGScrBYqvzLStcVkroWYanS47CNPQxL2gOPpcK/jhH8pwT+dUzgX6ye
sH/dkGX/GoHkoiq8PkeIPkcd6pPHyqZ/jRAereQASTlYLFX+ZaXrCkldi7BU6XHUxh5GJe2B
x1LhXycJ/gsC/zop8C9WT9i/biTx92z51xh5vmixmzGizxcd6pPHyqZ/jREereQASTlYLFX+
ZaXrCkldi7BU6fGsjT04xZpugZWpf9nxgP3rZYF/sXrC/nWTwL/oM+n7Ol/RxO/3jDeWn4kv
0mfiYG55hroXYWXLF/GzZymUg8eSsaFsyZz49oUCmUVYE+k3n/ckP7pN/Ya3nwbiQz7umex7
0O/bvAedTzFFmviYYvMu8z3s0h+Zz8s0ppiIu6cRU2TfMzxz5gyoXAzxK+RdUJz3lQr8l8fi
F/LjfdKr0CdVySHCklnIrwBS3wtl6xOV8WA6xwQzElCQdzwWn3d8PNirKI7JPrtKoRxVCmOt
GLdWoa55rEwWx5yofMF+oMq+RFiyPmUXax6vzrtOUOex/FjVeaK5KKrK3QB5fpMCe+KxJnoR
2omyOfzO/B2K9CLCykWZL3qS+XdnhjKLsPJt0fUzmr3c69HBSnT4Zcaf1xMf+LvHfI8F9+M2
QA90on/tEIIw2iIQM2ZA7EKeXodaqPeg/VJ0Rod6dHWt8Ws1utKAao4AOl5nzEbpRigRaEFX
Y4img8zt24juC6B9OzrTYrR129D55D2iuSvsQu90/gq/L2Lu5ee68Jj4XAkk5zez95TCpXNj
eFqv4Fwxh+cVyOG1wfmkF67HZWETsf+IgnKVx8rXxb2xLGGFeuGxMpH53QOHLGXG1zJpv6iy
BRFWtheux3qPEB4GFOQhj5XPtt2vUC88Vq7atipbEGHlW5uhE8ZvM3SSfgTbZoiQNkM/eTfu
elT3Xw/LjH+FFnVnLtRxAyS/hhTYO4+Vz+XAoEK98Fi5Wg6osgURVr6VA80OyoGDRAa2HBgg
5cAgwdmOWvP460yTmHZuLvj9EMmfEQX2zWPls98PK9QLj5Wrfq/KFkRY+eb3TQ78/mHyDNbv
h4jfD5MxwE0IbUoO1fMjJF/GFNg1j5XP/j6qUC88Vq76uypbEGF9En3ZMcLDawrykMfKZ9s+
q1AvPFau2rYqWxBhOZHZacwnk3d+cHypkonXsHLSaws1Z9+tEGFlK9bOPrvKRo5KSTlUfhdF
B1OPVrquldQ1j5WrsTMr+0ondlaZhswTFS/FeRBgxuT5/AyQ/NzkMD95rHytL3QwZbbSyyZJ
vfBYuWrnNP/uVGDnPFa+9X2O43dXwYyJ7jXinql5Ta9NZfo+i4gP1BHb+DrQ78ThaKmOyruI
EdXcBbuNb/OJYpl8TNKbg2OlOukb0ngH7x9NxD/CDv2Dx8rnciNso5ewpF54rFyUuV6ztoV0
yo2mDGRWZdsRZgyfz8MIycN+h3nIY+Wzbffb6KVfUi88Vq7atpUtpGPbkTRkzqU6cS+p43DM
72607RPUiZ0kj9g6MULqxH5CtwI6UC3Yg8q3CLKFFYn6jn+fh9aFuVDfDTDj+7ztDxDbH3Ro
+zxWPpcJgzZ6GZTUC4+Vq2WClS2kUyYMpCFzrsUGsY/j+N8ytH1LUCbwscFFxAfqtNyODWKb
HGLG+Xn7HiL2PezQvnmsfPb7YRu9DEvqhcfKVb+3soV0/H4oDZlzsS3wMKnTnxT4/cOCtsAQ
8fthYVugNi/aAiNMfIS3/RFi+6MObZ/HyucyYdRGL6OSeuGxcrVMsLKFdMqEkQxkVmXbY4SH
1wR5OAbJ9bWc5CGPlc+2fdZCL7L5LMLKVdseUySzCEu2vhN9P4A/7+R3JuuG2MmN6zY8P2Ya
V9+NkfoO57nT9VmKmM1H2sTsMbsVgbP1WSzqRst4LR7Xnknu8ZPfxcbqSBsjncG27tBWPabH
QtGY3tGqb+jp7GwPhUORWLB7l17Xdo++NKjXh9YG9dV1DVWBtev0WHdPpCUYa+uIRPWNdQG9
vaMl2N4WxWegBCqRgs55zS1ZNNRkbSHFXE9YDZWJCVw18EUjS8og+ZkQrKkfJhbULOboy8jG
p1sM86FLMt5q0OPJT5czRi5KV5DrRTpuBl4hQaE6fQnmGgVWmNFDB/P7ONSTAs1DBtTpFRBw
1ME5OJ++bLiauRDZ20Blh3FkK5og2auNAsZHZDPMw+NPkS9pMfh8Y3BLT3uwW+8ORXvaY1FI
0tMFhLA5aITek0JvXBUTeGQJvLIEPlmCSbIEBbIEhVIESP1smQ6kHWBmy6porC1sFI16Q3tH
zOKBxdYPLNFFBCUCglLdhqBUlmCyLMEUWYKpsgTTZAn8sgRlsgTTZQlmyBLMlCWYJUtQLktw
mSzBbFmCObIEc2UJ5skSzJcluNyaoA7qUSFWUOSDhqlu+8dNbvq0JC11AOSSTqVs2oyKlc1G
J9DJ3ef35eqe6mQzKSg3k+MCsW72Od0wxi8MpMHEBw2/b9SZGvME2oV+DO5j8ge3oS4iEFzp
N+jbg+09IX2x2e29KmND+OevzH/1P3ter8bSXIxD2X3kfJIFjWMhpncbHWZl6am1Ted2P/tH
woImYMHDsXC7Hu3qCaLevyoWfvNs+Cz6Iyx4BCx4ORZWtrW2hrpDkZaQviUU2xEKRfRwKBiJ
ZsjIx/9usuAVsODjWFjbsSPUrbd0RFrbthqMtLeF22KZPL3x4hMX9990xmTBJ2BhEsfCxs7O
iWDhCzUmC5MSLJxIjCqwvUrKAluqgRSFR5rCK03hcuVy5XLlcuVy5XLlcuVy5XLlcvVZ4WqK
3k1CvSXMsCMOI1SSkC6OXV0LySmlNHSMh+mvr7p+2bJl+vbotfqmxkR8iXZZ6RhGASPX0CBO
J6pfr7m5D99fCm8YdK/3ZTVsrLlhY2HYWEuEjc/HyYoA44aNz5O+5qVhYzqQkgwZV4wzhKVf
EjJ2SqE+ZGw61nEjFkdDw2441w3nSoZzi91wrhvOdcO5bjjXDee6yU1uONcN52YznCvuEovy
x74TzSePNIVXmsLlyuXK5crlyuXK5crlyuXK5crl6rPC1RR9JwlMlTIDKCVMYAoPrnxBEJjC
Q2nn9w/ccD2JS+3TNE+xpiXelbxmz8nHDz630DY8dXPN6yQ81QxN2wFe6UnVAF2vmu3HZasf
ya7tS+dZ07RmOkBsMoC+al0dvhvz/a/e5BrdNPUVAixHJ29A9D/grhWd9sFL3/MkviGKBz8n
Q3JtMj8jfyl3TOeP4nxj583OguTc3RJInX9K1wLndcvOVWfnAeN5s1ttdEDpF8AFVuJq8W9x
Yp9H9cDKo/LbxNR26LqYojnUWMZrYPz59CIsOhec2i//bWIN1Hz3t548wE4OmbngPJZoLji+
TTT/nc0rdk4zXUcbn/+A89kfMwXWOtgAOtqCZM3BDRAyVtZuFdiK1TraDcfNdaxp8l1C6Sf/
HzX2tcvfMXSz9lZ07h0/bJv5vxLHC/6XBjVFS4z1qo9P/VXAWE97sbmONc3PJOrRlDKJXtw2
c4EBeGvto8a62fSY52redY8fZO9fVLrDkI8muo52M3n+K2SPfCDxHH4dbY3RvUege3YNc1f3
anXPfg96C5MfZczvNUyZPIkpr33cb1SpGJEnjNW4vqGhABHj1zbOkLqBlv3zmGNW43jDa30s
wU4MOJhppoPwXuL6YuZeLaXWFY6fQkX8XKACaTK5Z7e7NLyvRtu+OL7/g5N4fxFOvIwj+VeD
yf8FTY7/45iGaRaNwf0W/BddwvMVHP9vnaqBd56th7dO18K50wH46JVOePNUNbz9XD28+Uw1
fPzzKMR/cz/87Ze74E8vNqP9bnjr2Rr4+6v3wcWzA/C7p2uhpvFDeO/5lej6FnjjVD3846M/
wiMn/gpvPrcR/vLOz+D3p9bAM0+9gJ53ETRNm8EmfKxps+mf8Hh2Mim5/7K58y9PHk+bXj5n
3vzE/UVTy0pL58yl12cWziotLS2/LHG/z19aWjY9wX9xSenkKVOnaYk0qcBTWKQxyaN5NV/i
iLfhQk38HXUN2G9gnEm0UxYQ28B1VDlk9q2QwwTrt8TP2HqRXpvG1aFsPer0WyH8N6T59W35
9WqdfCtkDfHfJaTM0Jl2ut+mrUyP2fKJ/dYIq+dyoueFGer5G+T8r0h7gdUzvTaens1vdPeg
9jdeyVg3tB01jmMQZfRGNw/Ze5mtgOiKXqdzdiZSz6xtL2Z0vniC2rNA+mSYT9FaCPgafqvL
yfoPIqxstWeB6VtayQGScrBYKnissNF1haSuRVgq9Yhxq2zsoVLSHqoU81hrY7O1kjbLY8n0
XXj75tdyYO07k7UcckFm/PLxcZ9Zji1lnkeP/YkyLq6N15enzel2Mi50nDT8xe0y3Rxt8glb
lfTvU5VaWlp6Q6FQfNu2bfF7771XuOHrdhitra29XV1d8R07dsR37tx5ydbR0TGu2tDze3t6
euJ79uyJ7927N2WLRqOO1B6JRHp3794d7+vri+/fvz+xYR6c6gPx0IvpDx48GD906JCx9fb2
SmU7kqEX0z/wwAPxBx98MN7f3y9tNojvXkz70EMPxQ8fPpyW2R04cKD36NGj8SNHjqRttujZ
vZnQ44Toez9NPsOOF71vM15Ua4xQBFPGZq2S1ZhF8xPvNv8k5eQVtfi4cvmrxpgBPaa3jHxk
3t9AJnYsudUcC6ghe/8jTxjXa3qfTMFdqH3HGENYQs775/zaGHP4uOSYcfza3BLjk34Fxugu
apv2mWMOS7qeupvej4/nBm97cukxgLsurB5guf7pzauN+89dXbKJHbPwE74+Xla+guVn+T3l
K0TjRbQNXCBon3740ksZ1XsBSK4pw9d7AVIPOVm3SYRF62+PRf3tUVh/BwiPVnKApBwslgoe
K2x0XSGpaxGWKj1usrGHTZL2wGOJ2kEei7Yf7QefDocNHhrJ8SqC38jx4CfXNEh+T5S3STxe
dT1c8BSC+LupBRPQ/2uC5Lo2vD6biD7DDvXJY/H+xff/PAr7BE2ERys5QFIOFktV/89K1xWS
uhZhqdJj2MYewpL2wGOl41/9B46k+NddBH+bwL/uEvgXq6cGo6+SXf+KQHKNGF6fEaLPfof6
5LGy6V8RwqOVHCApB4ulyr+sdF0hqWsRlio99tvYQ7+kPfBYKvyri+D3CfyrS+BfrJ6wfy3L
sn8NQHItFl6fA0Sfgw71yWNl078GCI9WcoCkHCyWKv+y0nWFpK5FWKr0OGhjD4OS9sBjqfCv
QwT/2wL/OiTwL1ZPDcZ4WXb9awiS65rw+hwi+hx2qE8eK5v+NUR4tJIDJOVgsVT5l5WuKyR1
LcJSpcdhG3sYlrQHHkuFfx0j+E8J/OuYwL9YPWH/uiHL/jUCybVVeH2OEH2OOtQnj5VN/xoh
PFrJAZJysFiq/MtK1xWSuhZhqdLjqI09jEraA4+lwr9OEvwXBP51UuBfrJ6wf91I4u/Z8q8x
8nzRmjdjRJ8vOtQnj5VN/xojPFrJAZJysFiq/MtK1xWSuhZhqdLjWRt7cIo13QIrU/+y4wH7
18sC/2L1hP3rJoF/0WfS93W+oonf7xlvLD8TX6TPxMHc8gx1L8LKli/iZ89SKAePJWND2ZI5
8QUMBTKLsCbSbz7vSX57m/oNbz8NxId83DPZ96Dft3kPOp9iijTxMcXmXeZ72KU/Mp+XaUwx
EXdPI6bIvmd45swZULkm4lfIu6A47ysV+C+Pxa/nx/ukV6FPqpJDhCWznl8BpL4XytYnKuPB
dI4JZiSgIO94LD7v+HiwV1Eck312lUI5qhTGWjFurUJd81iZrJE5UfmC/UCVfYmwZH3KLtY8
Xp13naDOY/mxqvNEc1FUlbsB8vwmBfbEY030WrQTZXP4nfk7FOlFhJWLMl/0JPPvzgxlFmHl
29rrZzR7udejg5Xo8MuMP68nPvB3j/keC+7HbYAe6ET/2iEEYbRFIGbMgNiFPL0OtVDvQful
6IwO9ejqWuPXanSlAdUcAXS8zpiN0o1QItCCrsYQTQeZ27cR3RdA+3Z0psVo67ah88l7RHNX
2PXe6fwVfl/E3MvPdeEx6bItdH4ze08pXDo3hqf1Cs4Vc3hegRxeG5xPev16XBY2EfuPKChX
eax8XeMbyxJWqBceKxOZ3z1wyFJmfC2T9osqWxBhZXv9eqz3COFhQEEe8lj5bNv9CvXCY+Wq
bauyBRGWqjYDHTPyWo8ZGfrZgGrlMGxBdef4o0ZWY0ZQ+n1jTObFQXPM5cKV5hgLXDnVGCs6
euMfjDGeOa9vNMZsPh558kqM85cDt5ljNIS+gcxNp+k/PneHcb9eoRs4DW1+Y8zmleXmMT/T
W68k9ATvd3dWGfx+s+S8cZ3ev+SWPxr84Pvx8W2o5bHSaE/0GO0VfszolatM3MVnq7awY19Y
9/yYkdemXcbmZ/byJx73z201+I6//70B9lsCS24pDOLz/DFVVcmoiUCvH37MpG8vLhnFx9TX
bvnbnsKnTyfP0ycHFz1qjOklz5ek4D36SxPvGwtLhmmfDyd63F48aszAx99UKBktgYYr/5Ay
hsjnT/1+c2wwv/IH2ePNpt6fXv0q+daD+S0JOtbqtcCj35igKTFPg+AhvY9hHKo3eszT0fu7
T34nZcyU+gulo3vWntj8pDjrtdT8OU7yp4/sneaPN4O+zHhjE5jHTm5sYj2pm3Ffpp+MTay8
YNYvds9T3Q9rGof3OwjvnnF4vwGud9Q/cOIP2epDDJD6cEhBe4LHyud21qBCvfBYudrOUmUL
Iqx8G5tpdlCeHSQysGXCACkTBgnOdogaizNNYsYRcmHsYIjkz4gC++ax8tnvhxXqhcfKVb9X
ZQsirHzz+yYHfv+woC0wRPx+mLQFNiG0KTk0VjhC8mVMgV3zWPns76MK9cJj5aq/q7IFEdYn
MVY4Rnh4TUEe8lj5bNtnFeqFx8pV21ZlCyIsJzI7jaln8k4ljt9XMvFwVk56baHm7LtAIqxs
vcvEPrvKRo5KSTlUfndKB1OPVrquldQ1j5Wr7yZY2Vc67yZUpiHzRL2PgvMgwMQ8+fwMkPzc
5DA/eax8rS90MGW20ssmSb3wWLlq5zT/7lRg5zxWvvV9joP5zX78zsleY6w9Na/ptalM32cR
8YE6YhtfB/odTvw2io7Ku4jx1sgu2G18+1T0rgj/zodX8B7HJ92H0knfkMaTef9oIv4Rdugf
PFY+lxthG72EJfXCY+WizPWatS2kU240ZSCzKtuOMGP4fB5GSB72O8xDHiufbbvfRi/9knrh
sXLVtq1sIR3bjqQhcy7ViXtJHYfjf3ejbZ+gTuwkecTWiRFSJ/YTuhVGxBq/7xBBtrAyUd/x
70vSujAX6rsBZnyft/0BYvuDDm2fx8rnMmHQRi+DknrhsXK1TLCyhXTKhIE0ZM612CD2cRz/
W4a2bwnKBD42uIj4QJ2W27FBbJNDzDg/b99DxL6HHdo3j5XPfj9so5dhSb3wWLnq91a2kI7f
D6Uhcy62BR4mdfqTAr9/WNAWGCJ+PyxsC9TmRVtghImP8LY/Qmx/1KHt81j5XCaM2uhlVFIv
PFaulglWtpBOmTCSgcyqbHuM8PCaIA/HILl+oZM85LHy2bbPWuhFNp9FWLlq22OKZBZhydZ3
ou+z8Oed/M5kXSY7uXHdhucfTuPquzFS3+E8d7r+VRGz+UibmD1mN3yuIP32smW8Fo9rzyT3
+MnvYmP1uY2RzmBbd2irHtNjoWhM72jVN/R0draHwqFILNi9S69ru0dfGtTrQ2uD+uq6hqrA
2nV6rLsn0hKMtXVEovrGuoDe3tESbG+L4jNQApVIQee85pYsGmqytlBtrieshsrEjJMa+KKR
JXhJxFmMSf4wsWxxMUdfRjY+3WKYD13y9laDHk+TqGCMXJR0cr1Ix83AKyQoVKcvwVyjwAoz
euhkfh+HelKgeciAOr0CAo46OQfn05cNV8Ma88DbQGWHcWQrmiDZq40CxkdkM8zD40+RL2kx
+HxjcEtPe7Bb7w5Fe9pjUUjS0wXasDlohN6TQm9cFRN4ZAm8sgQ+WYJJsgQFsgSFUgRI/UVM
2Q6kHWBmy6porC1sFI16Q3tHzOKBxdYPLNFFBCUCglLdhqBUlmCyLMEUWYKpsgTTZAn8sgRl
sgTTZQlmyBLMlCWYJUtQLktwmSzBbFmCObIEc2UJ5skSzJcluNyaoA7qUSFWUOSDhqlu+8dN
bvq0JA3Ek2rTbQVuRsXKZqMT6OTu8/tydU91spkUlJvJcYFYN/ucbhjjFwbSYOKDsd836kza
oWK71o/BfUz+4CbRRQSCK/0GfXuwvSekLza7vVdlbAjX7Dn5+MHnFlZjaS7Goew+cj7Jgsax
ENO7jQ6zUluE5sYakwVNwIKHY+F2PdrVE0S9f1Us/Ojxxufv/8d5ogWPgAUvx8LKttbWUHco
0hLSt4RiO0KhiB4OBSPRzPhobjxjsuAVsODjWFjbsSPUrbd0RFrbthqMtLeF22IZPL195r+c
+OfoRsKCT8DCJI6FjZ2daln45h+77vju2g2EhUkCFgo4FupUmyNbJFyMFwhYKLRyyjpFTsmy
cjFemGDhRGJshe1bUxZS/EmKwiNN4ZWmcLlyuXK5crlyuXK5crlyuXK5crn6rHA1Rd9JAt6l
zOArjo1UksA2Hpj9AiQn1tIAOh6GP79/4Ibr9e3Ra/VNjfs0zVOsaYmOOe2+a0zviEo3NIjT
ierXa27u8xhB9TcMOV7vy2oIXXND6MIQupYIoZ+Pm8Yxfgj9POlxXhpCp4NKyfD5gnGG8z53
SfjcKYX68LnpXseNATAaJndD225oWzK0XeKGtt3QthvadkPbbmjbTW5yQ9tuaDuboW1xx1gY
7rXtSvPJI03hlaZwuXK5crlyuXK5crlyuXK5crlyufqscJUMT01mBlBKnYenrl/Ghad8EuGp
m2teJ+GpZmjaDvBKT6oGFmnmnFa2H5etfiS7ohGdc07TmukAMaQwfdW6Onw35vtfvZCIxNDU
VwiwHJ28AdH/gLtWdNoHL33Pk/ieahnJAzpPy8/IX8od07m0ON/YOcSzIDmPuQRS5+JeAclI
E6tbdt4+OycazyHeaqMDSr8ALrASV4t/ixP7PKoHVh6V32mmtvNnzXqtdizjNTD+twVEWHRe
PLVf/jvNGqj5BvIF8gA7OZzOixdhiebF49tE3wJg80q0/h4+/wHnsz9mCqx1sAF0tAXJ+rYb
IATd0AatAluxWj/s6DdeuJtdz8t3CaWf/H/U2Ncu32LoBq+r5t/ih51Xz0gcL5ihQd+ka4z1
wY5P/VUA72vIunw0P5OoR1PKJHpx59ULZhjR2NpHjfXM6DGf5l33+EH2/kWlOwz5aKLrhzWT
579C9sgHEs/h1w/TGN17BLo/qrm6nyjds9/G3sLkRxnzew1TJk9iymsf9xtVKkbkCWM1rm9o
KEDE+LWNM6RuoGX/POaY1Tje8LonS7ATAw5mmukgvJe4vpi5V7tkNclLxk+hIn4uUIG0ndyz
210a3lejbZ+xauEHJ/H+Ipx4GUfyrwaTf1zeyPB/HNMwzaIxuN+C/6JLeL6C4/+tUzXwzrP1
8NbpWjh3OgAfvdIJb56qhrefq4c3n6mGj38ehfhv7oe//XIX/OnFZrTfDW89WwN/f/U+uHh2
AH73dC3UNH4I7z2/El3fAm+cqod/fPRHeOTEX+HN5zbCX975Gfz+1Bp45qkX0PMugqZpM9iE
jzVtNv0THs9OJiX3XzZ3/uXJ42nTy+fMm5+4v2hqWWnpnLn0+szCWaWlpeWXJe73+UtLy6Yn
+C8uKZ08Zeo0LZEmFXgKizQmeTSv5ksc8TZcqIm/Ka8B+z2QM4l2ygJiG9hmyiGz76b8lmDh
+n0WV7/Ta9O4OpStR51+N4X/nja/ljq/NrqT76asIf67hJQZOtNO99u0lekxWz6x311h9VxO
9LwwQz2/Sc4vJHnN6pleG0/P5vfKe1D7O4g0rRvajhrHMYgyeqObh+y9zFZAdEWv0/lLE6ln
1rYXw6XrSKpuzwLpk2E+RetC4Gv4oyhO1sIQYWWrPQtM39JKDpCUg8VSwWOFja4rJHUtwlKp
R4xbZWMPlZL2UKWYx1obm62VtFkeS6bvwts3v64Fa9+ZrGuRCzJ347aUzyzHljLPo8f+RBkX
18bry9MuRTsZFzpOGv7idplujjb5hK1K+vepSi0tLb2hUCi+bdu2+L333ivc8HU7jNbW1t6u
rq74jh074jt37rxk6+joGFdt6Pm9PT098T179sT37t2bskWjUUdqj0Qivbt374739fXF9+/f
n9gwD071gXjoxfQHDx6MHzp0yNh6e3ulsh3J0IvpH3jggfiDDz4Y7+/vlzYbxHcvpn3ooYfi
hw8fTsvsDhw40Hv06NH4kSNH0jZb9OzeTOhxQvS9nyafYceL3rcZL6o1RiiCDlabtx6zaH7i
3eafpJw015mvXG6uP0+P6S0jH5n3N4TM4yW3mmMBNWTvf+QJ43pN75PNwvXoyXn/nF8bYw4f
lxwzjl+bW2J83rDAGN1FbdM+c8xhSddTd9P78fHc4G1PLj0GcNeF1QMs1z+9ebVx/7mrSzax
YxZ+wtfHy8pT1rlffk/5CtF4EW0DFwjapx++9FJG9V4Akuvr8PVegNRDTtawEmHR+ttjUX97
FNbfAcKjlRwgKQeLpYLHChtdV0jqWoSlSo+bbOxhk6Q98FiidpDHou1H+8Gnw2GDh0ZyvIrg
N3I8+Mk1DZLfVuVtEo9XXQ8XPIUg/oZswQT0/5ogucYPr88mos+wQ33yWLx/8f0/j8I+QRPh
0UoOkJSDxVLV/7PSdYWkrkVYqvQYtrGHsKQ98Fjp+Ff/gSMp/nUXwd8m8K+7BP7F6qnB6Ktk
178ikFwvh9dnhOiz36E+eaxs+leE8GglB0jKwWKp8i8rXVdI6lqEpUqP/Tb20C9pDzyWCv/q
Ivh9Av/qEvgXqyfsX8uy7F8DkFyXhtfnANHnoEN98ljZ9K8BwqOVHCApB4ulyr+sdF0hqWsR
lio9DtrYw6CkPfBYKvzrEMH/tsC/Dgn8i9VTgzFell3/GoLkGi+8PoeIPocd6pPHyqZ/DREe
reQASTlYLFX+ZaXrCkldi7BU6XHYxh6GJe2Bx1LhX8cI/lMC/zom8C9WT9i/bsiyf41Acp0Z
Xp8jRJ+jDvXJY2XTv0YIj1ZygKQcLJYq/7LSdYWkrkVYqvQ4amMPo5L2wGOp8K+TBP8FgX+d
FPgXqyfsXzeS+Hu2/GuMPF+0/s8Y0eeLDvXJY2XTv8YIj1ZygKQcLJYq/7LSdYWkrkVYqvR4
1sYenGJNt8DK1L/seMD+9bLAv1g9Yf+6SeBf9Jn0fZ0/a+L3e8Yby8/EF+kzV3jMZ2SiexFW
tnzxz+T9L1Vy8FgyNpQtmQMedXknwppIv5nrSX6HnPoNbz8NxId83DPZ96Dft3kPOp9iijTx
McXmXeZ72KU/Mp+XaUwxEXdPI6bIvmd45swZULk+5J/Ju6A47ysV+C+Pxa9tyPukV6FPqpJD
hCWztmEBpL4XytYnKuPBdI4J5jOgIO94LD7v+HiwV1Eck312lUI5qhTGWjFurUJd81iZrBc6
UfkS8KizLxGWrE/ZxZrHq/OuE9R5LD9WdZ5oLoqqcjdAnt+kwJ54rIlel3eibA6/M3+HIr2I
sHJR5lpPMv/uzFBmEVa+rUN/RrOX+0N0sBIdfpnx5w+JD1R7zPdYcD9uA/RAJ/rXDiEIoy0C
MWMGxC7k6XWohXoP2i9FZ3SoR1fXGr9WoysNqOYIoON1xmyUboQSgRZ0NYZoOsjcvo3ovgDa
t6MzLUZbtw2dT94jmrtCVzph56/w+yLmXn6uC4+Jz9GPdBZz95TCpXNjeFqv4Fwxh+cVyOG1
wUljvWKP6nK1idh/REG5ymPl63rnWJawQr3wWJnI/O6BQ5Yy42uZtF9U2YIIS0ZmVbYdITwM
KMhDHiufbbtfoV54rFy1bVW2IMJS1WagY0Ze6zEjQz8bUK0chi2o7hx/1MhqzAhKv2+Mybw4
aI65XLjSHGOBK6caY0VHb/yDMcYz5/WNxpjNxyNPXolx/nLgNnOMhtA3kLnpNP3H5+4w7tcr
dAOnoc1vjNm8stw85md665WEnuD97s4qg99vlpw3rtP7G77zjsEPvh8f34ZaHiuN9kSP0V7h
x4xeucrEXfxG1RZ27Avrnh8z8tq0y9j8zGb+jBS2GnzH3//eAPstgc5Ftxjn+WOqqhLykX56
/fBjJn17sXmF+totf9tT+PTp5HmagoseNcb0kudLUvAe/aWJ942FJcO0z4cTPW4vLjNm4ONv
KpSUlUDDlX9IGUPk86f+W+bYYL7lz4UrTb0/vfpV8q0H81sSdKzVa4FHvzFBE52nQfGQ3o0Q
EdUbPebp6P3dJ7+TMmZK/YXS0T1rT2x+UpwPtdT8OU7yp4/sneaPN4O+zHhjE5jHTm5s4kNS
N+O+TD8Zm1h5waxf7J6nuh/WNA7vFwnvnnF4vx6WOeofOPGHbPUhBkh9OKSgPcFj5XM7a1Ch
XnisXG1nqbIFEVa+jc00OyjPDhIZ2DJhgJQJgwRnO0ThWjC/C0HHEXJh7GCI5M+IAvvmsfLZ
74cV6oXHylW/V2ULIqx88/smB37/sKAtMET8fpi0BTYhtCk5NFY4QvJlTIFd81j57O+jCvXC
Y+Wqv6uyBRHWJzFWOEZ4eE1BHvJY+WzbZxXqhcfKVdtWZQsiLCcyO42pZ/JOJY7fVzLxcFZO
em2h5uy7QCKsbL3LxD67ykaOSkk5VH53SgdTj1a6rpXUNY+Vq+8mWNlXOu8mVKYh80S9j4Lz
IMDEPPn8DJD83OQwP3msfK0vdDBlttLLJkm98Fi5auc0/+5UYOc8Vr71fY6D+c1+/M7JXmOs
PTWv6bWpTN9nEfGB94htfB3odzjx2yg6Ku8ixlsju2C38e1T0bsi/DsfXsF7HJ90H0onfUMa
T+b9o4n4R9ihf/BY+VxuhG30EpbUC4+VizJf0KxtIZ1yoykDmVXZdoQZw+fzMELysN9hHvJY
+Wzb/TZ66ZfUC4+Vq7ZtZQvp2HYkDZlzqU7cS+o4HP+7G237BHViJ8kjtk6MkDqxn9CtMCLW
+H2HCLKFVYn6jn9fktaFuVDfDTDj+7ztDxDbH3Ro+zxWPpcJgzZ6GZTUC4+Vq2WClS2kUyYM
pCFzrsUGsY/j+N8ytH1LUCbwscFFxAfe0/jYYDyeS7FBbJNDzDg/b99DxL6HHdo3j5XPfj9s
o5dhSb3wWLnq91a2kI7fD6Uhcy62BR4mdfqTAr9/WNAWGCJ+PyxsC9TmRVtghImP8LY/Qmx/
1KHt81j5XCaM2uhlVFIvPFaulglWtpBOmTCSgcyqbHuM8PCaIA/HILl+oZM85LHy2bbPWuhF
Np9FWLlq22OKZBZhydZ3ou+z8Oed/M5kXSY7uXHdhucfTuPquzFS3+E8H3/9q3iczsWjm4+8
L8cesxs+V5B+e9kyXovHtWeSe/zkd7Gx+tzGSGewrTu0VY/psVA0pne06ht6OjvbQ+FQJBbs
3qXXtd2jLw3q9aG1QX11XUNVYO06PdbdE2kJxto6IlF9Y11Ab+9oCba3RfEZKIFKpKBzXnNL
Fg01WVuoNtcTVkNlYsZJDXzRyJIySC5FizX1w8SyxcUcfRnZ+HSLYT50ydtbDfoSEmSM26TP
ketFOm4GXiFBoTp9CeYaBVaY0UMX8/s41JMCzUMG1OkVEHDUxTk4n75suBrW2CR4G6jsMI5s
RRMke7VRwPiIbIZ5ePwp8iUtBp9vDG7paQ92692haE97LApJerpAGzYHjdB7UuiNq2ICjyyB
V5bAJ0swSZagQJagUIoAqb8IkvO2gbQDzGxZFY21hY2iUW9o74hZPLDY+oEluoigREBQqtsQ
lMoSTJYlmCJLMFWWYJosgV+WoEyWYLoswQxZgpmyBLNkCcplCS6TJZgtSzBHlmCuLME8WYL5
sgSXWxPUQT0qxAqKfNAw1W3/uMlNn5akgXhSbbqtwM2oWNlsdAKd3H1+X67uqU42k4JyMzku
EOtmn9MNY/zCQBpMfDD2+0adSTtUbNf6MbiPyR/cwrmIQHCl36BvD7b3hPTFZrf3qowN4Zo9
Jx8/+NzCaizNxTiU3UfOJ1nQOBZierfRYVZqi9DcWGOyoAlY8HAs3K5Hu3qCqPevioUfPd74
/P3/OE+04BGw4OVYWNnW2hrqDkVaQvqWUGxHKBTRw6FgJJoZH82NZ0wWvAIWfBwLazt2hLr1
lo5Ia9tWg5H2tnBbLIOnt8/8lxP/HN1IWPAJWJjEsbCxs1MtC9/8Y9cd3127gbAwScBCAcdC
nWpzZIuEi/ECAQuFVk5Zp8gpWVYuxgsTLJxIjK2wfWvKQoo/SVF4pCm80hQuVy5XLlcuVy5X
LlcuVy5XLlcuV58VrqboO5mANx18xaGOShLYxgOzX4DkxFoaQMfD8Of3D1y/TN8evVbf1LhP
0zzFmpYYxKXdd43pHVHphgZxOlH9ek1Rnxl7LDaeIYiTt+hbQ+2xII6RX6OvWLW+IVBFYuab
G7/asKzWMjre7EbHmb5aMjrejHJ3CTGaEpLvJSSPFpDta+6W05tOuvpfE+Q2HqnDLwxhR9S/
W2jcZ3g62pZ7psD/8EwVnmNLINbPgTzrX4ypZ35ylU61xJbTyLxBgAceSgRlGU20bJrG0Jhj
aLOZu6ic+M6aTsznbKYsw7g1nTWJ0s+8Sl9YEl/1kBJLfJW+WCW+inleaHl1EikjxVdxqXeN
4Oq0vls5HdNAV4gNemnJctnPabTYPPKTVy5wet+4yUtunk/O/k/jG0OFkAzmsjAei4yaPE6h
cpRQfiMxaPxsInaPnzOtxhSxzEZEjZhricDkTBExNiruBVJ6yP3+caX0slFFLuEnv+EbX0oq
zXRJaVIzDHOyqTEjYTwKhZmRkTBYhq/deNPS2zOSZ5JCeT6XkTz4QdU3XE+mnaPGjAc1Zor9
BWYzB1/wG+/dmxcykblEocwLM3av6uuXWciML+SizIsykhm/KLT+ptpKff3y2oxEKlIo0jUZ
Z+Pam2tzoJT8H6Q7kgwlTtZvheQKhPQp00gNM4Ppqkxnfn+O+V1EOgl+qfdrrfsNX+Tf8xP3
IHTPIrcHIehB6Mj/Lu1B0NfT8SvseHNb6Z+eHgSb/gvl7UKPZnuOFiN3c5F0swdxN6HgG5r0
xYXxehCzmR4E+8JDag/iPrYHsY/tQfxftDVOPqY+P9Eav5t5Ki0iW9H2Mlnek22N03svJ1ui
Nb5Fo6eTzB+9LclY3z56Xtdqbvv/2bsSwChqvZ/Z7r3t7rYF5Cos5T62bg9oiwfbUniAoCCg
ohwtPWixF+0WERBWLkFRqlUeiGJVLvH5FPFDHz6eFQ/w6RMP6oEK9vNCBcFPFMoT+JKZzE52
OzN79yKB7eSaTPJP/sk/yS/58/a6iK/HuDQgKOwe8Z2sbTWzwRXfrix32TcoXnHZdzBDxvH2
KYpIl91pmCia5gD1ade7nTV1LvtnhH28Ms2VjlZ/zuUPDOdE0zxnEOKcjhTybO4m5BkYhTxP
1wwZJ5aO2bxaKKP5uMvujD4+9jdwdYT7TCcON2pGaBZL+TErpske+qWlZJMSe48/+yIW1gM3
ELGwvh5zJ+nvOd3eS8SjoViaWXjEFAtD9y5dIRE2F0sWYmGPYOFRLOwVvDTgbxnQmcQeEml+
g1lXLOy/MmGxDKenUCwsk+H0gIuF5eAwf8vglEnzCUa6jl5kpOvodUa6jj5jmkp/vuQzQsHN
rcXS7KCQ5odEHBYNJkHbBAV77KE435JRmlN858L8PGBkmJFlxVUlpZYsoGWY+ZUJUP7nvTKR
l4cABkwMY4EGY02Awc1pqawqKYFSGaxI1nty0ZzSooKi3JxSR/GdljyMVXJYBky0XG2xJdiG
DhwB+nNRbyjNt1rKKiyOO8qsjpyiYvhFnOgI0JOL4hhiySsAOoYZU3aHZTaU+4oqLY7CfFe6
uTBqVy7qhPycUiQr5vIl6SDqn8X7S8GoLAOyLFZL5kDLLsvkURPAIC52+tC+JNioqNSRXwGz
CrpxwS5YmGVAviOHdwxEwRwyx+Iog++XlENvWMSKohyYSiX/9ughlqzRpfBPQV5YiJ2VA/OU
wzeAKPxuTgmUqS2VRQvzhwhE6yIdmIUC62mzos0q9M0q2nwjbFLX02YVcLPaz7WrwbRdke1K
WA+ZTqyHTFCEam18AZZMeRk0Br7bA36vL04jEcoTWVBumAzlg7lQDngEymSvYNnrLRjzGygX
/Rf+YpkEkMH0BNkMJ9Mshc/NTCzYxZhAHXMF+JThZAiFIhrEKuLg9DwO7AEDGOA2KYrBZYoh
Juy8LItEZV52VQNBHkVhvPyJJoa8vImW0Xj5Ek3XeHkSbR3z8mMUEGRCtMHEy4AoLV7mQ/I7
kvES8F5BBpa/UB6zsb0DW2LOjs5mbcZyGDp2tQvLXShPdVjOQul+iuUq9vgrlpXQiaVYLP+g
OYMN2xHP8CtxM4j1MHIS+G88CdSCACeB08eJTQLLIyyuiY1FK0wCga5uDBlf7N2vlTbXu9Uq
IKQTKaTjVGe7/F+IWD3WW5rlWrMwSdMJ9oNKYSKXraoV4kSavaY5Rl0t5CFKyHO2UchzXdzX
Xstb26PWVS57z9ox/k0CUwOYBKbKTAJHykwCx2Emkvuev3mZiJlLLOw23DDFwnJl8jkXM6ZY
2AKRzbtgy7AGdxxiYQ/JhG3CnYBY2PMyYW8A97P+oSjDe0C4qMQz7KhMHf0oU0e/4joKZT7P
4d01sbALOCwaCkswJEDkTTIciocm4m0jLHndPAVAx9VwsLbZEoGGYQZBA5QMMw3KBzB8iks6
AnqGcVyTlJ6eYENi0TUpaCSHrmGpQMUwbALIYmW9oFRsS0iGBgkU1kSbLWEYEkGs6WkJqSnA
zDCJfPyxUKgpLXLcOcSSBP8j+VA6M8kw79yfekoI7k+0WY0GOiZgQnB7pRHNQYr9LlqYw0IL
ceHwEgi9cJiK/+pBBvzeGGLsuB72J9Ngv5ED/QthXz2f6JPvgX1bNfxthMLQ32AfWEf0de/A
PuoL+O738N1fiL7ld8j35+FvD9s/dCDylYrLlErgwTII4XAMHtM0bK64fg71Z9PwE307h0AF
FeKxBcWbj8cSI5trLq6JpQVnNwPuostYHO9vOG+on63DcTqypeL8kOD3BU4bCXzf4zwgwe8X
IFwC/zvu55BscJ5HG8B6Ftuo5LcZo0O1zeh5bwXdZvRilnrfZuQb5qfw9zjdxmu324xo++59
j+7V04/fZpxFxIlwbTPOwm+QGIbm3GbM5rcZK4EIUDFHMhTZZouEcrPTWR5blNF4dioGGJzV
BCfiN2BwVjMBBmcRgMFsjwk4X8R3Ge67JBRmFhE3wh1iN8gN1YInsZmC/e1M0v83YPdAy0QQ
lCZFbjl3PZsxNZcFBRKm3N3ShFX7iL5R+4AlypEg4Hs+EZCHwZHIN3FqSttDRU3+btsRrEQJ
yRmFZQEuWyo5imp8pKjOB4rOlqDof3yiqI4rQZQ1CrYCndnA55/zMINh7Jskbb8bOGr/d32n
1fHuZ3dC89MtLve8weaasudvqQsVnc2YfV251CJix2CBjcisXo7ikT5S3OgngowXzGIo/ovi
v+iv7eC/ckXxX7ktjP/Kk8R/5RJf1eKZJurm3xfBf+VS/BfFf1H8F8V/tWP818jLEVEx0jui
YiQF6ogFjvQR/0WbFW1W/jYrH/BftFnJNiuK/xJrV8JqRi7Ff1H8F54e8ut35CTwkAj+y69J
oBT+i8BbEfivr7Xe8V8fEPgvYKhzvVtH2O0E/qvaB/yXjcB/1RH2HUoBw5WmEiZ1tQbv+C9b
pDDxsxD4r9puQj6zu3svryVOwH/VxTUX/ksKk2SXmQT+JQz4rwky2KJb8PfEwmbKhOXJ4L8q
woD/Wi5Dz7UyYY/ITI53yIS9Ggb815syk/GPZeroqEw9fBuG9vKTDP7rlAv/dZbdrgkY7cNd
AKHygPpca0tIhwaBa0orkcf1ZeivJ86HheCI4HzcAT8s4iklNTEFyXrWxIRkWzqSPlgLEi9c
qKBELjkW4WOQzASJ+bqMCx9tRvifM6278PtdpTeFtvTiYt9vYUR26eB4oYHjgsDlE2BPcQt0
z4Q/OI+B/a3Q2y6H8dfC3yNQ/NgOe7e9RC/2Bux9PoLvfgXf+4ZI70fI0b94RXbpsGhjJ8S+
vxDIrgkEsosfVdA7/CiiB8KogeJVEMiu5QSyay2B7HoEi1Eo3nbcWyP3XgLZ9QZ+D4l0HxHI
rq/wdztj8VGNxbgfCWTXL9iOalZuAzGWIrsosov+2g6yq0AU2VXQwsiuObLIrkJZZFeRJLKr
wGPzMVYG2VUQPLKroJmQXQUEsmuOx9SaL+IHIjCagraK7CoII7KrUIKAH/pEQPLCtpahIQ/f
csmOAqLL5SVNSV0IEV1FEpT8yCdKGvgMS0O4XrN+Wf7H6TOveWbWI3xEqEjLg7WIbOlJEJe7
vzSRjWEGcXWE5BshPuvwXSNuKb301y/IFr30t71LXDoPiUtJjD6jGDVYz4j7eUpcxR7szklc
xTiU16mtx7lorkt/S3ipaZ7d9Q1B4ir1CAVuEleZZChq++XA/WpeIWWU53mSoSo89RXPFaJw
pWQoorpDMmU08lRJvovqeT4fWiGEcqNasQf/o4m11HXCxSDo64SLm0mGLCZkyBKZInoO3E2L
GMAFvJ6FDOUFvKVBFSawC3g9yxPKC3jLgioPyl2iNZE9zxlEgdQhLFB5UAUK343CnmUO5e26
84Ivc1huFA5nmSv8LLP70Is65ZtSMoZYJg7NCKpIobxRuDLoIgV0SXI4i+QIqkiBXJLsWZpQ
XiVfFVRp2Cloog3W0KjExIxWw0jzQ1CoJFio8YnJraFQYtdZT8FLiB2JwdOAJZxSIFxbXULY
ywh7OWGfB5pec93Nr10K6UkzPeYU1JxZ/pgTOhCBfnvoUad2uUsxCNbr1x7HnDz9+O5lkcfy
HjdnXoTf8JwANdcuxWIgdcxpkce6QTe8DPiVyDGnRb4h3LiCcsecODuH2kJ2/pgTsvPHnJCd
P+YkxHeydv6YE7Lzx5yQnT/mhOz8MSdk5485ITt/zMkzTf6YE7Lzx5yQ/TPCzh9zQnb+mBOb
Dj7m5Jkmf8wJ2fljTsjOH3Ni4xuFPPPHnDzT4Y85sWXEx5zYstBjTvSYEz3mFP5jTplNDw5k
tJuDAxkSBwcyvR8cyLRYLRmX5XmUDLlzA5k+HnOizYo2K3+blQ/HnGizkm1Wl+MxJ+/tSlgn
WQRCfcwJ0GNOoO0dc1pMbGeRk8CjIsecfJwE7mFdK9hJzh5iEojsFiV3lAjZs3XcJBDZ7Xru
2A8fX+xdp8rietceWed6F0QJ9q/xMSfWjo85yaX5gZbMj2A/h485IftqfMyJ+65FMs1Q2flv
1XWpdZUru6u/x5wyA5gEZsocvblOZhJ4YxiOrdyCGU0sbLbMEZpCmbBSIH3MaTEI/TGn+2Xo
uV4m7AmZyfGLMmFvESjYQMrQVsLEyn4ISB9zOgz4Y05fwr+fBQ87u1bq3IstIWmYLRGo5Y+9
JKGDK+yxl0Q0nqclJgxlj6+kpmKLNQUf+klMSE1m7ym2Jg1LsCWyp17SoIU79ZKWksR+Kwmd
eEjkzjK19xJGm9FRkM/bTAn380U0+VxEcSntMxB6KS0T/9XB7l0Du3GhE78FdiSzobsQ/kph
p7mY6Bzvh/HXw98TUGrZBTujN906HXHzPmTAj9lTSQeBu+raTFwmfvBBA9x1hJTGDy4aIAwK
SCrhBwEdEDp9PRA6eQMQOnUjEDpjJD3xnS/KxxNAOJW0Cwinkt7E6XVjcy+cMvoY21H1ySFc
u4dq/46eMvLT+HHKaCPefKV7ZPSU0RIijnDKaInHV5v7lNFS4H5SyB3z6vQIdce83g2kThkt
8dj76w6kTxktaYLP8BshuiTkCFEgihBdQiBEl3rMbPkiHhM52rGEiKtwR4j2cMss1xK2Zgr2
JzN/AzYPSIrCh6Mbvp8kWgJCfZJIIJJTgkhfyxCJ/7Y78jTGLYyjzSZIG4sHbRgR2vh7IsiT
IsGfCBIocrcERRpkKOLziSCWLFMu7rzIDK9j3DoWc517eJK9pU8EeRI5+BNBQPZEUBzFO1G8
E/21nWudl4ninZa1MN5puSTeaZlHhxWHe/b/FcE7LaN4J4p3ongnine6vK51bv8IAh8vSqXA
lFBe60ybFW1WYbjWmTYroVlRvJP8tc7LKN6J4p3w9JCve3IS+I0I3snHSaA83knALDkJvFO2
D3inagLvlE3gnSwE3uk0gXc6HlHtFe90msA7OQm8k1Yl4J02EHin7GbEO4GuAt6pttnwTlIY
o/Eyk8DJYcA7TZPJS64MpqlIJqxMBu90lw8TZ3/LsE4G07RBJuxJmcnxSzJhBy5jvNOHMnin
T1x4J3TZ9JGQYGXwjRzqJmCZoSlDh3kDy9gS0oYNs2G0jJFAy6Shq3tZtAzy8cADJScMZcEy
SfAjGCyTkpQ2zBPx1P7LGG0+BjhF522ljO6oJ58KKS6rHQkj6kkPO3kN7MyFrnwa9MuF7iL4
K4Nd511EF7kOdl8b4O9J6Lcbdklv+4B6+gCyYb1X1BMPRhlPyGqTCdTTNAL1lEugnooI1FMZ
gXriu3YjELpkJENtIFBPTxKop90E6ultAvX0AYF6qsd2tgJldvF6UNQTRT3RX9tBPa0URT2t
bGHU0ypZ1NM9sqin1ZKop5UeJeohg3paGTzqaWUzoZ5WEvCVVR7zW76I34rAV1a2ZtTTyjCi
nu6RINJ3MkQSUE9u99OJwZ5qfYY9GfGHBKEs2tzUT5oovt5upPeBKKsliPK9DFEE4FOkK8de
kE93p3ogn8695h6eEjLkUyyWe8h8GRCJJQKk6Wzykc6mALFPPSn2iWKf6K/tYJ/WiGKf1rQw
9uleSewTmV8D4JbaUef+gwj2aQ3FPlHsE8U+UexTO8Y+ZV2OaIIs72iCLApSEQvM8hH7RJsV
bVb+NisfsE+0Wck2K4p9EmtXwmrGGop9otgnPD3k656cBB4XwT75OAlsHuwTcU9UlGA3awTs
0zkf7noCBN6pmrCbCexTrapWyLMM9smVjlp41260ueynjUC4h6rH117LW9eTuOvJ0lzYJ6lJ
4PUyk8CpYcA+3SaDfcqXyUuxTFilDPbpbhD6u54eksE3bZIJ2yIzOX4ZdxBiYe8GiX0SS7Me
d05iYT8AaZX2/4c7D7Gw87iOQplPhpHGPqkZHvsUiRZ1mFBgZrKGJmIVNh6YGZvNloR2aAYN
GoS8p0FBIaIpaoZFybCgmSS3q4JcasutrBcLDEI+CBiUNjQhzYZEEWtqakKSDZhR9PT09FT0
ubFQuiktctw5xJII/6P4V7NpJSJN54NQZpSuzLAAmyQOKUUp4k6RaLMJUsMQEopwmpwiwk+T
/TxRTOEhirjcqGWaH4elgVKYBsyD3fhSoruuhl3pRvh7CnZVL8Hu8SDRDX4E/b6F3dQp2B2d
Jbqdi7BLiGAQDusc7lJDgcPSELKiBofNI3BYS4Fw+1Q1gcPaSOCwniJwWC/hvCH3QZxeR7ZU
nB+SCb/FaSNZ8BTOC5IJz+I8dGNLK+C2InB3iCpcbgfSQnFbFLdFf20Ht7VWFLe1toVxW/fL
4rYekAxVYKiqOG5rrcfupUUGt7U2eNzW2mbCba0l0Df3e8zN+SL+KIK+WduacVtrw4jbekCC
SD/5RCReDSepeVOcYu72QClmwBQZwcqFxI1W3KdVclTTgNDdaLVOgmo/y1BNAHbpuBJwICmd
2cDnXxrmVdzhgWdmVk51h3llT3G5H/553k1Pjp9cFyqYlxmzoSuXWvJ6KyKzejmKR4LwXm/V
i0K8KMSL/tqOOr9qUYhXdQtDvB6UhHhVe0glvXA3f0IE4lVNIV4U4kUhXhTi1Y4hXqMuR9DE
KO+giVEUiyMWOMpHiBdtVrRZ+dusfIB40WYl26woxEusXQmrGdUU4kUhXnh6yNc9OQk8KQLx
8nESSCFeFOJFIV4U4tXOIV6JyRTi1Q4pEmKIF6RJu4J4VVOI12UD8YqnEK/WD/FCE47H6Q4f
hXjBX40oxKsGv9FSEK+HZSFej8hCvNZLQrxqPAaaeBmIV03wEK+aZoJ41RA4nIc95uZ8EX8R
weHU+ArxAgTECzQTxKsmjBCvRySIdMonIrEQLyijuSBeickSFHO3Bw3xYuVCd4gX9FLJUS2U
EK/1ElQ7LUM1D4hXYrIHxCtR4iYv4AHxAh4QLxBOiBefKU+IF++vl6N4uCFe/SEl0YLbxIqy
ufm5DktRaUGZJdECpxAObtG7tNKRUyoJ2dqCs0vlJc7wAtMWBZCBbN2Pf1QoaT8CE8kF89gf
I+rnKTBtdQncJGSLf1MQdNwNLzBFSnQNSkJgcpcLSIFpkqTAtI2AbPGl57rtrcQX0Xv9AbcY
ygs9SiJXW5sIPajbHon7FL+EH5Q8+WltiIWfiR5jPX97oglvqihwrgw4l/2JyXgC/iaa0A7H
eSNHum1eSKaVJRnK1U3sVl4w9FKFmF4dPNIyuMosNtZkVHN+meZ4jxmAhrhhfKLLNtKsxNtn
WdimBqPYiBkTM5w4LeBjWsCVFnClxT4zcL6YEOaLCWG+FCHMlyKE+YoIYb4iQpgvZQjzpQxh
vlQhzJcqJPmKwW2iowVtQKenpA7LTMkaaU3PSku3poxMTbemZSanWlOHZmaOzhw1LCt5ZBrs
iFKA6IJ0riUvv9iRgxbcBltGjrp+YqYVL8DNmnLDxOQMLDkOh33Vg0r38ZNKjq5BwSU5amEX
EstO7azqh/XWyDhzBEunCDiMdIBVz8DqVoJIJRqaFCAPMlAERi9sZs8axRATkZVaftoU5f7B
ujy7MJ2K8tzousT7Kwm/PJAE/xFJ2PmXxFJCjQyw68ZanB8Fu1J8E9tco3G6SIqJIeyxhD2e
sPcm7H0I+2DCXguO469o8Lo1HyJmYryEx3oJj/cS3ttLeB8v4YO9hD/okk0ZmV9HVywjFmXM
mDYxeHu3C7tmf3WTFnl6hPuzu51ws1LIHPYLK2ANd/RIIfrdoY2Pm6bZ3RK032oXxI01SBoB
hfha7k7wfbE8eKRQN5twv6AUFtE6w1J0hYJTFhZz5ExhnQXYswGwPbj95MWl4nGElCKD5Gvf
8uRZt2JxnnN6SvrPgCGEnO9Lbna4LniXM76lq/crXRT7Obt7GRifv8X49S3f0zX4la5BpAwK
n7+l8Otbvqcb6Ve6kR5lYNpBW2LaQVti2kFbUrSDtqRoB21J0WbbUl/nKlai8JQ8nt2JTMUI
ds6i5kppJpAST0lKLadHKIjvary0sFWE/Q62hFZ2oUfPfuUglJsusos3yK1nDkIZSnB/BN2x
hPtRxUEoqwvu2REHQW/CPUh5EPQh3P8H3YNZ90rX9E7UjIh35ZYr2T34uZp92sFzYCCWORKk
0uAEEmcGihDBkAOaU2EHfXFFdJAWx+CXtJpbXc2PezuJ3b3hTB9706ajkNzd9V4RgBUUZQkD
/CCMhFB9iWshNg/CsFkmCNOREkacMB7qp6DIv+LKXzOuOvciy45I6GfcuoZhYIGLPcfam3aY
vpAkCMJ4YSXgCytxn7KLsBIyPGE6yc5sXlD612J4wrRUiwFBthiCMFdQwogTpjMQn/vWjRBm
v1KEGSvZx7RqVhInjCcrdQlpi2npzjeELaYrJYwnYTo7+Q33jq6PdhAmCZf0rtjVGb1ZAuqb
TA/48F6CyEnsqVqcPdh4A1XndJMii2MmqLrrrZFjYril23j4ymko0HIF+gL0YLi9RHJzV2zZ
7nRzLTq7LTfxS40DIc3P6QCYBIlXHAPABOjuDklhhe4xMWhZGoCHsTseE+W0n1M+KdMLY27I
vHWAUkJnvyeGjEzjtdi5etOB6epG0zhNhtmpjjP308SZC9Uq87WaoTATtgDqzdZi9YaWd6fD
emmEbXMcZIsMWAIndMfBZz8N9yyEbhV8XgvdQ3G92UJUbwOc1ewiMwMnSQykG8P+5cjy3CWp
6Rk5AVSBCLcSAo9c6YAWtottkIPzoOsAlrWFzSQd8T5vBro6o8fANQzXRQrjh9NMUlJFzIwk
6M7vcwjNKgJPk8RWcFXAHZAn7JII8XV4H0wLxCFzfHxndOSAr5Y2WbUm6eOiGf9zd6PdGnsG
ALXoWYfddZwfK8HW4addyKPCtZODdgwG2G0ucia6bIGwptw6t8CafTS79DHaDPMYTb3+F8ia
Ns0+vVrb9lgTjRZ9IMvtgl1mjJZjzTHQXQ/dv2DWtMHnPuhWa72xpv+MyrGmCVIhpglrfndR
gjXrbrHzuzjurOnoPB3IsSbDs+YY/1nTJcEomrIm01pZc8A3FlDXdEPpEiTUJTnWrK3dEhLW
jGkB1jwBWfMIZE2ztl6/RxtnPgdZ8/02yJqI005g1jyCWdOs5Vhzj5ZjzXOYNd/3jTVr/WdN
M7vh78macX6z5r0z7gsba3Zri6wpsdd7CRJKljWdTmdIWDO2BVjzJW2j6SldhvkzyJZLdHHm
Oq3KvF7X9liTPXeo5QTap3Qca36GWXKJjnvWaTmBdr3OJ9Z0+s+aSJiNb8KaUy+EWqBlghBo
u8sItK2WNV85IM6a3gTaw4cPh4Q141uANRfrGk1z9RnmWsiWo/Vx5tU6lXmmvu2xJpI4Fus4
1pyr51izFrPkaD33XK3jWHOm3ifWPOw/ayJhtncT1rz/T+/vN2XN7OzssLBmXOCsibIUGGuC
AFiT/1oEkEQjsVYUD/7cWJN3oyf6BcuavVuANbP0jaYkQ4a5ELKl0RBnnqhXmfsZ2h5rIokj
S8+xZpKBY81CzJJGA/ecqOdYs59BnjX5avWfNZEw26cJa77130BYE06TwsKaPQJnTZSl5mNN
/mveWBPFQ3NKkjV5N3py883gWLNPC7BmpKHRdB6ypg2y5Sfw19mgMv/SBlkTrTtGGjjWPI9Z
04ZZ8hP87GzgWPMXL6zJV6v/rNkFUmFwE9a8cL41jZo9wzFqipn2NGoObnbW1IKvVY0mtOml
VMeZuU0v9Ixvc6yJEGdfqzjW5De9lHjzhNz04t3xIR41ua1HLSC3rrSuVlxnH8TScgXevIwg
WiqDW0S4NsgU4Fdtn5giXWJsR92YmFG6qFirLjvGqvsdUsTG4DrO9qOOGf8oE5o6RvY58Pkr
JGofmPMiyMiJUFTqqOPqdhR8RkG3FT6zY7jn7/gCe5TjUNSxwI/xTfojRmTzkw/rAK7kUFoK
jrdTFOgUMWodKTjGYCfK6hy2Q0e3Q/JvDmHTtVjZxsXgZsOwn9AB57Vo1xrdHZCAs6OEvbYa
3A5tJeA4KEUJB9SsSgGfslzXgfbLb1JnmNF+eRLqNtQPs09FG+s6EOKN3y+/Sc2N6vx+eRLf
ZeD9ct7d/F3HyhbpOjoqO+k3qtaY05XD9VWqfPMk5Y36GaoJZqLrsPvXdXSEGVkD30fPTpCi
G1XCE/mno3s58XM49K9SCU/kPwn6T8DPG6H/DJXwnGCW6joKgfsX13h8Id8jxQnmcHQdKyIC
7TqSLnFdRycYxnUdyfhNrusoZDuOdLeuA7pAX3T/h6Mip7SyID/XkZ9nyc0vLq60lJdVFjmK
5udbogrKKizsCU9LjgMGljoqykryK/IrrfgCTCXOopHtcl4YhsDbqBjh63i49OUa5UJFpq7B
ZNdvVhTo9pm66/colui2mpSIPSNwoxzge6NMiuCugGjejgcADoO0EGY3E3Y8DdBhhyXYDN0F
0L3PxHVAexTcWvlW6FZiZBPKcWsYz8pxo1zsapTu45mJbZSwodYJjRI12wDOH0s3RwWb1fA1
R4VELyk0xwrjR5EzTdXG9cY/Ioebio1/Nxqj4k1TjEJzVPrVHJUDZsLK/ggKqehZDdOpMApP
5D8c+v+Bn8XQb71ReCL/eOhvjOKeKB9/NwpPY5RUH4mmRvwX+C/zKfJf4lPgUwY4x6Frjmv1
gTbHpwDXHPcCXrx6IYrsI3Vsc9S4NUf26s3EKUWO4nwr6EdMThkW4q4DXyfwTUDNZk26oYEw
NzQj0KnhXA0KXOwcDf46qlXmUWq0yKBQ+C9wKRQtJXChZRQdBrpNwgKXlRC00LMjBrqNUgvL
KCjHoWhowgz7cZAGODiZGXDnqyNk3tN6lOtxS6Sw+pBhDHCeLmfaX913bWV13xXXvSmoujfR
uveh7ru1srrvBppeD+h/3Ztp3ftQ991bWd13B8I9GoHXfTStex/qPq6V1X0crvuYoOo+hta9
D3Xfo5XVfQ9c97FB1X0srXsf6r5nK6v7nrjuuwRV913CUved7U72aoTVzN3slwaBx9gU0KR8
GbCo5ffzfPkOisLHQ0ADp9OJoHjsziZyo+fx48dZe1uK0x4NrR9qqKHGH3PCqcSj1EmA4CX8
aiJak6cXdFJDjX/mJEC395Lb5Jfa4ehM49A4NI7vcYSxVUGMrZRSNA6NEwgXRVAuonFonCC5
SEnnedRQE+A8j+ciFeUiaqgJkovUlIuooSZILtJQLqKGmoDMCbvTvtyF/RBUWD7tugyYW9Hf
wqIA0QoEj/jYvftF9sldSmy3u8cggTTcG3X2G7V3Q+9b5+cUz4PP6CQAFhw5+ehXpR/bOhyI
e/ueFfZNh+863aio65g6Jjr1x8z+W6ZO6aCrthcdWbjpmTWDD8y2rgNX7jJsdl6jeHl1akP0
xLSZs8fU7Jhwb2HqySk7Y/pf7PnFpcolYw9va3z9h79qe30yMvNLJm7WPRe2Pxc3583MQw9+
1PPVD57UHXu3fHbVSnP/vJ45Ix87/OsTfZZO19yV9b+1Q2NfmnC25LYPH/xJl7BFV/L6j/d9
+23s0KIP7jh7S+3L21Om9OvTtbw0asye4Yf7OeaWpHY9+sCZezR7voo7obmwv3BSh+ind16Y
uutigqFw8z8OrNl9xY3vPzrxwIFZT585cmPszHevL59hemvlwncOZ1z3gr3j6Qtf3Xtg70MN
/81I0gyu/PPWiumm4+OfMR6+MuOJf18Y9FjZiHlPVB37cPO/t1/49ELae6PVRxfdtPadGZO3
VvX675Q99Rsm7zhd87Yj277449Xd1v6WtVfzavLnr0y2dD8/blKX9w4fTfhg1TdnZ7z+7qGb
v9kwJv3ETf86ePimTidn3pp2z6IPP/oyomFq4T8XPnflxJkf99w7sOdrfaeemzNqb03Jp3dN
u+LphendUvv/z8f/OXTzpL/9tAZ0emqcdU7ujeO2dtg95x/XDhw06p1PtmwbYumS/M2JtwtK
b07ZPT5/w+3Rs5dtGBIZW/XNhBUbLP1WvzNl/LX7LqxFVt21jl79DPu3fPzje3frdphrxhXE
95vTtebpp6+szFYMenPLQxtX645OMNdcuit12p+HfpzTqWZyw9HX/uzyYI8zi/fe8z/w3y9P
Lnq36pRm5tlBVz/694xv/pG2+PUO218d8t41tQ88dLagdCMz/gfzP88siigruKbjwN8XpR79
8oapG3LesxV0Tl7b5e3I3FWJb7DOVzJXJZ889s8VJ47eml+aF4O1QaqxNsiheYlDh6anJFpz
c/PyrCmJOcnWnLw8mzU/LzF3mC0xPS09twDoALryTOQ0Vo5lTP74HAs+gWVxVFSV5uY4ispK
Ky1TR2daistyc4qLKlkfqhjSqxFXDDlD/ZjuJVO9KQorhnwJdAFWGKrHiiEXBK4Y0llgByAc
iiFdB5Sco9lwQTEkupu9E1gI0AGpEiCoPSwl7GWEvZywzyPsFYS9krA7CHsVYZ8PSOWRYxiu
k0bdPJkLMVPqJbzMS3i5l/B5XsIrvIRXegl3eAmv8hI+H3hTTjkEALcB09uvo+sN/rZRNHgi
sDWCtSLwpQWgE3yc2gB0RZiYwkje8Ncx8moNkPtm9vaW+ezXnoTD+RaxFGqn2N09SCUK6aza
yzvYFJ4CW8G2AJVWVrEpbAc7wDMBKogUu2wmdKomqdJKITZVWun7t6jSSt/bElVaSZVWhqot
UaWVLa+08skmksfzCQ8PWN5rHqu08madZ/rDQEUTaUVcaSXfNn6VyLec0sqRoAHKsoKSyT5M
Aygl3CpFAygj3N9DdznhPhDRAOYR7h3KBphvwb1G1QAqCfdcdQNwEO7rNA1Q2hHcQ7QNUAIL
sZJLKaGIE2DsXpRcPi0pvjmbXZcjqrgW1eVIEmYLJYw4YZ5qQpgHJ7/y3KXoF0bwk4SmSi55
k2Jv2sG2ASWX0qyEDE+YrbIzoctYl+M2ShhxwmwH4nPly17J5Y6Qtph2pOTyGUoYcSWXUUBQ
0hMuJZeFKqBTmTvHrFX10TWYzkRzy9BHTG1RyWUhojlWUtE5BoC10N0H36V3JhotsQPwGHS/
BN1HMC3ElVxyC6H+5Km5lVzWqNfp12kaTS+rd+tv19SbnlBv0i/XnDSha9P8r7dEH0r4MqTe
btiwbtcIz3oT519vCrTeUNutgSmsgymu03B3A5BfQik/Ad2boHs5dJ/EX0oMUb1xV6h3hVQo
wVeoA9cV6tukUrLgJeXaKR7qusxLndgm6L/hrlB/CQq86Ar1BjZ9ewBXqFuE/Zzw6wRSeyQR
qE4gqSvUIaEuCblb6tIHBEKp5NI52o52fZpbu4FDc0xfrm00bdBEGMZr601Ozc/6PC1quG3r
HmQ09Dggyx2DrFeO1XZtgO4IOBSP13Ks6YTun2F4nlZgzdAquewGqVDahDXfuijxUvZkO/9s
PtbsdTmxZkiUXELWLG0B1pyqfVk/SddoulP7hd6qqzflaN/Qj9K1PdZEG6lTYQW/DFlvElbb
dSd0f6HnbrpHrJkD3W/ouZvwfWDNWv9ZszukQlkT1vz2gtRb/Eas1KjZVPFI8KwZ315ZM2xK
LiFrlrUAaw7T7TIl6RtNt0K2NOrrTZm6faZ++rbHmgjfMAxW7i6krgur7boVs6RRzz0z8YXe
/fQ+sabTf9aMg1Qob8KaERe8v998rNn7cmLNkCi5hKxZ3gKseYV+lynW0Gi6CrLlKfjrrd9n
0hjaHmui0lyh51gzFqvtugqz5Cn87K3nWFNj8Ik1A1By2QNSYV4T1oz/szWxZp/LiTU5VV3B
s+a8FmDNc/p1UWcga3Y37I76wFBvUho2RR1vg6yJ0IDn0BIQzOYZzJrd4XM3dH9g4FhTCZ+b
oPu4b6yZ7T9r9oRUqGjCmhlSSi6dV9kLkOmX0YwCbd/LiTVDNdesaAHW/Nywy1Qf2Wi6ANly
V2S96TvDPtM7kW2PNdG64+cGbtSsj+RY8wJmyV2R3PM7AzdqvhMZrrmmBVKhsglrZp9vTaNm
Pzpq+s+alS3Amnsjd5n2RDWajkK2fCiq3vR25D7Tzqi2x5po3XFvJMeae6I41jyKWfKhKO75
diTHmjujwjVq9oJUcDRhzaWNrYk1+19OrHn8+PGQsKajBVhzU1S84a/GRtNrUaMNlcZ60/ao
BMN9xrbHmmjdEQmr8XBk/KuRY83XoHs0dFcaOdbcDt0J0H2f0SfWPO4/a8ZDKlQ1Yc3N56Te
ut6ejMzkG5tx82QA3TzxnzWrWoA1FxuLTQtMjaZaY7VpiqnetNq4wFRsanusidYdFyMNeTDn
C0wca9YijXpIh52JY83VRi4MxQmPQNsbUmF+E9bcd1b6venr9v8+YHp0M7LmQAo58J8154Pm
19qert5lQiiuGep6E4fiqjdxKK62xZroyAVCWyOBlkdxzcD4IhLFhdwkiitUkAPfVC8/2SKq
l6/XfxK93/CvmAr9+ejNhkdj7tXHxKwyLIshtNwW+qXltrD565g/aHy9HoBPYF3uh9LPv2AJ
KqD7PHRvhu5Hofte6I6Bz1XQvQxrbUc5DkUdB6vl9mqstX2AhNb2+SyaW+2mehn1bbdgraLu
qtsFraItqbodoUBXqRtNCAU6G/YdCAWKnm1NdTs6x8GjQFdhTUM8CnQ27jd4FOhsArfYvP3H
U7jl8dB2hdDywth/vKncr92v2mw+rvxeu1m10AxUF7WrVLODUN3+JszIZvg+eu6HxdyvEp7I
/zj0X4if30P/zSrhifzRsD8bPy9C/1XEc7ZZavS7A7h/cbPHFxZ6pDhbRnV74P1H4KrbB2At
2fESqtvvYPuPvm79B1r07yuntx2pbZ86OrNVq2lXK8drDTGjdYOU5dofouN1mcrV2kPRel1b
U9OOjn6plRwG0gBrbDQswSAlh5H8AQ5i8dCdCd2rofsQdOt1rgFsQGsYwLypaV/ANsBr3fRi
Q1eQFwN5DnxCy2y5ga996GpHBq0HhEpXe+BtMny62qvauq52NEO7G0pYM1jpqt40Sr3PVKVG
SwttS4ejhZih3Y0lrBmEZIWeSHcj2nKoUguLJ2I6HANpaJ46HFF+igG3XCGlwzECeNPh2BWE
U39ne6n7Xq2s7nvhuu8WVN13o3Xv435Ga6r7eFz33YOq++607n1cMG9Ndd8b131cUHUfR+ve
h7rv08rqvg+u+x5B1X0PWvc+1H3fVlb3fXHd9wyq7nvSuveh7vu1srrvh+veElTdW2jd+1D3
/VtZ3ffHdd8rqLrvReveh7of0MrqfgCu+/ig6j6e1r0PdT+wldX9QFz3vYOq+95hqfvOdid7
wf5q5m72S4PAY2wKaK1/GbCo5ZEbvnwHReHjtSfthe3R0Pqhhhpq/DEnnEo8SglavpChWr6o
ocZ/cxKYle5YqEvtcHSmcWgcGicQnegKYmyllKJxaJxAuCiCchGNQ+MEyUVKOs+jhpoA53k8
F6koF1FDTZBcpKZcRA01QXKRhnIRNdQEZE7YnfblLuzHRpftaTd140h9IY/25xEfu3e/yD45
fUp2u3sMEkjDvVFnv1G7HHrfOj+nuBI+T2QAsODIyUdvKP3Y3vmt/tYXdtjvf/gjxUqD5Y8x
q+6fXKN/Jjo6Q3HT+prxX/Ra3r/runH7t3V3fvxBb8ex2DP6a5ZvfOaat3ZNuNhhYMmPz05p
PPXfgj+Pnu027cFNGua167TpVbpfzzvO2E+9VlLy6shOjX9/+PWDH6em/H7pmrtyqjaaU2cf
+33VKxt/m7NlwdEOd4196Kmht7004Wz3v3z45E/6hC3WGR/+9VT1b6+9MvaNzS+/m7l737at
FX1z6p4bavnq0Rt/Pr/tk5uebih7N/uFU2mPX5z52eDnOh1I3LXzSM+OP598obrTxkWPD3/1
4XmfrB8+/HzHOU9YkxvmLll2e8GAhMN/2fbHbctW7lxx6onr3rllcPq/Zm2p3PHt+8duOLSJ
+Ur3FXPNmcqfk/e9uvP5l48tODV8VuHNHb/448Nnt7xXUPrrnTPH2pYWDHzW8PnTLz43+rG5
mYdM/SKef2vdc6+8nnbD1lcX3jHoixuuW7HcPnDQG88c+U9MScr5I9GL/2h89Ls+j1Tsu+ps
/LTbZr60aFpD3y/ve/69a6wp132//VDB3b9ver3u3XMLHpvf8Fbsxk3dt/c4uLfzJ3N2z7tr
+lWf/zn7ir47/679ffmOjT1+aHjl4XEDtx2qKJl+5tPHnr1nREJKt28eHRsdW3FL8bqs9Vs2
bfjH0O0bdztWzbjPqbMx/eqUG75cMH7crHreBWKzFeM9Ha+b9iNXzVvZL54r61w6pN+n+/ct
bVT0uer4SYdp3z1Hly8qPzX3q6te35t64NmiqT3/ecWxa21v/Wi8T3/ljjfO5P7cfz5YVLll
X+Teu5bOHfHIwP8cOHJx67Gd1baY0fvHdNb1zumzdsWDpONSzYrKA68xUWse+PDW/NK8GHua
k2ugOlYv18SKsrn5uQ5LUWlBmSURtvwhsNEfj+B+pPEfV9U+DaLDEOLYJXdQFGHqWM863j8B
6+1UgNtBHigBXUANi/fizMFM8dR5/4Owh3COGGwvYU+N9nf1NQDpvhn82MbPmRIz31+Vsgdc
Ry0oz68oQsekLVk5jnxQxn5/XFWp1ZZmTbIlJQPuDYZ9w+j+xtgsVqMGNFwkBRsJJXB9mSN/
dlnZ7U2iRLBRtEITcg9WssFRbp/Jr3CPo2Lj6LgkHGW5ZcXu4Wo2nPXA/veyBzEw9ZFmxxH/
ee+9a8UIKXTnafYIpz0EFc/Y/x8AAP//AwAz2Lct</Template></GraphPadPrismFile>
