# Supplementary material for: Centromere protection requires strict mitotic inactivation of the Bloom syndrome helicase complex
Source: Nat Commun. 2025 Aug 22;16:7832. doi: 10.1038/s41467-025-62966-6 (PMC12373852; doi:10.1038/s41467-025-62966-6)
Supplement: Supplementary file 7 — Source data [file 41467_2025_62966_MOESM7_ESM.zip › Source Data_July 2025/Supplementary Figure 2/Supplementary Fig 2a. N-term mutants_UFBs.xlsx]

## Sheet: Supp Fig 2a
	HeLa EGFP-BLM_RO3306_ICRF193
	Percentage of anaphase cells showing at least one EGFP-BLM positive UFB
	WT	Q672R	1-1333	Δ51	Δ13	V4A, P5A	N7A, N8A	L9A	Q10A, E11A	Q12A, L13A
Exp1	0.825	0.775	0.8	0	0	0.275	0	0	0.6	0
Exp2	0.805556			0	0	0.34375	0	0	0.733333	0.0434783
number of cells	76	40	45	77	79	72	78	76	75	79
