# Supplementary material for: Centromere protection requires strict mitotic inactivation of the Bloom syndrome helicase complex
Source: Nat Commun. 2025 Aug 22;16:7832. doi: 10.1038/s41467-025-62966-6 (PMC12373852; doi:10.1038/s41467-025-62966-6)
Supplement: Supplementary file 7 — Source data [file 41467_2025_62966_MOESM7_ESM.zip › Source Data_July 2025/Supplementary Figure 2/Supplementary Fig.2c CENPB-EGFP-BLM_positive for TOP3A.xlsx]

## Sheet: SuppFig2c-CENPB-EGFP-BLM
		Percentages of transfected cells positive for TOP3A at centromeres (CENPB-EGFP-BLM)
		GFP	WT	Q672R	Δ51	Δ13	N7A, N8A	L9A
	Exp1	0	1	1	0	0	0	0
	Exp2	0	0.989899	0.989691	0	0	0	0
	Exp3	0	1	1	0	0	0	0
Total number of cells per experiment	Exp1	50	86	72	115	97	86	98
	Exp2	65	99	97	88	86	102	105
	Exp3	61	102	85	100	106	104	75
	Total	176	287	254	303	289	292	278
