# Supplementary material for: Centromere protection requires strict mitotic inactivation of the Bloom syndrome helicase complex
Source: Nat Commun. 2025 Aug 22;16:7832. doi: 10.1038/s41467-025-62966-6 (PMC12373852; doi:10.1038/s41467-025-62966-6)
Supplement: Supplementary file 7 — Source data [file 41467_2025_62966_MOESM7_ESM.zip › Source Data_July 2025/Supplementary Figure 4/Supplementary Fig 4_Mitotic pulldowns BLM TOP3A PICH interaction in mitosis.xlsx]

## Sheet: SuppFig4b-EndogenousBLM,TOP3A
	U2OS							HeLa (Exp1)
			IP: 𝛼BLM							IP: 𝛼BLM
Exp1			BLM	TOP3A	TOP3A/BLM	Normalise				BLM	TOP3A	TOP3A/BLM
	Untreated	150mM	92627	97173	1.04908	1		Untreated	150mM	77488.1	94366.3	1.21782	1
		350mM	87826	69936.5	0.796307	0.759055			350mM	68238.3	65146.9	0.954696	0.783941
	Noc	150mM	69657.1	33021.2	0.474054	0.451877		Noc	150mM	75024.6	48939.1	0.652308	0.535637
		350mM	71358.1	21619.3	0.302969	0.288795			350mM	58153.4	19527.6	0.335794	0.275734
Exp2			BLM	TOP3A	TOP3A/BLM
	Untreated	150mM	24296.1	30026.2	1.23584	1		Untreated	150mM	1
		350mM	31945.4	29405	0.920477	0.744818			350mM	0.762604
	Noc	150mM	37072.1	16953.2	0.457302	0.370033		Noc	150mM	0.452516
		350mM	29948	9690.87	0.32359	0.261837			350mM	0.275456

## Sheet: SuppFig4c-HeLa EGFPTOP3A  BLM
	HeLa GFP-TOP3A
Exp1			IP: 𝛼GFP-trap
			GFP-TOP3A	BLM	BLM/TOP3A
	Untreated	150mM	1615180	1607409	0.995189	1
		300mM	1528840	1451817	0.94962	0.954211
		450mM	1210496	1128964	0.932646	0.937155
	Nocodazole (16h)	150mM	1244253	990121	0.795755	0.799602
		300mM	1315021	856148	0.651053	0.6542
		450mM	979152	387311	0.395558	0.39747
			IP: 𝛼GFP-trap
Exp2			GFP-TOP3A	BLM	BLM/TOP3A
	Untreated	150mM	7421.47	22309.7	3.0061	1
		300mM	8933.71	26034.7	2.91421	0.969434
		450mM	9705.08	26705.4	2.7517	0.915372
	Nocodazole (16h)	150mM	22042	12463.4	0.565441	0.188098
		300mM	21234.6	8552.15	0.402747	0.133977
		450mM	20439.4	5696.45	0.278699	0.0927111
			IP: 𝛼GFP-trap
Exp3			GFP-TOP3A	BLM	BLM/TOP3A
	Untreated	150mM	7626.8	48553.1	6.36612	1
		300mM	8215.1	42900.9	5.2222	0.820312
		450mM	9881.9	33773.5	3.41771	0.53686
	Nocodazole (16h)	150mM	27858.3	44165.8	1.58537	0.249033
		300mM	33534.5	31965.3	0.953206	0.149731
		450mM	39613.7	13065.9	0.329833	0.0518107
