# Supplementary material for: Centromere protection requires strict mitotic inactivation of the Bloom syndrome helicase complex
Source: Nat Commun. 2025 Aug 22;16:7832. doi: 10.1038/s41467-025-62966-6 (PMC12373852; doi:10.1038/s41467-025-62966-6)
Supplement: Supplementary file 7 — Source data [file 41467_2025_62966_MOESM7_ESM.zip › Source Data_July 2025/Supplementary Figure 5/Supplementary Fig.5 HeLa CENPBmCRMI1 BLM_Kinases inhibition_Line Plot (CEN system).xlsx]

## Sheet: SuppFig.5_Line plot normalised
						Normalised		Max CEN	Max BubR1
	Untreated: Average Values							0.858447	0.8373			SEM (STD/SQRT(N)
	Distance (microns)	BLM	CENPB-mCherry-RMI1	BubR1		Distance (microns)	BLM	CENPB-mCherry-RMI1	BubR1			BLM	CENPB-mCherry-RMI1	BubR1
	0	0.292244	0.333085	0.378979		0	0.340433	0.388009	0.452621			0.0777901	0.0402812	0.0460282
	0.065	0.24171	0.337026	0.411222		0.065	0.281567	0.3926	0.491128			0.067669	0.0422398	0.0490669
	0.13	0.234184	0.360488	0.444137		0.13	0.272799	0.419931	0.530439			0.066337	0.0442643	0.0518194
	0.195	0.233974	0.386503	0.519159		0.195	0.272555	0.450235	0.620039			0.0668836	0.0463561	0.0546769
	0.26	0.253451	0.410266	0.597077		0.26	0.295244	0.477917	0.713098			0.0707005	0.0494685	0.0509694
	0.325	0.297388	0.489203	0.720112		0.325	0.346425	0.56987	0.860041			0.0810503	0.0546123	0.0475797
	0.39	0.324112	0.538241	0.774223		0.39	0.377556	0.626994	0.924667			0.0911205	0.0548044	0.0335391
	0.455	0.305855	0.601605	0.808494		0.455	0.356289	0.700807	0.965597			0.0892659	0.0543024	0.0285353
	0.52	0.284413	0.666699	0.826478		0.52	0.331311	0.776634	0.987075			0.0824591	0.0582304	0.0288633
	0.585	0.272029	0.729042	0.748099		0.585	0.316885	0.849257	0.893466			0.0740434	0.0550467	0.0358823
	0.65	0.314425	0.793833	0.669079		0.65	0.366272	0.924731	0.799091			0.0840005	0.0396415	0.037043
	0.715	0.329664	0.842271	0.554718		0.715	0.384024	0.981156	0.662508			0.0879131	0.0282339	0.0427848
	0.78	0.358592	0.854018	0.459036		0.78	0.417722	0.994841	0.548234			0.0886389	0.0264887	0.0480537
	0.845	0.379424	0.858447	0.408744		0.845	0.441989	1	0.488169			0.0855483	0.0267353	0.0469938
	0.91	0.414405	0.854825	0.378371		0.91	0.482739	0.99578	0.451894			0.0811442	0.0304689	0.0406514
	0.975	0.456197	0.841139	0.341844		0.975	0.531422	0.979839	0.40827			0.0787171	0.0337413	0.0442125
	1.04	0.414189	0.831154	0.324388		1.04	0.482486	0.968206	0.387422			0.0830247	0.0358207	0.0437725
	1.105	0.408323	0.813525	0.347635		1.105	0.475653	0.94767	0.415186			0.0796107	0.0353447	0.0439315
	1.17	0.398745	0.798004	0.358861		1.17	0.464496	0.92959	0.428593			0.0764004	0.050036	0.0442288
	1.235	0.354958	0.811207	0.361616		1.235	0.413489	0.944971	0.431884			0.0835463	0.038088	0.0437235
	1.3	0.3871	0.81152	0.383175		1.3	0.45093	0.945335	0.457632			0.0837987	0.042982	0.0450777
	1.365	0.431492	0.794347	0.428517		1.365	0.502643	0.925331	0.511785			0.0891096	0.0418733	0.0499692
	1.43	0.482405	0.80219	0.472197		1.43	0.561951	0.934467	0.563952			0.0896303	0.0365579	0.050239
	1.495	0.463491	0.748103	0.574799		1.495	0.539918	0.871461	0.686491			0.0940833	0.0416484	0.0467776
	1.56	0.45021	0.70319	0.661758		1.56	0.524447	0.819142	0.790347			0.093136	0.0399873	0.0477426
	1.625	0.416972	0.654901	0.719024		1.625	0.485728	0.762891	0.858741			0.0926714	0.0427936	0.038419
	1.69	0.407796	0.592249	0.789183		1.69	0.47504	0.689908	0.942533			0.0909212	0.0393885	0.036026
	1.755	0.431838	0.496241	0.8373		1.755	0.503046	0.578069	1			0.0933012	0.0375917	0.0339326
	1.82	0.388915	0.42138	0.827698		1.82	0.453045	0.490863	0.988533			0.0969117	0.0354413	0.035153
	1.885	0.39144	0.38252	0.759982		1.885	0.455986	0.445595	0.907658			0.0895672	0.0400175	0.0544262
	1.95	0.348055	0.340544	0.671432		1.95	0.405447	0.396698	0.801901			0.0879119	0.0357343	0.0446288
	2.015	0.353129	0.314393	0.59382		2.015	0.411359	0.366235	0.709209			0.0954557	0.035759	0.0498157
	2.08	0.403039	0.287426	0.487017		2.08	0.469498	0.334821	0.581651			0.0998535	0.0336358	0.0549412
	2.145	0.462938	0.278395	0.468754		2.145	0.539274	0.324301	0.55984			0.109419	0.0342663	0.0416498
	2.21	0.49568	0.237627	0.460552		2.21	0.577415	0.27681	0.550044			0.109423	0.0330935	0.0436718
	2.275	0.43419	0.224761	0.492823		2.275	0.505785	0.261823	0.588586			0.0839024	0.0359492	0.047148
	2.34	0.450447	0.156149	0.507262		2.34	0.524723	0.181897	0.605831			0.076308	0.038389	0.0582387
						Normalised		Max CEN	Max BubR1
	Average Values (BI2536)							0.892886	0.818826			SEM (STD/SQRT(N)
	Distance (microns)	BLM	CENPB-mCherry-RMI1	BubR1		Distance (microns)	BLM	CENPB-mCherry-RMI1	BubR1			BLM	CENPB-mCherry-RMI1	BubR1
	0	0.34219	0.354791	0.441515		0	0.383241	0.397354	0.539205			0.0395438	0.0498918	0.0475579
	0.065	0.362548	0.36947	0.467343		0.065	0.406041	0.413793	0.570747			0.0441684	0.046055	0.0475781
	0.13	0.374117	0.380424	0.507761		0.13	0.418998	0.426061	0.620109			0.0434826	0.0459083	0.0496667
	0.195	0.394554	0.397569	0.553148		0.195	0.441886	0.445264	0.675538			0.0436151	0.0446657	0.0498021
	0.26	0.392622	0.417668	0.602538		0.26	0.439723	0.467773	0.735855			0.0424017	0.0422327	0.0495828
	0.325	0.41275	0.440821	0.665221		0.325	0.462265	0.493704	0.812409			0.0426924	0.0398826	0.0472576
	0.39	0.442492	0.482186	0.748828		0.39	0.495575	0.540031	0.914514			0.0420498	0.0384566	0.0444764
	0.455	0.469765	0.511289	0.80726		0.455	0.52612	0.572626	0.985874			0.0389351	0.0400857	0.038138
	0.52	0.503749	0.57568	0.818826		0.52	0.564181	0.644741	1			0.0377734	0.0411453	0.0280393
	0.585	0.555052	0.637193	0.814871		0.585	0.621639	0.713633	0.995169			0.0399444	0.0401943	0.030265
	0.65	0.617352	0.694787	0.788973		0.65	0.691412	0.778137	0.963542			0.0398712	0.0314223	0.0376758
	0.715	0.674603	0.750277	0.731442		0.715	0.755531	0.840284	0.893282			0.0423046	0.0265798	0.0455893
	0.78	0.702463	0.818463	0.658721		0.78	0.786734	0.916649	0.80447			0.0425975	0.021533	0.0438028
	0.845	0.726412	0.85549	0.556857		0.845	0.813556	0.958119	0.680068			0.0382263	0.0231536	0.0402698
	0.91	0.742655	0.890767	0.492394		0.91	0.831747	0.997627	0.601342			0.0327827	0.0228286	0.0449121
	0.975	0.773672	0.892886	0.43918		0.975	0.866485	1	0.536353			0.0304394	0.020642	0.040647
	1.04	0.804659	0.888936	0.425136		1.04	0.901189	0.995577	0.519202			0.031005	0.0211514	0.0426735
	1.105	0.804471	0.884846	0.424973		1.105	0.900979	0.990996	0.519003			0.0315257	0.0199887	0.0401841
	1.17	0.77188	0.859965	0.425653		1.17	0.864478	0.96313	0.519833			0.0293886	0.0237987	0.0442666
	1.235	0.762224	0.849642	0.434456		1.235	0.853664	0.951569	0.530584			0.0273638	0.0247741	0.0484784
	1.3	0.767446	0.837152	0.43725		1.3	0.859512	0.937581	0.533996			0.0292336	0.0250643	0.0522837
	1.365	0.780793	0.832692	0.462556		1.365	0.874461	0.932585	0.564901			0.0326238	0.0311367	0.0542484
	1.43	0.78213	0.825033	0.501339		1.43	0.875958	0.924007	0.612266			0.038744	0.0367227	0.0509883
	1.495	0.75351	0.808083	0.520049		1.495	0.843904	0.905024	0.635115			0.0417068	0.0382982	0.0519812
	1.56	0.712547	0.773424	0.553716		1.56	0.798027	0.866208	0.676232			0.0454006	0.0414525	0.0549856
	1.625	0.675322	0.741844	0.607644		1.625	0.756336	0.830839	0.742092			0.0511057	0.0478463	0.0559439
	1.69	0.636299	0.686596	0.646858		1.69	0.712632	0.768963	0.789982			0.0540564	0.0531564	0.0527638
	1.755	0.595439	0.648602	0.679497		1.755	0.666871	0.726411	0.829844			0.0576725	0.0554321	0.0468504
	1.82	0.556249	0.596066	0.685466		1.82	0.622979	0.667572	0.837133			0.0553542	0.0546422	0.0461883
	1.885	0.517725	0.565542	0.677489		1.885	0.579833	0.633387	0.827391			0.0540547	0.0537412	0.0525608
	1.95	0.468798	0.511325	0.637366		1.95	0.525037	0.572666	0.77839			0.0538312	0.0515284	0.0565173
	2.015	0.429146	0.469042	0.574871		2.015	0.480628	0.52531	0.702068			0.0498841	0.0508427	0.0570196
	2.08	0.415799	0.451954	0.568808		2.08	0.46568	0.506172	0.694663			0.0403383	0.0447655	0.0488815
	2.145	0.390868	0.419751	0.510144		2.145	0.437758	0.470107	0.623019			0.0345353	0.0407784	0.0478646
	2.21	0.386847	0.412413	0.483963		2.21	0.433255	0.461888	0.591045			0.0330969	0.0387613	0.0505704
	2.275	0.391142	0.422489	0.462222		2.275	0.438065	0.473173	0.564494			0.0327308	0.0357946	0.0482409
	2.34	0.38994	0.370196	0.466112		2.34	0.436719	0.414607	0.569244			0.0350683	0.036626	0.0542527
						Normalised		Max CEN	Max BubR1
	Average Values (RO3306)							0.865674	0.781633			SEM (STD/SQRT(N)
	Distance (microns)	BLM	CENPB-mCherry-RMI1	BubR1		Distance (microns)	BLM	CENPB-mCherry-RMI1	BubR1			BLM	CENPB-mCherry-RMI1	BubR1
	0	0.354324	0.407877	0.475127		0	0.409304	0.471166	0.607865			0.0589196	0.0355305	0.0605331
	0.065	0.368602	0.428029	0.523778		0.065	0.425798	0.494446	0.670107			0.057825	0.0369852	0.0591803
	0.13	0.369954	0.445883	0.575883		0.13	0.42736	0.51507	0.736769			0.0566983	0.0387868	0.0627052
	0.195	0.373273	0.476971	0.636971		0.195	0.431193	0.550982	0.814924			0.0548118	0.0350917	0.0595888
	0.26	0.409445	0.493123	0.74052		0.26	0.472978	0.56964	0.947402			0.0533012	0.0319006	0.0614504
	0.325	0.444592	0.555646	0.764376		0.325	0.513579	0.641866	0.977922			0.0508645	0.0314155	0.05828
	0.39	0.497211	0.609851	0.781633		0.39	0.574363	0.704481	1			0.0531167	0.0325265	0.0484135
	0.455	0.57082	0.668732	0.728057		0.455	0.659394	0.772499	0.931457			0.0516178	0.0311713	0.0442367
	0.52	0.597338	0.736211	0.629275		0.52	0.690027	0.850448	0.805078			0.0491647	0.0279058	0.0442539
	0.585	0.639193	0.787713	0.535838		0.585	0.738376	0.909942	0.685537			0.0454587	0.0265941	0.0440352
	0.65	0.669712	0.835555	0.456266		0.65	0.77363	0.965207	0.583734			0.0442146	0.0245618	0.043026
	0.715	0.705607	0.852944	0.402466		0.715	0.815095	0.985295	0.514905			0.0430881	0.0232956	0.0458481
	0.78	0.718886	0.865674	0.337875		0.78	0.830435	1	0.432269			0.0398004	0.0239176	0.0466852
	0.845	0.746835	0.8532	0.325388		0.845	0.86272	0.985591	0.416292			0.0374057	0.0212419	0.0463035
	0.91	0.779367	0.84577	0.318255		0.91	0.900301	0.977008	0.407167			0.038066	0.0190719	0.0457997
	0.975	0.783184	0.837032	0.298274		0.975	0.90471	0.966914	0.381604			0.0372617	0.0192862	0.0446053
	1.04	0.7629	0.844857	0.280732		1.04	0.881278	0.975953	0.35916			0.041111	0.0223495	0.0430892
	1.105	0.745131	0.832014	0.311079		1.105	0.860753	0.961116	0.397986			0.0411434	0.0217004	0.0438791
	1.17	0.709029	0.83261	0.289347		1.17	0.819048	0.961805	0.370183			0.0393291	0.0246468	0.0463796
	1.235	0.70218	0.834986	0.325802		1.235	0.811137	0.96455	0.416822			0.0368304	0.0266774	0.0429706
	1.3	0.704324	0.839569	0.333839		1.3	0.813613	0.969844	0.427105			0.0426366	0.0285521	0.0444549
	1.365	0.670711	0.834495	0.399834		1.365	0.774785	0.963982	0.511537			0.0537606	0.0285336	0.045295
	1.43	0.632226	0.807841	0.474383		1.43	0.730328	0.933193	0.606913			0.0592699	0.0362339	0.0474815
	1.495	0.5997	0.782741	0.523729		1.495	0.692755	0.904198	0.670044			0.0585335	0.0386675	0.0559965
	1.56	0.559883	0.757589	0.568475		1.56	0.64676	0.875143	0.727292			0.0577424	0.0426091	0.0582111
	1.625	0.501394	0.727119	0.62392		1.625	0.579194	0.839945	0.798226			0.0563088	0.0437948	0.0579352
	1.69	0.456747	0.676634	0.685643		1.69	0.52762	0.781627	0.877193			0.0581969	0.0431141	0.0539936
	1.755	0.425556	0.620872	0.680021		1.755	0.49159	0.717212	0.87			0.0607618	0.0446393	0.0468861
	1.82	0.394756	0.583699	0.675675		1.82	0.45601	0.674271	0.86444			0.063123	0.0461711	0.0392604
	1.885	0.384777	0.548626	0.63477		1.885	0.444483	0.633756	0.812108			0.0623386	0.0461451	0.0465933
	1.95	0.403294	0.507932	0.597186		1.95	0.465873	0.586748	0.764023			0.0615342	0.0444563	0.0600638
	2.015	0.395813	0.48063	0.566624		2.015	0.457231	0.555209	0.724923			0.0623471	0.040978	0.0627067
	2.08	0.397452	0.468203	0.555007		2.08	0.459125	0.540853	0.710061			0.0659016	0.0408249	0.0681927
	2.145	0.371504	0.487891	0.57848		2.145	0.42915	0.563597	0.740091			0.0689663	0.0358636	0.0745903
	2.21	0.326836	0.463643	0.518339		2.21	0.377551	0.535586	0.663149			0.0627975	0.0280849	0.0724008
	2.275	0.318884	0.430186	0.515534		2.275	0.368365	0.496937	0.659561			0.0608157	0.0288297	0.0616964
	2.34	0.353049	0.414159	0.485837		2.34	0.407831	0.478424	0.621566			0.0676342	0.0305789	0.0664203
						Normalised		Max CEN	Max BubR1
	Average Values (AZD1152)							0.875561	0.86784			SEM (STD/SQRT(N)
	Distance (microns)	BLM	CENPB-mCherry-RMI1	BubR1		Distance (microns)	BLM	CENPB-mCherry-RMI1	BubR1			BLM	CENPB-mCherry-RMI1	BubR1
	0	0.444868	0.421663	0.612374		0	0.508095	0.481591	0.70563			0.0466678	0.0427957	0.0373661
	0.065	0.441799	0.425994	0.599124		0.065	0.50459	0.486538	0.690363			0.0471093	0.0429727	0.0333552
	0.13	0.46724	0.441094	0.670466		0.13	0.533647	0.503784	0.772569			0.0487021	0.0420234	0.0292217
	0.195	0.462084	0.462849	0.709743		0.195	0.527758	0.528631	0.817827			0.050029	0.0412103	0.0300544
	0.26	0.487136	0.510259	0.768669		0.26	0.55637	0.582779	0.885727			0.0522966	0.0371402	0.0298954
	0.325	0.516318	0.548086	0.861538		0.325	0.5897	0.625982	0.992739			0.0522191	0.034147	0.0273664
	0.39	0.54154	0.600605	0.86784		0.39	0.618506	0.685966	1			0.0519418	0.0288957	0.0226508
	0.455	0.558574	0.659374	0.846118		0.455	0.637962	0.753087	0.97497			0.0503481	0.0280715	0.0251012
	0.52	0.586759	0.698967	0.78317		0.52	0.670152	0.798308	0.902436			0.0480082	0.0309844	0.0301689
	0.585	0.62357	0.74073	0.71072		0.585	0.712195	0.846007	0.818953			0.0433346	0.0303254	0.0364229
	0.65	0.653524	0.788288	0.635772		0.65	0.746406	0.900323	0.732591			0.0438694	0.0260948	0.0397698
	0.715	0.697557	0.815778	0.563954		0.715	0.796697	0.93172	0.649836			0.0491924	0.0238726	0.0394326
	0.78	0.705554	0.8484	0.541153		0.78	0.805831	0.968979	0.623563			0.0517251	0.0237688	0.0397488
	0.845	0.715333	0.869355	0.518805		0.845	0.816999	0.992911	0.597813			0.0468962	0.0210086	0.0403818
	0.91	0.737004	0.875561	0.504649		0.91	0.841751	1	0.581501			0.050007	0.0198843	0.040552
	0.975	0.736752	0.872112	0.49872		0.975	0.841462	0.99606	0.574669			0.0505909	0.0200098	0.0431115
	1.04	0.756686	0.872936	0.485508		1.04	0.86423	0.997001	0.559444			0.0477926	0.0210118	0.0470098
	1.105	0.765738	0.860068	0.480219		1.105	0.874568	0.982305	0.55335			0.0429236	0.0204817	0.0472908
	1.17	0.751775	0.853158	0.505068		1.17	0.858621	0.974413	0.581983			0.0363401	0.024159	0.0456592
	1.235	0.737474	0.843115	0.512588		1.235	0.842288	0.962943	0.590648			0.0409104	0.0237346	0.0469587
	1.3	0.727908	0.839401	0.555814		1.3	0.831362	0.958701	0.640457			0.040752	0.0267312	0.0497972
	1.365	0.713971	0.837113	0.584916		1.365	0.815443	0.956088	0.673991			0.0450748	0.0321674	0.0534559
	1.43	0.725151	0.83209	0.606737		1.43	0.828212	0.950351	0.699135			0.0467122	0.0360354	0.0529006
	1.495	0.693936	0.7882	0.636018		1.495	0.792561	0.900223	0.732875			0.0506533	0.0367932	0.0526867
	1.56	0.655747	0.774166	0.65051		1.56	0.748944	0.884194	0.749574			0.0534953	0.0400616	0.0512613
	1.625	0.632163	0.716939	0.69521		1.625	0.722009	0.818834	0.801081			0.0566595	0.0407169	0.0440715
	1.69	0.611098	0.660959	0.718954		1.69	0.697951	0.754898	0.828441			0.0607048	0.0393212	0.0461966
	1.755	0.579605	0.610068	0.748089		1.755	0.661981	0.696774	0.862013			0.0592139	0.0358662	0.0431162
	1.82	0.556202	0.566545	0.754089		1.82	0.635252	0.647065	0.868926			0.0584004	0.0342447	0.0445427
	1.885	0.519896	0.505418	0.75531		1.885	0.593786	0.57725	0.870334			0.0561761	0.0342925	0.0499138
	1.95	0.512764	0.464858	0.704228		1.95	0.58564	0.530926	0.811472			0.0545269	0.025674	0.0507852
	2.015	0.514984	0.415936	0.664294		2.015	0.588176	0.475051	0.765457			0.0547807	0.0225435	0.0506003
	2.08	0.527728	0.403679	0.608012		2.08	0.602732	0.461051	0.700604			0.0642958	0.0223838	0.0451212
	2.145	0.550131	0.368392	0.578693		2.145	0.628318	0.42075	0.66682			0.0723999	0.027096	0.0427042
	2.21	0.492481	0.352608	0.537556		2.21	0.562475	0.402722	0.619419			0.0754127	0.0259019	0.0455808
	2.275	0.442337	0.303559	0.520142		2.275	0.505204	0.346702	0.599353			0.0723856	0.0161239	0.04657
	2.34	0.369311	0.279241	0.513606		2.34	0.421799	0.318928	0.591821			0.0582173	0.0170371	0.040222

## Sheet: Graphs
	Untreated: Average Values					SEM (STD/SQRT(N)					Average Values (BI2536)					SEM (STD/SQRT(N)					Average Values (RO3306)					SEM (STD/SQRT(N)					Average Values (AZD1152)					SEM (STD/SQRT(N)
	Distance (microns)	BLM	CENPB-mCherry-RMI1	BubR1		BLM	CENPB-mCherry-RMI1	BubR1			Distance (microns)	BLM	CENPB-mCherry-RMI1	BubR1		BLM	CENPB-mCherry-RMI1	BubR1			Distance (microns)	BLM	CENPB-mCherry-RMI1	BubR1		BLM	CENPB-mCherry-RMI1	BubR1			Distance (microns)	BLM	CENPB-mCherry-RMI1	BubR1		BLM	CENPB-mCherry-RMI1	BubR1
	0	0.292244	0.333085	0.378979		0.0777901	0.0402812	0.0460282			0	0.34219	0.354791	0.441515		0.0395438	0.0498918	0.0475579			0	0.354324	0.407877	0.475127		0.0589196	0.0355305	0.0605331			0	0.444868	0.421663	0.612374		0.0466678	0.0427957	0.0373661
	0.065	0.24171	0.337026	0.411222		0.067669	0.0422398	0.0490669			0.065	0.362548	0.36947	0.467343		0.0441684	0.046055	0.0475781			0.065	0.368602	0.428029	0.523778		0.057825	0.0369852	0.0591803			0.065	0.441799	0.425994	0.599124		0.0471093	0.0429727	0.0333552
	0.13	0.234184	0.360488	0.444137		0.066337	0.0442643	0.0518194			0.13	0.374117	0.380424	0.507761		0.0434826	0.0459083	0.0496667			0.13	0.369954	0.445883	0.575883		0.0566983	0.0387868	0.0627052			0.13	0.46724	0.441094	0.670466		0.0487021	0.0420234	0.0292217
	0.195	0.233974	0.386503	0.519159		0.0668836	0.0463561	0.0546769			0.195	0.394554	0.397569	0.553148		0.0436151	0.0446657	0.0498021			0.195	0.373273	0.476971	0.636971		0.0548118	0.0350917	0.0595888			0.195	0.462084	0.462849	0.709743		0.050029	0.0412103	0.0300544
	0.26	0.253451	0.410266	0.597077		0.0707005	0.0494685	0.0509694			0.26	0.392622	0.417668	0.602538		0.0424017	0.0422327	0.0495828			0.26	0.409445	0.493123	0.74052		0.0533012	0.0319006	0.0614504			0.26	0.487136	0.510259	0.768669		0.0522966	0.0371402	0.0298954
	0.325	0.297388	0.489203	0.720112		0.0810503	0.0546123	0.0475797			0.325	0.41275	0.440821	0.665221		0.0426924	0.0398826	0.0472576			0.325	0.444592	0.555646	0.764376		0.0508645	0.0314155	0.05828			0.325	0.516318	0.548086	0.861538		0.0522191	0.034147	0.0273664
	0.39	0.324112	0.538241	0.774223		0.0911205	0.0548044	0.0335391			0.39	0.442492	0.482186	0.748828		0.0420498	0.0384566	0.0444764			0.39	0.497211	0.609851	0.781633		0.0531167	0.0325265	0.0484135			0.39	0.54154	0.600605	0.86784		0.0519418	0.0288957	0.0226508
	0.455	0.305855	0.601605	0.808494		0.0892659	0.0543024	0.0285353			0.455	0.469765	0.511289	0.80726		0.0389351	0.0400857	0.038138			0.455	0.57082	0.668732	0.728057		0.0516178	0.0311713	0.0442367			0.455	0.558574	0.659374	0.846118		0.0503481	0.0280715	0.0251012
	0.52	0.284413	0.666699	0.826478		0.0824591	0.0582304	0.0288633			0.52	0.503749	0.57568	0.818826		0.0377734	0.0411453	0.0280393			0.52	0.597338	0.736211	0.629275		0.0491647	0.0279058	0.0442539			0.52	0.586759	0.698967	0.78317		0.0480082	0.0309844	0.0301689
	0.585	0.272029	0.729042	0.748099		0.0740434	0.0550467	0.0358823			0.585	0.555052	0.637193	0.814871		0.0399444	0.0401943	0.030265			0.585	0.639193	0.787713	0.535838		0.0454587	0.0265941	0.0440352			0.585	0.62357	0.74073	0.71072		0.0433346	0.0303254	0.0364229
	0.65	0.314425	0.793833	0.669079		0.0840005	0.0396415	0.037043			0.65	0.617352	0.694787	0.788973		0.0398712	0.0314223	0.0376758			0.65	0.669712	0.835555	0.456266		0.0442146	0.0245618	0.043026			0.65	0.653524	0.788288	0.635772		0.0438694	0.0260948	0.0397698
	0.715	0.329664	0.842271	0.554718		0.0879131	0.0282339	0.0427848			0.715	0.674603	0.750277	0.731442		0.0423046	0.0265798	0.0455893			0.715	0.705607	0.852944	0.402466		0.0430881	0.0232956	0.0458481			0.715	0.697557	0.815778	0.563954		0.0491924	0.0238726	0.0394326
	0.78	0.358592	0.854018	0.459036		0.0886389	0.0264887	0.0480537			0.78	0.702463	0.818463	0.658721		0.0425975	0.021533	0.0438028			0.78	0.718886	0.865674	0.337875		0.0398004	0.0239176	0.0466852			0.78	0.705554	0.8484	0.541153		0.0517251	0.0237688	0.0397488
	0.845	0.379424	0.858447	0.408744		0.0855483	0.0267353	0.0469938			0.845	0.726412	0.85549	0.556857		0.0382263	0.0231536	0.0402698			0.845	0.746835	0.8532	0.325388		0.0374057	0.0212419	0.0463035			0.845	0.715333	0.869355	0.518805		0.0468962	0.0210086	0.0403818
	0.91	0.414405	0.854825	0.378371		0.0811442	0.0304689	0.0406514			0.91	0.742655	0.890767	0.492394		0.0327827	0.0228286	0.0449121			0.91	0.779367	0.84577	0.318255		0.038066	0.0190719	0.0457997			0.91	0.737004	0.875561	0.504649		0.050007	0.0198843	0.040552
	0.975	0.456197	0.841139	0.341844		0.0787171	0.0337413	0.0442125			0.975	0.773672	0.892886	0.43918		0.0304394	0.020642	0.040647			0.975	0.783184	0.837032	0.298274		0.0372617	0.0192862	0.0446053			0.975	0.736752	0.872112	0.49872		0.0505909	0.0200098	0.0431115
	1.04	0.414189	0.831154	0.324388		0.0830247	0.0358207	0.0437725			1.04	0.804659	0.888936	0.425136		0.031005	0.0211514	0.0426735			1.04	0.7629	0.844857	0.280732		0.041111	0.0223495	0.0430892			1.04	0.756686	0.872936	0.485508		0.0477926	0.0210118	0.0470098
	1.105	0.408323	0.813525	0.347635		0.0796107	0.0353447	0.0439315			1.105	0.804471	0.884846	0.424973		0.0315257	0.0199887	0.0401841			1.105	0.745131	0.832014	0.311079		0.0411434	0.0217004	0.0438791			1.105	0.765738	0.860068	0.480219		0.0429236	0.0204817	0.0472908
	1.17	0.398745	0.798004	0.358861		0.0764004	0.050036	0.0442288			1.17	0.77188	0.859965	0.425653		0.0293886	0.0237987	0.0442666			1.17	0.709029	0.83261	0.289347		0.0393291	0.0246468	0.0463796			1.17	0.751775	0.853158	0.505068		0.0363401	0.024159	0.0456592
	1.235	0.354958	0.811207	0.361616		0.0835463	0.038088	0.0437235			1.235	0.762224	0.849642	0.434456		0.0273638	0.0247741	0.0484784			1.235	0.70218	0.834986	0.325802		0.0368304	0.0266774	0.0429706			1.235	0.737474	0.843115	0.512588		0.0409104	0.0237346	0.0469587
	1.3	0.3871	0.81152	0.383175		0.0837987	0.042982	0.0450777			1.3	0.767446	0.837152	0.43725		0.0292336	0.0250643	0.0522837			1.3	0.704324	0.839569	0.333839		0.0426366	0.0285521	0.0444549			1.3	0.727908	0.839401	0.555814		0.040752	0.0267312	0.0497972
	1.365	0.431492	0.794347	0.428517		0.0891096	0.0418733	0.0499692			1.365	0.780793	0.832692	0.462556		0.0326238	0.0311367	0.0542484			1.365	0.670711	0.834495	0.399834		0.0537606	0.0285336	0.045295			1.365	0.713971	0.837113	0.584916		0.0450748	0.0321674	0.0534559
	1.43	0.482405	0.80219	0.472197		0.0896303	0.0365579	0.050239			1.43	0.78213	0.825033	0.501339		0.038744	0.0367227	0.0509883			1.43	0.632226	0.807841	0.474383		0.0592699	0.0362339	0.0474815			1.43	0.725151	0.83209	0.606737		0.0467122	0.0360354	0.0529006
	1.495	0.463491	0.748103	0.574799		0.0940833	0.0416484	0.0467776			1.495	0.75351	0.808083	0.520049		0.0417068	0.0382982	0.0519812			1.495	0.5997	0.782741	0.523729		0.0585335	0.0386675	0.0559965			1.495	0.693936	0.7882	0.636018		0.0506533	0.0367932	0.0526867
	1.56	0.45021	0.70319	0.661758		0.093136	0.0399873	0.0477426			1.56	0.712547	0.773424	0.553716		0.0454006	0.0414525	0.0549856			1.56	0.559883	0.757589	0.568475		0.0577424	0.0426091	0.0582111			1.56	0.655747	0.774166	0.65051		0.0534953	0.0400616	0.0512613
	1.625	0.416972	0.654901	0.719024		0.0926714	0.0427936	0.038419			1.625	0.675322	0.741844	0.607644		0.0511057	0.0478463	0.0559439			1.625	0.501394	0.727119	0.62392		0.0563088	0.0437948	0.0579352			1.625	0.632163	0.716939	0.69521		0.0566595	0.0407169	0.0440715
	1.69	0.407796	0.592249	0.789183		0.0909212	0.0393885	0.036026			1.69	0.636299	0.686596	0.646858		0.0540564	0.0531564	0.0527638			1.69	0.456747	0.676634	0.685643		0.0581969	0.0431141	0.0539936			1.69	0.611098	0.660959	0.718954		0.0607048	0.0393212	0.0461966
	1.755	0.431838	0.496241	0.8373		0.0933012	0.0375917	0.0339326			1.755	0.595439	0.648602	0.679497		0.0576725	0.0554321	0.0468504			1.755	0.425556	0.620872	0.680021		0.0607618	0.0446393	0.0468861			1.755	0.579605	0.610068	0.748089		0.0592139	0.0358662	0.0431162
	1.82	0.388915	0.42138	0.827698		0.0969117	0.0354413	0.035153			1.82	0.556249	0.596066	0.685466		0.0553542	0.0546422	0.0461883			1.82	0.394756	0.583699	0.675675		0.063123	0.0461711	0.0392604			1.82	0.556202	0.566545	0.754089		0.0584004	0.0342447	0.0445427
	1.885	0.39144	0.38252	0.759982		0.0895672	0.0400175	0.0544262			1.885	0.517725	0.565542	0.677489		0.0540547	0.0537412	0.0525608			1.885	0.384777	0.548626	0.63477		0.0623386	0.0461451	0.0465933			1.885	0.519896	0.505418	0.75531		0.0561761	0.0342925	0.0499138
	1.95	0.348055	0.340544	0.671432		0.0879119	0.0357343	0.0446288			1.95	0.468798	0.511325	0.637366		0.0538312	0.0515284	0.0565173			1.95	0.403294	0.507932	0.597186		0.0615342	0.0444563	0.0600638			1.95	0.512764	0.464858	0.704228		0.0545269	0.025674	0.0507852
	2.015	0.353129	0.314393	0.59382		0.0954557	0.035759	0.0498157			2.015	0.429146	0.469042	0.574871		0.0498841	0.0508427	0.0570196			2.015	0.395813	0.48063	0.566624		0.0623471	0.040978	0.0627067			2.015	0.514984	0.415936	0.664294		0.0547807	0.0225435	0.0506003
	2.08	0.403039	0.287426	0.487017		0.0998535	0.0336358	0.0549412			2.08	0.415799	0.451954	0.568808		0.0403383	0.0447655	0.0488815			2.08	0.397452	0.468203	0.555007		0.0659016	0.0408249	0.0681927			2.08	0.527728	0.403679	0.608012		0.0642958	0.0223838	0.0451212
	2.145	0.462938	0.278395	0.468754		0.109419	0.0342663	0.0416498			2.145	0.390868	0.419751	0.510144		0.0345353	0.0407784	0.0478646			2.145	0.371504	0.487891	0.57848		0.0689663	0.0358636	0.0745903			2.145	0.550131	0.368392	0.578693		0.0723999	0.027096	0.0427042
	2.21	0.49568	0.237627	0.460552		0.109423	0.0330935	0.0436718			2.21	0.386847	0.412413	0.483963		0.0330969	0.0387613	0.0505704			2.21	0.326836	0.463643	0.518339		0.0627975	0.0280849	0.0724008			2.21	0.492481	0.352608	0.537556		0.0754127	0.0259019	0.0455808
	2.275	0.43419	0.224761	0.492823		0.0839024	0.0359492	0.047148			2.275	0.391142	0.422489	0.462222		0.0327308	0.0357946	0.0482409			2.275	0.318884	0.430186	0.515534		0.0608157	0.0288297	0.0616964			2.275	0.442337	0.303559	0.520142		0.0723856	0.0161239	0.04657
	2.34	0.450447	0.156149	0.507262		0.076308	0.038389	0.0582387			2.34	0.38994	0.370196	0.466112		0.0350683	0.036626	0.0542527			2.34	0.353049	0.414159	0.485837		0.0676342	0.0305789	0.0664203			2.34	0.369311	0.279241	0.513606		0.0582173	0.0170371	0.040222
