# Supplementary material for: Centromere protection requires strict mitotic inactivation of the Bloom syndrome helicase complex
Source: Nat Commun. 2025 Aug 22;16:7832. doi: 10.1038/s41467-025-62966-6 (PMC12373852; doi:10.1038/s41467-025-62966-6)
Supplement: Supplementary file 7 — Source data [file 41467_2025_62966_MOESM7_ESM.zip › Source Data_July 2025/Supplementary Figure 6/Supplementary Fig. 6a_K chromatin recruitment.xlsx]

## Sheet: Supplementary Fig. 6a
Supplementary Fig. 6a
	RPE1 GFP-BLM	BLM recruitment to CEN (RPE1 cells)
	RPE1 + GFP-BLM_STB_Rel_MG132 + Kinases inhibitor (15-20 min)
Percentages		DMSO	PLK1i	CDK1i	MPS1i	AurAi	AurBi
	Exp1	0	0.890625	0.92	0.0285714	0.0144928	0.015873
	Exp2	0	0.971831	0.988372	0.0434783	0.0294118	0.03125
	Exp3	0	0.916667	0.8875	0.0185185	0.0188679	0
TOTAL NUMBER OF CELLS PER EXPERIMENT	Exp1	66	64	75	70	63	63
	Exp2	60	71	86	69	64	64
	Exp3	70	60	80	54	53	45
	total n of cells	196	195	241	193	180	172
